# Supplementary material for: Regulation of cytokine signaling through direct interaction between cytokine receptors and the ATG16L1 WD40 domain
Source: Nat Commun. 2020 Nov 20;11:5919. doi: 10.1038/s41467-020-19670-4 (PMC7679444; doi:10.1038/s41467-020-19670-4)
Supplement: Supplementary file 4 — Supplementary Data 1 [file 41467_2020_19670_MOESM4_ESM.xlsx]

## Sheet: Suppl. Data 1
Uniprot Entry	Gene Name	Entry Name	Protein Name	Length	Transmembrane Region	Function [CC]	Gene Ontology (biological process)	Gene Ontology (molecular function)	Gene Ontology (cellular component)
A2VDJ0	TMEM131L KIAA0922	T131L_HUMAN	Transmembrane protein 131-like	1609	870-890	FUNCTION: Isoform 1: Membrane-associated form that antagonizes canonical Wnt signaling by triggering lysosome-dependent degradation of Wnt-activated LRP6. Regulates thymocyte proliferation. {ECO:0000269|PubMed:23690469}.	negative regulation of canonical Wnt signaling pathway [GO:0090090]; negative regulation of immature T cell proliferation in thymus [GO:0033088]; Wnt signaling pathway [GO:0016055]		cytoplasm [GO:0005737]; endoplasmic reticulum [GO:0005783]; integral component of membrane [GO:0016021]; plasma membrane [GO:0005886]
A6BM72	MEGF11 KIAA1781 UNQ1949/PRO4432	MEG11_HUMAN	Multiple epidermal growth factor-like domains protein 11 (Multiple EGF-like domains protein 11)	1044	849-869	FUNCTION: May regulate the mosaic spacing of specific neuron subtypes in the retina through homotypic retinal neuron repulsion. Mosaics provide a mechanism to distribute each cell type evenly across the retina, ensuring that all parts of the visual field have access to a full set of processing elements (By similarity). {ECO:0000250}.	homotypic cell-cell adhesion [GO:0034109]; retina layer formation [GO:0010842]		basolateral plasma membrane [GO:0016323]; integral component of membrane [GO:0016021]
A6H8M9	CDHR4 CDH29 UNQ9392/PRO34300	CDHR4_HUMAN	Cadherin-related family member 4 (Cadherin-like protein 29)	788	687-707	FUNCTION: Cadherins are calcium-dependent cell adhesion proteins. They preferentially interact with themselves in a homophilic manner in connecting cells; cadherins may thus contribute to the sorting of heterogeneous cell types (By similarity). {ECO:0000250}.	cell adhesion [GO:0007155]; homophilic cell adhesion via plasma membrane adhesion molecules [GO:0007156]	calcium ion binding [GO:0005509]	integral component of plasma membrane [GO:0005887]
A6NF34	ANTXRL	ANTRL_HUMAN	Anthrax toxin receptor-like	631	354-374		toxin transport [GO:1901998]	metal ion binding [GO:0046872]; transmembrane signaling receptor activity [GO:0004888]	cell surface [GO:0009986]; integral component of membrane [GO:0016021]; plasma membrane [GO:0005886]
A6NLX4	TMEM210	TM210_HUMAN	Transmembrane protein 210	147	48-68				integral component of membrane [GO:0016021]
A6NM11	LRRC37A2	L37A2_HUMAN	Leucine-rich repeat-containing protein 37A2	1700	1583-1603				integral component of membrane [GO:0016021]
A6NMS7	LRRC37A LRRC37A1	L37A1_HUMAN	Leucine-rich repeat-containing protein 37A	1700	1583-1603				integral component of membrane [GO:0016021]
A8MVW5	HEPACAM2 MIKI UNQ305/PRO346	HECA2_HUMAN	HEPACAM family member 2 (Mitotic kinetics regulator)	462	352-372	FUNCTION: Required during prometaphase for centrosome maturation. Following poly-ADP-ribosylation (PARsylation) by TNKS, translocates from the Golgi apparatus to mitotic centrosomes and plays a key role in the formation of robust microtubules for prompt movement of chromosomes: anchors AKAP9/CG-NAP, a scaffold protein of the gamma-tubulin ring complex and promotes centrosome maturation. {ECO:0000…	cell division [GO:0051301]; centrosome cycle [GO:0007098]		centrosome [GO:0005813]; Golgi apparatus [GO:0005794]; Golgi membrane [GO:0000139]; integral component of membrane [GO:0016021]; midbody [GO:0030496]; spindle [GO:0005819]
A8MWY0	KIAA1324L EIG121L	K132L_HUMAN	UPF0577 protein KIAA1324-like (Estrogen-induced gene 121-like protein) (hEIG121L)	1029	930-950				integral component of membrane [GO:0016021]
B6SEH8	ERVV-1 ENVV1	ERVV1_HUMAN	Endogenous retrovirus group V member 1 Env polyprotein (HERV-V_19q13.41 provirus ancestral Env polyprotein 1)	477	322-342				integral component of membrane [GO:0016021]
B8ZZ34	SHISA8 C22orf17	SHSA8_HUMAN	Protein shisa-8 (Shisa family member 8)	397	139-159	FUNCTION: May regulate trafficking and current kinetics of AMPA-type glutamate receptor (AMPAR) at synapses. {ECO:0000250|UniProtKB:J3QNX5}.	regulation of AMPA receptor activity [GO:2000311]; regulation of short-term neuronal synaptic plasticity [GO:0048172]		AMPA glutamate receptor complex [GO:0032281]; dendritic spine membrane [GO:0032591]; postsynaptic density [GO:0014069]; postsynaptic membrane [GO:0045211]; synapse [GO:0045202]
I3L273	GFY	GFY_HUMAN	Golgi-associated olfactory signaling regulator (Protein Goofy)	518	410-430	FUNCTION: Required for proper function of the olfactory system. May be involved in establishing the acuity of olfactory sensory signaling (By similarity). {ECO:0000250}.	non-motile cilium assembly [GO:1905515]; protein localization to non-motile cilium [GO:0097499]; response to stimulus [GO:0050896]; sensory perception of smell [GO:0007608]		integral component of Golgi membrane [GO:0030173]
O00206	TLR4	TLR4_HUMAN	Toll-like receptor 4 (hToll) (CD antigen CD284)	839	632-652	FUNCTION: Cooperates with LY96 and CD14 to mediate the innate immune response to bacterial lipopolysaccharide (LPS) (PubMed:27022195). Acts via MYD88, TIRAP and TRAF6, leading to NF-kappa-B activation, cytokine secretion and the inflammatory response (PubMed:9237759, PubMed:10835634, PubMed:27022195). Also involved in LPS-independent inflammatory responses triggered by free fatty acids, such as p…	activation of MAPK activity [GO:0000187]; apoptotic signaling pathway [GO:0097190]; astrocyte development [GO:0014002]; B cell proliferation involved in immune response [GO:0002322]; cellular response to amyloid-beta [GO:1904646]; cellular response to interferon-gamma [GO:0071346]; cellular response to lipopolysaccharide [GO:0071222]; cellular response to lipoteichoic acid [GO:0071223]; cellular …	amyloid-beta binding [GO:0001540]; identical protein binding [GO:0042802]; lipopolysaccharide binding [GO:0001530]; lipopolysaccharide receptor activity [GO:0001875]; protein heterodimerization activity [GO:0046982]; signaling receptor activity [GO:0038023]; signaling receptor binding [GO:0005102]; transmembrane signaling receptor activity [GO:0004888]	cell surface [GO:0009986]; cytoplasm [GO:0005737]; early endosome [GO:0005769]; endosome membrane [GO:0010008]; external side of plasma membrane [GO:0009897]; integral component of plasma membrane [GO:0005887]; intrinsic component of plasma membrane [GO:0031226]; lipopolysaccharide receptor complex [GO:0046696]; perinuclear region of cytoplasm [GO:0048471]; plasma membrane [GO:0005886]; receptor …
O00220	TNFRSF10A APO2 DR4 TRAILR1	TR10A_HUMAN	Tumor necrosis factor receptor superfamily member 10A (Death receptor 4) (TNF-related apoptosis-inducing ligand receptor 1) (TRAIL receptor 1) (TRAIL-R1) (CD antigen CD261)	468	240-262	FUNCTION: Receptor for the cytotoxic ligand TNFSF10/TRAIL (PubMed:26457518). The adapter molecule FADD recruits caspase-8 to the activated receptor. The resulting death-inducing signaling complex (DISC) performs caspase-8 proteolytic activation which initiates the subsequent cascade of caspases (aspartate-specific cysteine proteases) mediating apoptosis. Promotes the activation of NF-kappa-B. {EC…	activation of cysteine-type endopeptidase activity involved in apoptotic process [GO:0006919]; activation of NF-kappaB-inducing kinase activity [GO:0007250]; apoptotic process [GO:0006915]; cell surface receptor signaling pathway [GO:0007166]; cellular response to mechanical stimulus [GO:0071260]; extrinsic apoptotic signaling pathway [GO:0097191]; extrinsic apoptotic signaling pathway via death …	death receptor activity [GO:0005035]; protease binding [GO:0002020]; signaling receptor activity [GO:0038023]; TRAIL binding [GO:0045569]; transcription factor binding [GO:0008134]	cell surface [GO:0009986]; integral component of membrane [GO:0016021]; plasma membrane [GO:0005886]
O00478	BTN3A3 BTF3	BT3A3_HUMAN	Butyrophilin subfamily 3 member A3	584	249-269	FUNCTION: Plays a role in T-cell responses in the adaptive immune response. {ECO:0000269|PubMed:22767497}.	regulation of immune response [GO:0050776]; T cell mediated immunity [GO:0002456]; T cell receptor signaling pathway [GO:0050852]	signaling receptor binding [GO:0005102]	external side of plasma membrane [GO:0009897]; integral component of membrane [GO:0016021]; membrane [GO:0016020]; plasma membrane [GO:0005886]
O00481	BTN3A1 BTF5	BT3A1_HUMAN	Butyrophilin subfamily 3 member A1 (CD antigen CD277)	513	255-271	FUNCTION: Plays a role in T-cell activation and in the adaptive immune response. Regulates the proliferation of activated T-cells. Regulates the release of cytokines and IFNG by activated T-cells. Mediates the response of T-cells toward infected and transformed cells that are characterized by high levels of phosphorylated metabolites, such as isopentenyl pyrophosphate. {ECO:0000269|PubMed:2111340…	activated T cell proliferation [GO:0050798]; adaptive immune response [GO:0002250]; cytokine secretion [GO:0050663]; interferon-gamma secretion [GO:0072643]; regulation of immune response [GO:0050776]; T cell receptor signaling pathway [GO:0050852]	signaling receptor binding [GO:0005102]	external side of plasma membrane [GO:0009897]; integral component of membrane [GO:0016021]; plasma membrane [GO:0005886]
O00548	DLL1 UNQ146/PRO172	DLL1_HUMAN	Delta-like protein 1 (Drosophila Delta homolog 1) (Delta1) (H-Delta-1)	723	546-568	FUNCTION: Transmembrane ligand protein of NOTCH1, NOTCH2 and NOTCH3 receptors that binds the extracellular domain (ECD) of Notch receptor in a cis and trans fashion manner (PubMed:11006133). Following transinteraction, ligand cells produce mechanical force that depends of a clathrin-mediated endocytosis, requiring ligand ubiquitination, EPN1 interaction, and actin polymerisation; these events pro…	astrocyte development [GO:0014002]; cell differentiation [GO:0030154]; cell fate determination [GO:0001709]; cerebellar molecular layer formation [GO:0021688]; cerebellar Purkinje cell layer structural organization [GO:0021693]; clathrin-dependent endocytosis [GO:0072583]; compartment pattern specification [GO:0007386]; determination of left/right symmetry [GO:0007368]; endothelial tip cell fate …	calcium ion binding [GO:0005509]; Notch binding [GO:0005112]; scaffold protein binding [GO:0097110]; Tat protein binding [GO:0030957]	adherens junction [GO:0005912]; apical plasma membrane [GO:0016324]; cytoplasmic vesicle [GO:0031410]; extracellular region [GO:0005576]; integral component of plasma membrane [GO:0005887]; membrane raft [GO:0045121]; plasma membrane [GO:0005886]
O14511	NRG2 NTAK	NRG2_HUMAN	Pro-neuregulin-2, membrane-bound isoform (Pro-NRG2) [Cleaved into: Neuregulin-2 (NRG-2) (Divergent of neuregulin-1) (DON-1) (Neural- and thymus-derived activator for ERBB kinases) (NTAK)]	850	406-426	FUNCTION: Direct ligand for ERBB3 and ERBB4 tyrosine kinase receptors. Concomitantly recruits ERBB1 and ERBB2 coreceptors, resulting in ligand-stimulated tyrosine phosphorylation and activation of the ERBB receptors. May also promote the heterodimerization with the EGF receptor.	ERBB2 signaling pathway [GO:0038128]; intracellular signal transduction [GO:0035556]; MAPK cascade [GO:0000165]; nervous system development [GO:0007399]; positive regulation of protein kinase B signaling [GO:0051897]; regulation of cell motility [GO:2000145]; signal transduction [GO:0007165]	growth factor activity [GO:0008083]; phosphatidylinositol-4,5-bisphosphate 3-kinase activity [GO:0046934]; protein tyrosine kinase activity [GO:0004713]; Ras guanyl-nucleotide exchange factor activity [GO:0005088]; signaling receptor binding [GO:0005102]	extracellular region [GO:0005576]; extracellular space [GO:0005615]; integral component of membrane [GO:0016021]; plasma membrane [GO:0005886]
O14763	TNFRSF10B DR5 KILLER TRAILR2 TRICK2 ZTNFR9 UNQ160/PRO186	TR10B_HUMAN	Tumor necrosis factor receptor superfamily member 10B (Death receptor 5) (TNF-related apoptosis-inducing ligand receptor 2) (TRAIL receptor 2) (TRAIL-R2) (CD antigen CD262)	440	211-231	FUNCTION: Receptor for the cytotoxic ligand TNFSF10/TRAIL (PubMed:10549288). The adapter molecule FADD recruits caspase-8 to the activated receptor. The resulting death-inducing signaling complex (DISC) performs caspase-8 proteolytic activation which initiates the subsequent cascade of caspases (aspartate-specific cysteine proteases) mediating apoptosis. Promotes the activation of NF-kappa-B. Ess…	activation of cysteine-type endopeptidase activity involved in apoptotic process [GO:0006919]; activation of NF-kappaB-inducing kinase activity [GO:0007250]; apoptotic process [GO:0006915]; cell surface receptor signaling pathway [GO:0007166]; cellular response to mechanical stimulus [GO:0071260]; extrinsic apoptotic signaling pathway via death domain receptors [GO:0008625]; intrinsic apoptotic s…	signaling receptor activity [GO:0038023]; TRAIL binding [GO:0045569]	cell surface [GO:0009986]; integral component of membrane [GO:0016021]; plasma membrane [GO:0005886]
O14786	NRP1 NRP VEGF165R	NRP1_HUMAN	Neuropilin-1 (Vascular endothelial cell growth factor 165 receptor) (CD antigen CD304)	923	857-879	FUNCTION: The membrane-bound isoform 1 is a receptor involved in the development of the cardiovascular system, in angiogenesis, in the formation of certain neuronal circuits and in organogenesis outside the nervous system. It mediates the chemorepulsant activity of semaphorins. It binds to semaphorin 3A, The PLGF-2 isoform of PGF, The VEGF165 isoform of VEGFA and VEGFB. Coexpression with KDR resu…	actin cytoskeleton reorganization [GO:0031532]; angiogenesis [GO:0001525]; angiogenesis involved in coronary vascular morphogenesis [GO:0060978]; animal organ morphogenesis [GO:0009887]; artery morphogenesis [GO:0048844]; axonal fasciculation [GO:0007413]; axon extension involved in axon guidance [GO:0048846]; axon guidance [GO:0007411]; axonogenesis involved in innervation [GO:0060385]; basal de…	coreceptor activity [GO:0015026]; cytokine binding [GO:0019955]; growth factor binding [GO:0019838]; GTPase activator activity [GO:0005096]; heparin binding [GO:0008201]; metal ion binding [GO:0046872]; protein kinase binding [GO:0019901]; semaphorin receptor activity [GO:0017154]; vascular endothelial growth factor-activated receptor activity [GO:0005021]; vascular endothelial growth factor bind…	axon [GO:0030424]; cell surface [GO:0009986]; cytoplasmic vesicle [GO:0031410]; cytosol [GO:0005829]; early endosome [GO:0005769]; extracellular space [GO:0005615]; focal adhesion [GO:0005925]; glutamatergic synapse [GO:0098978]; growth cone [GO:0030426]; integral component of postsynaptic membrane [GO:0099055]; neurofilament [GO:0005883]; neuronal cell body [GO:0043025]; neuron projection [GO:00…
O14917	PCDH17 PCDH68 PCH68	PCD17_HUMAN	Protocadherin-17 (Protocadherin-68)	1159	708-728	FUNCTION: Potential calcium-dependent cell-adhesion protein.	adult behavior [GO:0030534]; cell adhesion [GO:0007155]; homophilic cell adhesion via plasma membrane adhesion molecules [GO:0007156]; negative regulation of synaptic transmission [GO:0050805]; presynaptic active zone assembly [GO:1904071]; regulation of synaptic vesicle clustering [GO:2000807]; synaptic membrane adhesion [GO:0099560]	calcium ion binding [GO:0005509]	GABA-ergic synapse [GO:0098982]; glutamatergic synapse [GO:0098978]; integral component of plasma membrane [GO:0005887]; integral component of postsynaptic membrane [GO:0099055]; integral component of presynaptic membrane [GO:0099056]
O15031	PLXNB2 KIAA0315	PLXB2_HUMAN	Plexin-B2 (MM1)	1838	1198-1218	FUNCTION: Cell surface receptor for SEMA4C, SEMA4D and SEMA4G that plays an important role in cell-cell signaling (By similarity). Plays a role in glutamatergic synapse development and is required for SEMA4A-mediated excitatory synapse development (By similarity). Binding to class 4 semaphorins promotes downstream activation of RHOA and phosphorylation of ERBB2 at 'Tyr-1248' (By similarity). Requ…	brain development [GO:0007420]; excitatory synapse assembly [GO:1904861]; homophilic cell adhesion via plasma membrane adhesion molecules [GO:0007156]; negative regulation of cell adhesion [GO:0007162]; neural tube closure [GO:0001843]; neuroblast proliferation [GO:0007405]; positive regulation of axonogenesis [GO:0050772]; positive regulation of neuron projection development [GO:0010976]; regula…	semaphorin receptor activity [GO:0017154]	cell surface [GO:0009986]; extracellular exosome [GO:0070062]; integral component of plasma membrane [GO:0005887]; semaphorin receptor complex [GO:0002116]
O15455	TLR3	TLR3_HUMAN	Toll-like receptor 3 (CD antigen CD283)	904	705-725	FUNCTION: Key component of innate and adaptive immunity. TLRs (Toll-like receptors) control host immune response against pathogens through recognition of molecular patterns specific to microorganisms. TLR3 is a nucleotide-sensing TLR which is activated by double-stranded RNA, a sign of viral infection. Acts via the adapter TRIF/TICAM1, leading to NF-kappa-B activation, IRF3 nuclear translocation,…	activation of NF-kappaB-inducing kinase activity [GO:0007250]; apoptotic signaling pathway [GO:0097190]; cellular response to drug [GO:0035690]; cellular response to exogenous dsRNA [GO:0071360]; cellular response to interferon-beta [GO:0035458]; cellular response to interferon-gamma [GO:0071346]; cellular response to mechanical stimulus [GO:0071260]; defense response to bacterium [GO:0042742]; d…	double-stranded RNA binding [GO:0003725]; identical protein binding [GO:0042802]; signaling receptor activity [GO:0038023]; transmembrane signaling receptor activity [GO:0004888]	cytoplasm [GO:0005737]; early endosome [GO:0005769]; endolysosome membrane [GO:0036020]; endoplasmic reticulum membrane [GO:0005789]; endosome membrane [GO:0010008]; extracellular matrix [GO:0031012]; extracellular space [GO:0005615]; Golgi membrane [GO:0000139]; integral component of plasma membrane [GO:0005887]; intracellular [GO:0005622]; lysosomal membrane [GO:0005765]; membrane [GO:0016020]
O43157	PLXNB1 KIAA0407 PLXN5 SEP	PLXB1_HUMAN	Plexin-B1 (Semaphorin receptor SEP)	2135	1491-1511	FUNCTION: Receptor for SEMA4D (PubMed:19843518, PubMed:20877282, PubMed:21912513). Plays a role in GABAergic synapse development (By similarity). Mediates SEMA4A- and SEMA4D-dependent inhibitory synapse development (By similarity). Plays a role in RHOA activation and subsequent changes of the actin cytoskeleton (PubMed:12196628, PubMed:15210733). Plays a role in axon guidance, invasive growth and…	cell migration [GO:0016477]; G protein-coupled receptor signaling pathway [GO:0007186]; inhibitory synapse assembly [GO:1904862]; intracellular signal transduction [GO:0035556]; negative regulation of cell adhesion [GO:0007162]; negative regulation of osteoblast proliferation [GO:0033689]; neuron projection morphogenesis [GO:0048812]; ossification involved in bone maturation [GO:0043931]; positiv…	GTPase activating protein binding [GO:0032794]; GTPase activator activity [GO:0005096]; semaphorin receptor activity [GO:0017154]; semaphorin receptor binding [GO:0030215]; signaling receptor activity [GO:0038023]; transmembrane signaling receptor activity [GO:0004888]	extracellular region [GO:0005576]; integral component of plasma membrane [GO:0005887]; plasma membrane [GO:0005886]; semaphorin receptor complex [GO:0002116]
O43699	SIGLEC6 CD33L CD33L1 OBBP1	SIGL6_HUMAN	Sialic acid-binding Ig-like lectin 6 (Siglec-6) (CD33 antigen-like 1) (CDw327) (Obesity-binding protein 1) (OB-BP1) (CD antigen CD327)	453	348-368	FUNCTION: Putative adhesion molecule that mediates sialic-acid dependent binding to cells. Binds to alpha-2,6-linked sialic acid. The sialic acid recognition site may be masked by cis interactions with sialic acids on the same cell surface.	cell adhesion [GO:0007155]; cell-cell signaling [GO:0007267]	carbohydrate binding [GO:0030246]	extracellular region [GO:0005576]; integral component of plasma membrane [GO:0005887]; membrane [GO:0016020]
O60245	PCDH7 BHPCDH	PCDH7_HUMAN	Protocadherin-7 (Brain-heart protocadherin) (BH-Pcdh)	1069	880-900		cell adhesion [GO:0007155]; homophilic cell adhesion via plasma membrane adhesion molecules [GO:0007156]; platelet degranulation [GO:0002576]	calcium ion binding [GO:0005509]	integral component of plasma membrane [GO:0005887]; plasma membrane [GO:0005886]; platelet alpha granule membrane [GO:0031092]
O60462	NRP2 VEGF165R2	NRP2_HUMAN	Neuropilin-2 (Vascular endothelial cell growth factor 165 receptor 2)	931	865-889	FUNCTION: High affinity receptor for semaphorins 3C, 3F, VEGF-165 and VEGF-145 isoforms of VEGF, and the PLGF-2 isoform of PGF.; FUNCTION: (Microbial infection) Acts as a receptor for human cytomegalovirus pentamer-dependent entry in epithelial and endothelial cells. {ECO:0000269|PubMed:30057110}.	angiogenesis [GO:0001525]; axon extension involved in axon guidance [GO:0048846]; axon guidance [GO:0007411]; cell adhesion [GO:0007155]; cellular response to leukemia inhibitory factor [GO:1990830]; dorsal root ganglion morphogenesis [GO:1904835]; facial nerve structural organization [GO:0021612]; facioacoustic ganglion development [GO:1903375]; gonadotrophin-releasing hormone neuronal migration…	cytokine binding [GO:0019955]; growth factor binding [GO:0019838]; heparin binding [GO:0008201]; identical protein binding [GO:0042802]; metal ion binding [GO:0046872]; semaphorin receptor activity [GO:0017154]; signaling receptor activity [GO:0038023]; vascular endothelial growth factor-activated receptor activity [GO:0005021]	axon [GO:0030424]; extracellular region [GO:0005576]; glutamatergic synapse [GO:0098978]; integral component of membrane [GO:0016021]; integral component of postsynaptic membrane [GO:0099055]; membrane [GO:0016020]; plasma membrane [GO:0005886]; semaphorin receptor complex [GO:0002116]
O60469	DSCAM	DSCAM_HUMAN	Down syndrome cell adhesion molecule (CHD2)	2012	1596-1616	FUNCTION: Cell adhesion molecule that plays a role in neuronal self-avoidance. Promotes repulsion between specific neuronal processes of either the same cell or the same subtype of cells. Mediates within retinal amacrine and ganglion cell subtypes both isoneuronal self-avoidance for creating an orderly dendritic arborization and heteroneuronal self-avoidance to maintain the mosaic spacing between…	axon guidance [GO:0007411]; camera-type eye photoreceptor cell differentiation [GO:0060219]; cell adhesion [GO:0007155]; dendrite morphogenesis [GO:0048813]; dendrite self-avoidance [GO:0070593]; homophilic cell adhesion via plasma membrane adhesion molecules [GO:0007156]; locomotory behavior [GO:0007626]; negative regulation of cell adhesion [GO:0007162]; nervous system development [GO:0007399];…	cell-cell adhesion mediator activity [GO:0098632]	axon [GO:0030424]; cell junction [GO:0030054]; extracellular region [GO:0005576]; growth cone [GO:0030426]; integral component of plasma membrane [GO:0005887]; membrane [GO:0016020]; plasma membrane [GO:0005886]; synapse [GO:0045202]
O60486	PLXNC1 VESPR	PLXC1_HUMAN	Plexin-C1 (Virus-encoded semaphorin protein receptor) (CD antigen CD232)	1568	945-965	FUNCTION: Receptor for SEMA7A, for smallpox semaphorin A39R, vaccinia virus semaphorin A39R and for herpesvirus Sema protein. Binding of semaphorins triggers cellular responses leading to the rearrangement of the cytoskeleton and to secretion of IL6 and IL8 (By similarity). {ECO:0000250, ECO:0000269|PubMed:20727575}.	cell adhesion [GO:0007155]; negative regulation of cell adhesion [GO:0007162]; positive regulation of axonogenesis [GO:0050772]; regulation of cell migration [GO:0030334]; regulation of cell shape [GO:0008360]; regulation of GTPase activity [GO:0043087]; semaphorin-plexin signaling pathway involved in axon guidance [GO:1902287]	semaphorin receptor activity [GO:0017154]; signaling receptor binding [GO:0005102]	integral component of plasma membrane [GO:0005887]; membrane [GO:0016020]; plasma membrane [GO:0005886]; semaphorin receptor complex [GO:0002116]
O60500	NPHS1 NPHN	NPHN_HUMAN	Nephrin (Renal glomerulus-specific cell adhesion receptor)	1241	1056-1076	FUNCTION: Seems to play a role in the development or function of the kidney glomerular filtration barrier. Regulates glomerular vascular permeability. May anchor the podocyte slit diaphragm to the actin cytoskeleton. Plays a role in skeletal muscle formation through regulation of myoblast fusion (By similarity). {ECO:0000250|UniProtKB:Q9QZS7, ECO:0000250|UniProtKB:Q9R044}.	cell adhesion [GO:0007155]; excretion [GO:0007588]; glomerular basement membrane development [GO:0032836]; glomerular visceral epithelial cell development [GO:0072015]; JNK cascade [GO:0007254]; myoblast fusion [GO:0007520]; positive regulation of actin filament polymerization [GO:0030838]; protein localization to synapse [GO:0035418]; regulation of excretion [GO:0044062]; skeletal muscle tissue …	myosin binding [GO:0017022]	cell projection [GO:0042995]; extracellular exosome [GO:0070062]; integral component of plasma membrane [GO:0005887]; plasma membrane [GO:0005886]; slit diaphragm [GO:0036057]
O60602	TLR5 TIL3	TLR5_HUMAN	Toll-like receptor 5 (Toll/interleukin-1 receptor-like protein 3)	858	640-660	FUNCTION: Pattern recognition receptor (PRR) located on the cell surface that participates in the activation of innate immunity and inflammatory response (PubMed:11323673, PubMed:18490781). Recognizes small molecular motifs named pathogen-associated molecular pattern (PAMPs) expressed by pathogens and microbe-associated molecular patterns (MAMPs) usually expressed by resident microbiota (PubMed:2…	cellular response to mechanical stimulus [GO:0071260]; defense response to bacterium [GO:0042742]; inflammatory response [GO:0006954]; innate immune response [GO:0045087]; MyD88-dependent toll-like receptor signaling pathway [GO:0002755]; positive regulation of interleukin-8 production [GO:0032757]; positive regulation of toll-like receptor signaling pathway [GO:0034123]; regulation of cytokine s…	interleukin-1 receptor binding [GO:0005149]; transmembrane signaling receptor activity [GO:0004888]	integral component of membrane [GO:0016021]; plasma membrane [GO:0005886]
O60603	TLR2 TIL4	TLR2_HUMAN	Toll-like receptor 2 (Toll/interleukin-1 receptor-like protein 4) (CD antigen CD282)	784	589-609	FUNCTION: Cooperates with LY96 to mediate the innate immune response to bacterial lipoproteins and other microbial cell wall components. Cooperates with TLR1 or TLR6 to mediate the innate immune response to bacterial lipoproteins or lipopeptides (PubMed:21078852, PubMed:17889651). Acts via MYD88 and TRAF6, leading to NF-kappa-B activation, cytokine secretion and the inflammatory response. May als…	apoptotic process [GO:0006915]; cell activation [GO:0001775]; cellular response to bacterial lipopeptide [GO:0071221]; cellular response to diacyl bacterial lipopeptide [GO:0071726]; cellular response to interferon-gamma [GO:0071346]; cellular response to lipoteichoic acid [GO:0071223]; cellular response to triacyl bacterial lipopeptide [GO:0071727]; central nervous system myelin formation [GO:00…	amyloid-beta binding [GO:0001540]; identical protein binding [GO:0042802]; lipopolysaccharide binding [GO:0001530]; lipopolysaccharide receptor activity [GO:0001875]; peptidoglycan binding [GO:0042834]; protein-containing complex binding [GO:0044877]; protein heterodimerization activity [GO:0046982]; signaling pattern recognition receptor activity [GO:0008329]; signaling receptor activity [GO:003…	cell body [GO:0044297]; cell projection [GO:0042995]; cell surface [GO:0009986]; cytoplasm [GO:0005737]; Golgi apparatus [GO:0005794]; integral component of plasma membrane [GO:0005887]; intrinsic component of plasma membrane [GO:0031226]; membrane raft [GO:0045121]; phagocytic vesicle membrane [GO:0030670]; plasma membrane [GO:0005886]; secretory granule membrane [GO:0030667]; Toll-like receptor…
O75051	PLXNA2 KIAA0463 OCT PLXN2 UNQ209/PRO235	PLXA2_HUMAN	Plexin-A2 (Semaphorin receptor OCT)	1894	1238-1258	FUNCTION: Coreceptor for SEMA3A and SEMA6A. Necessary for signaling by SEMA6A and class 3 semaphorins and subsequent remodeling of the cytoskeleton. Plays a role in axon guidance, invasive growth and cell migration. Class 3 semaphorins bind to a complex composed of a neuropilin and a plexin. The plexin modulates the affinity of the complex for specific semaphorins, and its cytoplasmic domain is r…	centrosome localization [GO:0051642]; cerebellar granule cell precursor tangential migration [GO:0021935]; limb bud formation [GO:0060174]; negative regulation of cell adhesion [GO:0007162]; neural tube development [GO:0021915]; pharyngeal system development [GO:0060037]; positive regulation of axonogenesis [GO:0050772]; regulation of cell migration [GO:0030334]; regulation of cell shape [GO:0008…	identical protein binding [GO:0042802]; semaphorin receptor activity [GO:0017154]	integral component of plasma membrane [GO:0005887]; plasma membrane [GO:0005886]; semaphorin receptor complex [GO:0002116]
O75074	LRP3	LRP3_HUMAN	Low-density lipoprotein receptor-related protein 3 (LRP-3) (105 kDa low-density lipoprotein receptor-related protein) (hLRp105)	770	497-517	FUNCTION: Probable receptor, which may be involved in the internalization of lipophilic molecules and/or signal transduction. Its precise role is however unclear, since it does not bind to very low density lipoprotein (VLDL) or to LRPAP1 in vitro.	receptor-mediated endocytosis [GO:0006898]		clathrin-coated pit [GO:0005905]; integral component of membrane [GO:0016021]
O75121	MFAP3L KIAA0626 HSD-39 HSD39	MFA3L_HUMAN	Microfibrillar-associated protein 3-like (Testis development protein NYD-SP9)	409	150-172	FUNCTION: May participate in the nuclear signaling of EGFR and MAPK1/ERK2. May a have a role in metastasis. {ECO:0000269|PubMed:24735981}.			cytoplasm [GO:0005737]; integral component of membrane [GO:0016021]; nucleus [GO:0005634]; plasma membrane [GO:0005886]
O75509	TNFRSF21 DR6 UNQ437/PRO868	TNR21_HUMAN	Tumor necrosis factor receptor superfamily member 21 (Death receptor 6) (CD antigen CD358)	655	350-370	FUNCTION: Promotes apoptosis, possibly via a pathway that involves the activation of NF-kappa-B. Can also promote apoptosis mediated by BAX and by the release of cytochrome c from the mitochondria into the cytoplasm. Plays a role in neuronal apoptosis, including apoptosis in response to amyloid peptides derived from APP, and is required for both normal cell body death and axonal pruning. Trophic-…	adaptive immune response [GO:0002250]; apoptotic process [GO:0006915]; axonal fasciculation [GO:0007413]; B cell apoptotic process [GO:0001783]; cellular response to tumor necrosis factor [GO:0071356]; humoral immune response [GO:0006959]; myelination [GO:0042552]; negative regulation of B cell proliferation [GO:0030889]; negative regulation of interleukin-10 secretion [GO:2001180]; negative regu…		axon [GO:0030424]; cytoplasm [GO:0005737]; integral component of plasma membrane [GO:0005887]; intrinsic component of plasma membrane [GO:0031226]; plasma membrane [GO:0005886]
O75581	LRP6	LRP6_HUMAN	Low-density lipoprotein receptor-related protein 6 (LRP-6)	1613	1371-1393	FUNCTION: Component of the Wnt-Fzd-LRP5-LRP6 complex that triggers beta-catenin signaling through inducing aggregation of receptor-ligand complexes into ribosome-sized signalsomes. Cell-surface coreceptor of Wnt/beta-catenin signaling, which plays a pivotal role in bone formation. The Wnt-induced Fzd/LRP6 coreceptor complex recruits DVL1 polymers to the plasma membrane which, in turn, recruits th…	anterior/posterior pattern specification [GO:0009952]; axis elongation involved in somitogenesis [GO:0090245]; beta-catenin destruction complex disassembly [GO:1904886]; bone morphogenesis [GO:0060349]; bone remodeling [GO:0046849]; branching involved in mammary gland duct morphogenesis [GO:0060444]; canonical Wnt signaling pathway [GO:0060070]; canonical Wnt signaling pathway involved in neural …	apolipoprotein binding [GO:0034185]; coreceptor activity involved in canonical Wnt signaling pathway [GO:1904928]; coreceptor activity involved in Wnt signaling pathway [GO:0071936]; frizzled binding [GO:0005109]; identical protein binding [GO:0042802]; kinase inhibitor activity [GO:0019210]; low-density lipoprotein particle receptor activity [GO:0005041]; protein homodimerization activity [GO:00…	caveola [GO:0005901]; cell surface [GO:0009986]; cytoplasmic vesicle [GO:0031410]; early endosome membrane [GO:0031901]; endoplasmic reticulum [GO:0005783]; extracellular region [GO:0005576]; integral component of membrane [GO:0016021]; neuronal cell body [GO:0043025]; plasma membrane [GO:0005886]; synapse [GO:0045202]; Wnt-Frizzled-LRP5/6 complex [GO:1990851]; Wnt signalosome [GO:1990909]
O75871	CEACAM4 CGM7	CEAM4_HUMAN	Carcinoembryonic antigen-related cell adhesion molecule 4 (Carcinoembryonic antigen CGM7) (Non-specific cross-reacting antigen W236)	244	156-176	FUNCTION: Granulocyte orphan receptor that acts as an trigger efficient phagocytosis of attached particles. {ECO:0000269|PubMed:25567962}.	phagocytosis [GO:0006909]		integral component of plasma membrane [GO:0005887]; membrane [GO:0016020]
O75976	CPD	CBPD_HUMAN	Carboxypeptidase D (EC 3.4.17.22) (Metallocarboxypeptidase D) (gp180)	1380	1300-1320		peptide metabolic process [GO:0006518]; protein processing [GO:0016485]	metallocarboxypeptidase activity [GO:0004181]; serine-type carboxypeptidase activity [GO:0004185]; zinc ion binding [GO:0008270]	extracellular exosome [GO:0070062]; extracellular space [GO:0005615]; integral component of membrane [GO:0016021]; membrane [GO:0016020]; plasma membrane [GO:0005886]
O94933	SLITRK3 KIAA0848	SLIK3_HUMAN	SLIT and NTRK-like protein 3	977	655-675	FUNCTION: Suppresses neurite outgrowth. {ECO:0000250}.	axonogenesis [GO:0007409]; positive regulation of synapse assembly [GO:0051965]; regulation of presynapse assembly [GO:1905606]; synaptic membrane adhesion [GO:0099560]		GABA-ergic synapse [GO:0098982]; integral component of postsynaptic density membrane [GO:0099061]; integral component of postsynaptic specialization membrane [GO:0099060]; plasma membrane [GO:0005886]
O94991	SLITRK5 KIAA0918 LRRC11	SLIK5_HUMAN	SLIT and NTRK-like protein 5 (Leucine-rich repeat-containing protein 11)	958	665-685	FUNCTION: Suppresses neurite outgrowth. {ECO:0000250}.	adult behavior [GO:0030534]; axonogenesis [GO:0007409]; cardiovascular system development [GO:0072358]; chemical synaptic transmission [GO:0007268]; dendrite morphogenesis [GO:0048813]; grooming behavior [GO:0007625]; positive regulation of synapse assembly [GO:0051965]; response to xenobiotic stimulus [GO:0009410]; skin development [GO:0043588]; striatum development [GO:0021756]		integral component of membrane [GO:0016021]; plasma membrane [GO:0005886]; receptor complex [GO:0043235]
O95185	UNC5C UNC5H3	UNC5C_HUMAN	Netrin receptor UNC5C (Protein unc-5 homolog 3) (Protein unc-5 homolog C)	931	381-401	FUNCTION: Receptor for netrin required for axon guidance (By similarity). Mediates axon repulsion of neuronal growth cones in the developing nervous system upon ligand binding (By similarity). NTN1/Netrin-1 binding might cause dissociation of UNC5C from polymerized TUBB3 in microtubules and thereby lead to increased microtubule dynamics and axon repulsion (PubMed:28483977). Axon repulsion in grow…	anterior/posterior axon guidance [GO:0033564]; apoptotic process [GO:0006915]; axon guidance [GO:0007411]; brain development [GO:0007420]; positive regulation of apoptotic process [GO:0043065]; regulation of cell migration [GO:0030334]	netrin receptor activity [GO:0005042]	cell junction [GO:0030054]; integral component of membrane [GO:0016021]; neuron projection [GO:0043005]; plasma membrane [GO:0005886]; synapse [GO:0045202]
O95196	CSPG5 CALEB NGC	CSPG5_HUMAN	Chondroitin sulfate proteoglycan 5 (Acidic leucine-rich EGF-like domain-containing brain protein) (Neuroglycan C)	566	424-444	FUNCTION: May function as a growth and differentiation factor involved in neuritogenesis. May induce ERBB3 activation. {ECO:0000269|PubMed:15358134}.	cell differentiation [GO:0030154]; chondroitin sulfate biosynthetic process [GO:0030206]; chondroitin sulfate catabolic process [GO:0030207]; dermatan sulfate biosynthetic process [GO:0030208]; intracellular transport [GO:0046907]; nervous system development [GO:0007399]; regulation of growth [GO:0040008]; regulation of synaptic vesicle exocytosis [GO:2000300]; trans-synaptic signaling, modulatin…	growth factor activity [GO:0008083]	cell surface [GO:0009986]; endoplasmic reticulum membrane [GO:0005789]; extracellular region [GO:0005576]; GABA-ergic synapse [GO:0098982]; glutamatergic synapse [GO:0098978]; Golgi apparatus [GO:0005794]; Golgi-associated vesicle membrane [GO:0030660]; Golgi lumen [GO:0005796]; Golgi membrane [GO:0000139]; integral component of membrane [GO:0016021]; integral component of plasma membrane [GO:000…
O95206	PCDH8	PCDH8_HUMAN	Protocadherin-8 (Arcadlin)	1070	750-770	FUNCTION: Calcium-dependent cell-adhesion protein (By similarity). May play a role in activity-induced synaptic reorganization underlying long term memory (By similarity). Could be involved in CDH2 internalization through TAOK2/p38 MAPK pathway. In hippocampal neurons, may play a role in the down-regulation of dendritic spines, maybe through its action on CDH2 endocytosis (By similarity). {ECO:00…	cell adhesion [GO:0007155]; cell-cell signaling [GO:0007267]; chemical synaptic transmission [GO:0007268]; homophilic cell adhesion via plasma membrane adhesion molecules [GO:0007156]; morphogenesis of embryonic epithelium [GO:0016331]; regulation of synaptic membrane adhesion [GO:0099179]; somitogenesis [GO:0001756]	calcium ion binding [GO:0005509]	cell junction [GO:0030054]; dendrite [GO:0030425]; glutamatergic synapse [GO:0098978]; integral component of plasma membrane [GO:0005887]; integral component of postsynaptic membrane [GO:0099055]; plasma membrane [GO:0005886]; presynaptic membrane [GO:0042734]
O95256	IL18RAP IL1R7	I18RA_HUMAN	Interleukin-18 receptor accessory protein (IL-18 receptor accessory protein) (IL-18RAcP) (Accessory protein-like) (AcPL) (CD218 antigen-like family member B) (CDw218b) (IL-1R accessory protein-like) (IL-1RAcPL) (Interleukin-1 receptor 7) (IL-1R-7) (IL-1R7) (Interleukin-18 receptor accessory protein-like) (Interleukin-18 receptor beta) (IL-18R-beta) (IL-18Rbeta) (CD antigen CD218b)	599	357-377	FUNCTION: Within the IL18 receptor complex, does not mediate IL18-binding, but involved in IL18-dependent signal transduction, leading to NF-kappa-B and JNK activation (PubMed:9792649, PubMed:14528293, PubMed:25500532). May play a role in IL18-mediated IFNG synthesis from T-helper 1 (Th1) cells (Probable). {ECO:0000269|PubMed:14528293, ECO:0000269|PubMed:25500532, ECO:0000269|PubMed:9792649, ECO:…	cell population proliferation [GO:0008283]; cellular response to hydrogen peroxide [GO:0070301]; immune response [GO:0006955]; inflammatory response [GO:0006954]; interferon-gamma production [GO:0032609]; interleukin-18-mediated signaling pathway [GO:0035655]; interleukin-6 production [GO:0032635]; neutrophil activation [GO:0042119]; positive regulation of natural killer cell mediated cytotoxicit…	interleukin-18 receptor activity [GO:0042008]	interleukin-18 receptor complex [GO:0045092]; plasma membrane [GO:0005886]
O95727	CRTAM	CRTAM_HUMAN	Cytotoxic and regulatory T-cell molecule (Class-I MHC-restricted T-cell-associated molecule) (CD antigen CD355)	393	288-308	FUNCTION: Interaction with CADM1 promotes natural killer (NK) cell cytotoxicity and interferon-gamma (IFN-gamma) secretion by CD8+ cells in vitro as well as NK cell-mediated rejection of tumors expressing CADM3 in vivo. {ECO:0000250|UniProtKB:Q149L7, ECO:0000269|PubMed:15811952}.	adaptive immune response [GO:0002250]; cell recognition [GO:0008037]; detection of stimulus [GO:0051606]; detection of tumor cell [GO:0002355]; positive regulation of cytokine secretion [GO:0050715]; positive regulation of natural killer cell mediated cytotoxicity [GO:0045954]; positive regulation of natural killer cell mediated cytotoxicity directed against tumor cell target [GO:0002860]; regula…	identical protein binding [GO:0042802]; signaling receptor binding [GO:0005102]	integral component of membrane [GO:0016021]; plasma membrane [GO:0005886]
O95976	IGSF6 DORA	IGSF6_HUMAN	Immunoglobulin superfamily member 6 (IgSF6) (Protein DORA)	241	154-174		cell surface receptor signaling pathway [GO:0007166]; immune response [GO:0006955]	transmembrane signaling receptor activity [GO:0004888]	integral component of plasma membrane [GO:0005887]
P01871	IGHM	IGHM_HUMAN	Immunoglobulin heavy constant mu (Ig mu chain C region) (Ig mu chain C region BOT) (Ig mu chain C region GAL) (Ig mu chain C region OU)	453		FUNCTION: Constant region of immunoglobulin heavy chains. Immunoglobulins, also known as antibodies, are membrane-bound or secreted glycoproteins produced by B lymphocytes. In the recognition phase of humoral immunity, the membrane-bound immunoglobulins serve as receptors which, upon binding of a specific antigen, trigger the clonal expansion and differentiation of B lymphocytes into immunoglobul…	adaptive immune response [GO:0002250]; antibacterial humoral response [GO:0019731]; B cell receptor signaling pathway [GO:0050853]; complement activation, classical pathway [GO:0006958]; defense response to bacterium [GO:0042742]; defense response to Gram-negative bacterium [GO:0050829]; innate immune response [GO:0045087]; leukocyte migration [GO:0050900]; phagocytosis, engulfment [GO:0006911]; …	antigen binding [GO:0003823]; immunoglobulin receptor binding [GO:0034987]	blood microparticle [GO:0072562]; cell surface [GO:0009986]; external side of plasma membrane [GO:0009897]; extracellular exosome [GO:0070062]; extracellular space [GO:0005615]; hexameric IgM immunoglobulin complex [GO:0071757]; immunoglobulin complex, circulating [GO:0042571]; integral component of membrane [GO:0016021]; pentameric IgM immunoglobulin complex [GO:0071756]; plasma membrane [GO:000…
P01880	IGHD	IGHD_HUMAN	Immunoglobulin heavy constant delta (Ig delta chain C region) (Ig delta chain C region NIG-65) (Ig delta chain C region WAH)	384		FUNCTION: Constant region of immunoglobulin heavy chains. Immunoglobulins, also known as antibodies, are membrane-bound or secreted glycoproteins produced by B lymphocytes. In the recognition phase of humoral immunity, the membrane-bound immunoglobulins serve as receptors which, upon binding of a specific antigen, trigger the clonal expansion and differentiation of B lymphocytes into immunoglobul…	B cell receptor signaling pathway [GO:0050853]; complement activation, classical pathway [GO:0006958]; defense response to bacterium [GO:0042742]; immune response [GO:0006955]; innate immune response [GO:0045087]; phagocytosis, engulfment [GO:0006911]; phagocytosis, recognition [GO:0006910]; positive regulation of B cell activation [GO:0050871]; positive regulation of interleukin-1 secretion [GO:…	antigen binding [GO:0003823]; immunoglobulin receptor binding [GO:0034987]	blood microparticle [GO:0072562]; external side of plasma membrane [GO:0009897]; extracellular exosome [GO:0070062]; immunoglobulin complex, circulating [GO:0042571]; integral component of membrane [GO:0016021]; plasma membrane [GO:0005886]
P05106	ITGB3 GP3A	ITB3_HUMAN	Integrin beta-3 (Platelet membrane glycoprotein IIIa) (GPIIIa) (CD antigen CD61)	788	719-741	FUNCTION: Integrin alpha-V/beta-3 (ITGAV:ITGB3) is a receptor for cytotactin, fibronectin, laminin, matrix metalloproteinase-2, osteopontin, osteomodulin, prothrombin, thrombospondin, vitronectin and von Willebrand factor. Integrin alpha-IIb/beta-3 (ITGA2B:ITGB3) is a receptor for fibronectin, fibrinogen, plasminogen, prothrombin, thrombospondin and vitronectin. Integrins alpha-IIb/beta-3 and alp…	activation of protein kinase activity [GO:0032147]; angiogenesis involved in wound healing [GO:0060055]; apolipoprotein A-I-mediated signaling pathway [GO:0038027]; apoptotic cell clearance [GO:0043277]; blood coagulation [GO:0007596]; cell adhesion [GO:0007155]; cell adhesion mediated by integrin [GO:0033627]; cell-matrix adhesion [GO:0007160]; cell migration [GO:0016477]; cell-substrate adhesio…	cell adhesion molecule binding [GO:0050839]; coreceptor activity [GO:0015026]; enzyme binding [GO:0019899]; extracellular matrix binding [GO:0050840]; fibronectin binding [GO:0001968]; identical protein binding [GO:0042802]; integrin binding [GO:0005178]; platelet-derived growth factor receptor binding [GO:0005161]; protease binding [GO:0002020]; protein disulfide isomerase activity [GO:0003756];…	alphav-beta3 integrin-HMGB1 complex [GO:0035868]; alphav-beta3 integrin-IGF-1-IGF1R complex [GO:0035867]; alphav-beta3 integrin-PKCalpha complex [GO:0035866]; alphav-beta3 integrin-vitronectin complex [GO:0071062]; cell surface [GO:0009986]; extracellular exosome [GO:0070062]; filopodium membrane [GO:0031527]; focal adhesion [GO:0005925]; glutamatergic synapse [GO:0098978]; integral component of …
P05107	ITGB2 CD18 MFI7	ITB2_HUMAN	Integrin beta-2 (Cell surface adhesion glycoproteins LFA-1/CR3/p150,95 subunit beta) (Complement receptor C3 subunit beta) (CD antigen CD18)	769	701-723	FUNCTION: Integrin ITGAL/ITGB2 is a receptor for ICAM1, ICAM2, ICAM3 and ICAM4. Integrins ITGAM/ITGB2 and ITGAX/ITGB2 are receptors for the iC3b fragment of the third complement component and for fibrinogen. Integrin ITGAX/ITGB2 recognizes the sequence G-P-R in fibrinogen alpha-chain. Integrin ITGAM/ITGB2 recognizes P1 and P2 peptides of fibrinogen gamma chain. Integrin ITGAM/ITGB2 is also a rece…	aging [GO:0007568]; amyloid-beta clearance [GO:0097242]; apoptotic process [GO:0006915]; cell adhesion [GO:0007155]; cell adhesion mediated by integrin [GO:0033627]; cell-cell adhesion [GO:0098609]; cell-cell adhesion via plasma-membrane adhesion molecules [GO:0098742]; cell-cell signaling [GO:0007267]; cell-matrix adhesion [GO:0007160]; cell migration [GO:0016477]; cellular extravasation [GO:004…	amyloid-beta binding [GO:0001540]; cell adhesion molecule binding [GO:0050839]; complement component C3b binding [GO:0001851]; heat shock protein binding [GO:0031072]; ICAM-3 receptor activity [GO:0030369]; integrin binding [GO:0005178]; metal ion binding [GO:0046872]; protein heterodimerization activity [GO:0046982]; protein kinase binding [GO:0019901]	cell surface [GO:0009986]; external side of plasma membrane [GO:0009897]; extracellular exosome [GO:0070062]; extracellular vesicle [GO:1903561]; ficolin-1-rich granule membrane [GO:0101003]; focal adhesion [GO:0005925]; integrin alphaL-beta2 complex [GO:0034687]; integrin alphaM-beta2 complex [GO:0034688]; integrin complex [GO:0008305]; membrane [GO:0016020]; plasma membrane [GO:0005886]; plasma…
P05556	ITGB1 FNRB MDF2 MSK12	ITB1_HUMAN	Integrin beta-1 (Fibronectin receptor subunit beta) (Glycoprotein IIa) (GPIIA) (VLA-4 subunit beta) (CD antigen CD29)	798	729-751	FUNCTION: Integrins alpha-1/beta-1, alpha-2/beta-1, alpha-10/beta-1 and alpha-11/beta-1 are receptors for collagen. Integrins alpha-1/beta-1 and alpha-2/beta-2 recognize the proline-hydroxylated sequence G-F-P-G-E-R in collagen. Integrins alpha-2/beta-1, alpha-3/beta-1, alpha-4/beta-1, alpha-5/beta-1, alpha-8/beta-1, alpha-10/beta-1, alpha-11/beta-1 and alpha-V/beta-1 are receptors for fibronecti…	axon extension [GO:0048675]; basement membrane organization [GO:0071711]; B cell differentiation [GO:0030183]; calcium-independent cell-matrix adhesion [GO:0007161]; cardiac muscle cell differentiation [GO:0055007]; cell adhesion mediated by integrin [GO:0033627]; cell-cell adhesion mediated by integrin [GO:0033631]; cell fate specification [GO:0001708]; cell-matrix adhesion [GO:0007160]; cell mi…	actin binding [GO:0003779]; cadherin binding [GO:0045296]; cell adhesion molecule binding [GO:0050839]; collagen binding involved in cell-matrix adhesion [GO:0098639]; coreceptor activity [GO:0015026]; fibronectin binding [GO:0001968]; integrin binding [GO:0005178]; laminin binding [GO:0043236]; metal ion binding [GO:0046872]; protease binding [GO:0002020]; protein-containing complex binding [GO:…	cell surface [GO:0009986]; cleavage furrow [GO:0032154]; cytoplasm [GO:0005737]; dendritic spine [GO:0043197]; external side of plasma membrane [GO:0009897]; extracellular exosome [GO:0070062]; filopodium [GO:0030175]; focal adhesion [GO:0005925]; glial cell projection [GO:0097386]; glutamatergic synapse [GO:0098978]; integral component of synaptic membrane [GO:0099699]; integrin alpha10-beta1 co…
P07359	GP1BA	GP1BA_HUMAN	Platelet glycoprotein Ib alpha chain (GP-Ib alpha) (GPIb-alpha) (GPIbA) (Glycoprotein Ibalpha) (Antigen CD42b-alpha) (CD antigen CD42b) [Cleaved into: Glycocalicin]	652	532-552	FUNCTION: GP-Ib, a surface membrane protein of platelets, participates in the formation of platelet plugs by binding to the A1 domain of vWF, which is already bound to the subendothelium.	blood coagulation [GO:0007596]; blood coagulation, intrinsic pathway [GO:0007597]; cell adhesion [GO:0007155]; cell morphogenesis [GO:0000902]; cell surface receptor signaling pathway [GO:0007166]; fibrinolysis [GO:0042730]; platelet activation [GO:0030168]; platelet aggregation [GO:0070527]; regulation of blood coagulation [GO:0030193]; regulation of megakaryocyte differentiation [GO:0045652]	thrombin-activated receptor activity [GO:0015057]	anchored component of external side of plasma membrane [GO:0031362]; cell surface [GO:0009986]; extracellular exosome [GO:0070062]; extracellular matrix [GO:0031012]; extracellular space [GO:0005615]; integral component of plasma membrane [GO:0005887]; membrane [GO:0016020]; plasma membrane [GO:0005886]
P07766	CD3E T3E	CD3E_HUMAN	T-cell surface glycoprotein CD3 epsilon chain (T-cell surface antigen T3/Leu-4 epsilon chain) (CD antigen CD3e)	207	127-152	FUNCTION: Part of the TCR-CD3 complex present on T-lymphocyte cell surface that plays an essential role in adaptive immune response. When antigen presenting cells (APCs) activate T-cell receptor (TCR), TCR-mediated signals are transmitted across the cell membrane by the CD3 chains CD3D, CD3E, CD3G and CD3Z. All CD3 chains contain immunoreceptor tyrosine-based activation motifs (ITAMs) in their cy…	adaptive immune response [GO:0002250]; apoptotic signaling pathway [GO:0097190]; cell surface receptor signaling pathway [GO:0007166]; cerebellum development [GO:0021549]; dendrite development [GO:0016358]; G protein-coupled receptor signaling pathway [GO:0007186]; negative regulation of gene expression [GO:0010629]; negative regulation of smoothened signaling pathway [GO:0045879]; negative thymi…	protein heterodimerization activity [GO:0046982]; protein homodimerization activity [GO:0042803]; protein kinase binding [GO:0019901]; receptor signaling complex scaffold activity [GO:0030159]; SH3 domain binding [GO:0017124]; T cell receptor binding [GO:0042608]; transmembrane signaling receptor activity [GO:0004888]	alpha-beta T cell receptor complex [GO:0042105]; cell body [GO:0044297]; cell-cell junction [GO:0005911]; dendritic spine [GO:0043197]; external side of plasma membrane [GO:0009897]; immunological synapse [GO:0001772]; integral component of plasma membrane [GO:0005887]; plasma membrane [GO:0005886]; T cell receptor complex [GO:0042101]
P08138	NGFR TNFRSF16	TNR16_HUMAN	Tumor necrosis factor receptor superfamily member 16 (Gp80-LNGFR) (Low affinity neurotrophin receptor p75NTR) (Low-affinity nerve growth factor receptor) (NGF receptor) (p75 ICD) (CD antigen CD271)	427	251-272	FUNCTION: Plays a role in the regulation of the translocation of GLUT4 to the cell surface in adipocytes and skeletal muscle cells in response to insulin, probably by regulating RAB31 activity, and thereby contributes to the regulation of insulin-dependent glucose uptake (By similarity). Low affinity receptor which can bind to NGF, BDNF, NT-3, and NT-4. Can mediate cell survival as well as cell d…	activation of cysteine-type endopeptidase activity involved in apoptotic process [GO:0006919]; cellular glucose homeostasis [GO:0001678]; cellular response to amyloid-beta [GO:1904646]; circadian regulation of gene expression [GO:0032922]; glucose homeostasis [GO:0042593]; intracellular protein transport [GO:0006886]; membrane protein intracellular domain proteolysis [GO:0031293]; negative regula…	amyloid-beta binding [GO:0001540]; calmodulin binding [GO:0005516]; coreceptor activity [GO:0015026]; death receptor activity [GO:0005035]; nerve growth factor binding [GO:0048406]; neurotrophin binding [GO:0043121]; Rab GTPase binding [GO:0017137]; signaling receptor activity [GO:0038023]; transmembrane signaling receptor activity [GO:0004888]; ubiquitin protein ligase binding [GO:0031625]	cell surface [GO:0009986]; cytosol [GO:0005829]; endosome [GO:0005768]; extracellular region [GO:0005576]; integral component of membrane [GO:0016021]; integral component of plasma membrane [GO:0005887]; nucleoplasm [GO:0005654]; plasma membrane [GO:0005886]
P08174	CD55 CR DAF	DAF_HUMAN	Complement decay-accelerating factor (CD antigen CD55)	381		FUNCTION: This protein recognizes C4b and C3b fragments that condense with cell-surface hydroxyl or amino groups when nascent C4b and C3b are locally generated during C4 and c3 activation. Interaction of daf with cell-associated C4b and C3b polypeptides interferes with their ability to catalyze the conversion of C2 and factor B to enzymatically active C2a and Bb and thereby prevents the formation…	CD4-positive, alpha-beta T cell cytokine production [GO:0035743]; complement activation, classical pathway [GO:0006958]; endoplasmic reticulum to Golgi vesicle-mediated transport [GO:0006888]; innate immune response [GO:0045087]; negative regulation of complement activation [GO:0045916]; neutrophil degranulation [GO:0043312]; positive regulation of CD4-positive, alpha-beta T cell activation [GO:2…	lipid binding [GO:0008289]; virus receptor activity [GO:0001618]	anchored component of membrane [GO:0031225]; cell surface [GO:0009986]; endoplasmic reticulum-Golgi intermediate compartment membrane [GO:0033116]; extracellular exosome [GO:0070062]; extracellular region [GO:0005576]; ficolin-1-rich granule membrane [GO:0101003]; Golgi membrane [GO:0000139]; membrane raft [GO:0045121]; plasma membrane [GO:0005886]; secretory granule membrane [GO:0030667]; transp…
P08637	FCGR3A CD16A FCG3 FCGR3 IGFR3	FCG3A_HUMAN	Low affinity immunoglobulin gamma Fc region receptor III-A (CD16a antigen) (Fc-gamma RIII-alpha) (Fc-gamma RIII) (Fc-gamma RIIIa) (FcRIII) (FcRIIIa) (FcR-10) (IgG Fc receptor III-2) (CD antigen CD16a)	254	209-229	FUNCTION: Receptor for the Fc region of IgG. Binds complexed or aggregated IgG and also monomeric IgG. Mediates antibody-dependent cellular cytotoxicity (ADCC) and other antibody-dependent responses, such as phagocytosis. {ECO:0000269|PubMed:21768335, ECO:0000269|PubMed:22023369}.	Fc-gamma receptor signaling pathway involved in phagocytosis [GO:0038096]; immune response [GO:0006955]; regulation of immune response [GO:0050776]	IgG binding [GO:0019864]	external side of plasma membrane [GO:0009897]; extracellular exosome [GO:0070062]; integral component of membrane [GO:0016021]; plasma membrane [GO:0005886]
P08887	IL6R	IL6RA_HUMAN	Interleukin-6 receptor subunit alpha (IL-6 receptor subunit alpha) (IL-6R subunit alpha) (IL-6R-alpha) (IL-6RA) (IL-6R 1) (Membrane glycoprotein 80) (gp80) (CD antigen CD126)	468	366-386	FUNCTION: Part of the receptor for interleukin 6. Binds to IL6 with low affinity, but does not transduce a signal. Signal activation necessitate an association with IL6ST. Activation may lead to the regulation of the immune response, acute-phase reactions and hematopoiesis.; FUNCTION: Low concentration of a soluble form of IL6 receptor acts as an agonist of IL6 activity.	acute-phase response [GO:0006953]; ciliary neurotrophic factor-mediated signaling pathway [GO:0070120]; cytokine-mediated signaling pathway [GO:0019221]; defense response to Gram-negative bacterium [GO:0050829]; defense response to Gram-positive bacterium [GO:0050830]; endocrine pancreas development [GO:0031018]; extrinsic apoptotic signaling pathway [GO:0097191]; hepatic immune response [GO:0002…	ciliary neurotrophic factor binding [GO:0070119]; cytokine binding [GO:0019955]; cytokine receptor activity [GO:0004896]; enzyme binding [GO:0019899]; growth factor activity [GO:0008083]; interleukin-12 alpha subunit binding [GO:0042164]; interleukin-12 receptor binding [GO:0005143]; interleukin-23 receptor binding [GO:0045519]; interleukin-6 binding [GO:0019981]; interleukin-6 receptor activity …	apical plasma membrane [GO:0016324]; basolateral plasma membrane [GO:0016323]; ciliary neurotrophic factor receptor complex [GO:0070110]; external side of plasma membrane [GO:0009897]; extracellular region [GO:0005576]; extracellular space [GO:0005615]; interleukin-12 complex [GO:0043514]; interleukin-23 complex [GO:0070743]; interleukin-6 receptor complex [GO:0005896]; plasma membrane [GO:000588…
P0C6S8	LINGO3 LERN2 LRRN6B	LIGO3_HUMAN	Leucine-rich repeat and immunoglobulin-like domain-containing nogo receptor-interacting protein 3 (Leucine-rich repeat neuronal protein 2) (Leucine-rich repeat neuronal protein 6B)	592	532-552				extracellular matrix [GO:0031012]; extracellular space [GO:0005615]; integral component of membrane [GO:0016021]
P0C7U0	ELFN1 PPP1R28	ELFN1_HUMAN	Protein ELFN1 (Extracellular leucine-rich repeat and fibronectin type-III domain-containing protein 1) (Protein phosphatase 1 regulatory subunit 28)	828	419-439	FUNCTION: Postsynaptic protein that regulates circuit dynamics in the central nervous system by modulating the temporal dynamics of interneuron recruitment. Specifically present in excitatory synapses onto oriens-lacunosum molecular (OLM) interneurons and acts as a regulator of presynaptic release probability to direct the formation of highly facilitating pyramidal-OLM synapses (By similarity). I…	negative regulation of phosphatase activity [GO:0010923]; synapse organization [GO:0050808]	protein phosphatase inhibitor activity [GO:0004864]	dendrite [GO:0030425]; excitatory synapse [GO:0060076]; extracellular matrix [GO:0031012]; extracellular space [GO:0005615]; integral component of membrane [GO:0016021]
P10912	GHR	GHR_HUMAN	Growth hormone receptor (GH receptor) (Somatotropin receptor) [Cleaved into: Growth hormone-binding protein (GH-binding protein) (GHBP) (Serum-binding protein)]	638	265-288	FUNCTION: Receptor for pituitary gland growth hormone involved in regulating postnatal body growth. On ligand binding, couples to the JAK2/STAT5 pathway (By similarity). {ECO:0000250}.; FUNCTION: The soluble form (GHBP) acts as a reservoir of growth hormone in plasma and may be a modulator/inhibitor of GH signaling.; FUNCTION: Isoform 2 up-regulates the production of GHBP and acts as a negative i…	activation of Janus kinase activity [GO:0042976]; activation of MAPK activity [GO:0000187]; cellular response to hormone stimulus [GO:0032870]; endocytosis [GO:0006897]; growth hormone receptor signaling pathway [GO:0060396]; growth hormone receptor signaling pathway via JAK-STAT [GO:0060397]; hormone metabolic process [GO:0042445]; insulin-like growth factor receptor signaling pathway [GO:004800…	cytokine binding [GO:0019955]; cytokine receptor activity [GO:0004896]; growth factor binding [GO:0019838]; growth hormone receptor activity [GO:0004903]; identical protein binding [GO:0042802]; peptide hormone binding [GO:0017046]; proline-rich region binding [GO:0070064]; protein homodimerization activity [GO:0042803]; protein kinase binding [GO:0019901]	cell surface [GO:0009986]; cytoplasmic ribonucleoprotein granule [GO:0036464]; cytosol [GO:0005829]; external side of plasma membrane [GO:0009897]; extracellular region [GO:0005576]; extracellular space [GO:0005615]; growth hormone receptor complex [GO:0070195]; integral component of membrane [GO:0016021]; integral component of plasma membrane [GO:0005887]; plasma membrane [GO:0005886]; receptor …
P11912	CD79A IGA MB1	CD79A_HUMAN	B-cell antigen receptor complex-associated protein alpha chain (Ig-alpha) (MB-1 membrane glycoprotein) (Membrane-bound immunoglobulin-associated protein) (Surface IgM-associated protein) (CD antigen CD79a)	226	144-165	FUNCTION: Required in cooperation with CD79B for initiation of the signal transduction cascade activated by binding of antigen to the B-cell antigen receptor complex (BCR) which leads to internalization of the complex, trafficking to late endosomes and antigen presentation. Also required for BCR surface expression and for efficient differentiation of pro- and pre-B-cells. Stimulates SYK autophosp…	adaptive immune response [GO:0002250]; B cell activation [GO:0042113]; B cell differentiation [GO:0030183]; B cell proliferation [GO:0042100]; B cell receptor signaling pathway [GO:0050853]; protein homotetramerization [GO:0051289]	protein homodimerization activity [GO:0042803]; transmembrane signaling receptor activity [GO:0004888]	B cell receptor complex [GO:0019815]; external side of plasma membrane [GO:0009897]; integral component of membrane [GO:0016021]; membrane raft [GO:0045121]; multivesicular body [GO:0005771]; plasma membrane [GO:0005886]
P12314	FCGR1A FCG1 FCGR1 IGFR1	FCGR1_HUMAN	High affinity immunoglobulin gamma Fc receptor I (IgG Fc receptor I) (Fc-gamma RI) (FcRI) (Fc-gamma RIA) (FcgammaRIa) (CD antigen CD64)	374	293-313	FUNCTION: High affinity receptor for the Fc region of immunoglobulins gamma. Functions in both innate and adaptive immune responses. {ECO:0000269|PubMed:10397749, ECO:0000269|PubMed:10514529, ECO:0000269|PubMed:21965667, ECO:0000269|PubMed:8611682, ECO:0000269|PubMed:9881690}.	antigen processing and presentation of exogenous peptide antigen via MHC class I, TAP-dependent [GO:0002479]; Fc-gamma receptor signaling pathway involved in phagocytosis [GO:0038096]; immune response [GO:0006955]; interferon-gamma-mediated signaling pathway [GO:0060333]; phagocytosis, engulfment [GO:0006911]; receptor-mediated endocytosis [GO:0006898]; regulation of immune response [GO:0050776];…	IgG binding [GO:0019864]	clathrin-coated endocytic vesicle membrane [GO:0030669]; early endosome membrane [GO:0031901]; integral component of membrane [GO:0016021]; plasma membrane [GO:0005886]
P12830	CDH1 CDHE UVO	CADH1_HUMAN	Cadherin-1 (CAM 120/80) (Epithelial cadherin) (E-cadherin) (Uvomorulin) (CD antigen CD324) [Cleaved into: E-Cad/CTF1; E-Cad/CTF2; E-Cad/CTF3]	882	710-730	FUNCTION: Cadherins are calcium-dependent cell adhesion proteins (PubMed:11976333). They preferentially interact with themselves in a homophilic manner in connecting cells; cadherins may thus contribute to the sorting of heterogeneous cell types. CDH1 is involved in mechanisms regulating cell-cell adhesions, mobility and proliferation of epithelial cells (PubMed:11976333). Has a potent invasive s…	adherens junction organization [GO:0034332]; calcium-dependent cell-cell adhesion via plasma membrane cell adhesion molecules [GO:0016339]; cell-cell adhesion [GO:0098609]; cell-cell adhesion mediated by cadherin [GO:0044331]; cell-cell junction assembly [GO:0007043]; cell morphogenesis [GO:0000902]; cellular response to indole-3-methanol [GO:0071681]; cellular response to lithium ion [GO:0071285…	ankyrin binding [GO:0030506]; beta-catenin binding [GO:0008013]; cadherin binding [GO:0045296]; calcium ion binding [GO:0005509]; cell adhesion molecule binding [GO:0050839]; cytoskeletal protein binding [GO:0008092]; gamma-catenin binding [GO:0045295]; GTPase activating protein binding [GO:0032794]; identical protein binding [GO:0042802]; protein homodimerization activity [GO:0042803]	actin cytoskeleton [GO:0015629]; apical junction complex [GO:0043296]; catenin complex [GO:0016342]; cell-cell adherens junction [GO:0005913]; cell junction [GO:0030054]; cell surface [GO:0009986]; cytoplasm [GO:0005737]; cytoplasmic side of plasma membrane [GO:0009898]; endosome [GO:0005768]; extracellular exosome [GO:0070062]; extracellular region [GO:0005576]; flotillin complex [GO:0016600]; g…
P14784	IL2RB IL15RB	IL2RB_HUMAN	Interleukin-2 receptor subunit beta (IL-2 receptor subunit beta) (IL-2R subunit beta) (IL-2RB) (High affinity IL-2 receptor subunit beta) (Interleukin-15 receptor subunit beta) (p70-75) (p75) (CD antigen CD122)	551	241-265	FUNCTION: Receptor for interleukin-2. This beta subunit is involved in receptor mediated endocytosis and transduces the mitogenic signals of IL2. Probably in association with IL15RA, involved in the stimulation of neutrophil phagocytosis by IL15 (PubMed:15123770). {ECO:0000269|PubMed:15123770}.	cytokine-mediated signaling pathway [GO:0019221]; interleukin-15-mediated signaling pathway [GO:0035723]; interleukin-2-mediated signaling pathway [GO:0038110]; MAPK cascade [GO:0000165]; negative regulation of apoptotic process [GO:0043066]; positive regulation of phagocytosis [GO:0050766]; protein-containing complex assembly [GO:0065003]; signal transduction [GO:0007165]; viral process [GO:0016…	interleukin-15 receptor activity [GO:0042010]; interleukin-2 binding [GO:0019976]; interleukin-2 receptor activity [GO:0004911]; Ras guanyl-nucleotide exchange factor activity [GO:0005088]	cell surface [GO:0009986]; cytosol [GO:0005829]; endosome [GO:0005768]; external side of plasma membrane [GO:0009897]; integral component of plasma membrane [GO:0005887]; interleukin-2 receptor complex [GO:0005893]; membrane [GO:0016020]; plasma membrane [GO:0005886]
P15151	PVR PVS	PVR_HUMAN	Poliovirus receptor (Nectin-like protein 5) (NECL-5) (CD antigen CD155)	417	344-367	FUNCTION: Mediates NK cell adhesion and triggers NK cell effector functions. Binds two different NK cell receptors: CD96 and CD226. These interactions accumulates at the cell-cell contact site, leading to the formation of a mature immunological synapse between NK cell and target cell. This may trigger adhesion and secretion of lytic granules and IFN-gamma and activate cytoxicity of activated NK c…	adherens junction organization [GO:0034332]; heterophilic cell-cell adhesion via plasma membrane cell adhesion molecules [GO:0007157]; homophilic cell adhesion via plasma membrane adhesion molecules [GO:0007156]; positive regulation of natural killer cell mediated cytotoxicity [GO:0045954]; positive regulation of natural killer cell mediated cytotoxicity directed against tumor cell target [GO:000…	cell adhesion molecule binding [GO:0050839]; protein homodimerization activity [GO:0042803]; signaling receptor activity [GO:0038023]; virus receptor activity [GO:0001618]	cell-cell adherens junction [GO:0005913]; cell surface [GO:0009986]; cytoplasm [GO:0005737]; extracellular space [GO:0005615]; focal adhesion [GO:0005925]; integral component of membrane [GO:0016021]; plasma membrane [GO:0005886]
P15391	CD19	CD19_HUMAN	B-lymphocyte antigen CD19 (B-lymphocyte surface antigen B4) (Differentiation antigen CD19) (T-cell surface antigen Leu-12) (CD antigen CD19)	556	292-313	FUNCTION: Functions as coreceptor for the B-cell antigen receptor complex (BCR) on B-lymphocytes. Decreases the threshold for activation of downstream signaling pathways and for triggering B-cell responses to antigens (PubMed:2463100, PubMed:1373518, PubMed:16672701). Activates signaling pathways that lead to the activation of phosphatidylinositol 3-kinase and the mobilization of intracellular Ca…	antigen receptor-mediated signaling pathway [GO:0050851]; B-1 B cell differentiation [GO:0001923]; B cell proliferation involved in immune response [GO:0002322]; B cell receptor signaling pathway [GO:0050853]; immunoglobulin mediated immune response [GO:0016064]; positive regulation of phosphatidylinositol 3-kinase activity [GO:0043552]; positive regulation of protein kinase B signaling [GO:00518…	phosphatidylinositol-4,5-bisphosphate 3-kinase activity [GO:0046934]	external side of plasma membrane [GO:0009897]; extracellular exosome [GO:0070062]; integral component of plasma membrane [GO:0005887]; membrane raft [GO:0045121]; plasma membrane [GO:0005886]; protein-containing complex [GO:0032991]
P15509	CSF2RA CSF2R CSF2RY	CSF2R_HUMAN	Granulocyte-macrophage colony-stimulating factor receptor subunit alpha (GM-CSF-R-alpha) (GMCSFR-alpha) (GMR-alpha) (CDw116) (CD antigen CD116)	400	321-346	FUNCTION: Low affinity receptor for granulocyte-macrophage colony-stimulating factor. Transduces a signal that results in the proliferation, differentiation, and functional activation of hematopoietic cells.	cellular protein metabolic process [GO:0044267]; cytokine-mediated signaling pathway [GO:0019221]; MAPK cascade [GO:0000165]	cytokine binding [GO:0019955]; cytokine receptor activity [GO:0004896]; protein tyrosine kinase activity [GO:0004713]; Ras guanyl-nucleotide exchange factor activity [GO:0005088]; signaling receptor activity [GO:0038023]	external side of plasma membrane [GO:0009897]; extracellular region [GO:0005576]; integral component of plasma membrane [GO:0005887]; plasma membrane [GO:0005886]; receptor complex [GO:0043235]
P15941	MUC1 PUM	MUC1_HUMAN	Mucin-1 (MUC-1) (Breast carcinoma-associated antigen DF3) (Cancer antigen 15-3) (CA 15-3) (Carcinoma-associated mucin) (Episialin) (H23AG) (Krebs von den Lungen-6) (KL-6) (PEMT) (Peanut-reactive urinary mucin) (PUM) (Polymorphic epithelial mucin) (PEM) (Tumor-associated epithelial membrane antigen) (EMA) (Tumor-associated mucin) (CD antigen CD227) [Cleaved into: Mucin-1 subunit alpha (MUC1-NT) (M…	1255	1159-1181	FUNCTION: The alpha subunit has cell adhesive properties. Can act both as an adhesion and an anti-adhesion protein. May provide a protective layer on epithelial cells against bacterial and enzyme attack.; FUNCTION: The beta subunit contains a C-terminal domain which is involved in cell signaling, through phosphorylations and protein-protein interactions. Modulates signaling in ERK, SRC and NF-kap…	cytokine-mediated signaling pathway [GO:0019221]; DNA damage response, signal transduction by p53 class mediator resulting in cell cycle arrest [GO:0006977]; DNA damage response, signal transduction by p53 class mediator resulting in transcription of p21 class mediator [GO:0006978]; negative regulation of cell adhesion mediated by integrin [GO:0033629]; negative regulation of intrinsic apoptotic …	p53 binding [GO:0002039]; RNA polymerase II proximal promoter sequence-specific DNA binding [GO:0000978]; transcription coregulator activity [GO:0003712]	apical plasma membrane [GO:0016324]; extracellular exosome [GO:0070062]; extracellular space [GO:0005615]; Golgi lumen [GO:0005796]; integral component of plasma membrane [GO:0005887]; nuclear chromatin [GO:0000790]; plasma membrane [GO:0005886]; vesicle [GO:0031982]
P16066	NPR1 ANPRA	ANPRA_HUMAN	Atrial natriuretic peptide receptor 1 (EC 4.6.1.2) (Atrial natriuretic peptide receptor type A) (ANP-A) (ANPR-A) (NPR-A) (Guanylate cyclase A) (GC-A)	1061	474-494	FUNCTION: Receptor for the atrial natriuretic peptide NPPA/ANP and the brain natriuretic peptide NPPB/BNP which are potent vasoactive hormones playing a key role in cardiovascular homeostasis. Has guanylate cyclase activity upon binding of the ligand. {ECO:0000269|PubMed:1672777}.	body fluid secretion [GO:0007589]; cell surface receptor signaling pathway [GO:0007166]; cGMP biosynthetic process [GO:0006182]; cGMP-mediated signaling [GO:0019934]; dopamine metabolic process [GO:0042417]; negative regulation of angiogenesis [GO:0016525]; negative regulation of cell growth [GO:0030308]; negative regulation of smooth muscle cell proliferation [GO:0048662]; positive regulation of…	ATP binding [GO:0005524]; G protein-coupled peptide receptor activity [GO:0008528]; GTP binding [GO:0005525]; guanylate cyclase activity [GO:0004383]; hormone binding [GO:0042562]; natriuretic peptide receptor activity [GO:0016941]; peptide hormone binding [GO:0017046]; peptide receptor activity [GO:0001653]; protein kinase activity [GO:0004672]; protein kinase binding [GO:0019901]	integral component of membrane [GO:0016021]; plasma membrane [GO:0005886]; receptor complex [GO:0043235]
P16144	ITGB4	ITB4_HUMAN	Integrin beta-4 (GP150) (CD antigen CD104)	1822	711-733	FUNCTION: Integrin alpha-6/beta-4 is a receptor for laminin. Plays a critical structural role in the hemidesmosome of epithelial cells. Is required for the regulation of keratinocyte polarity and motility. ITGA6:ITGB4 binds to NRG1 (via EGF domain) and this binding is essential for NRG1-ERBB signaling (PubMed:20682778). ITGA6:ITGB4 binds to IGF1 and this binding is essential for IGF1 signaling (P…	amelogenesis [GO:0097186]; autophagy [GO:0006914]; cell adhesion [GO:0007155]; cell adhesion mediated by integrin [GO:0033627]; cell-matrix adhesion [GO:0007160]; cell migration [GO:0016477]; cell motility [GO:0048870]; digestive tract development [GO:0048565]; extracellular matrix organization [GO:0030198]; hemidesmosome assembly [GO:0031581]; integrin-mediated signaling pathway [GO:0007229]; me…	G protein-coupled receptor binding [GO:0001664]; integrin binding [GO:0005178]	cell junction [GO:0030054]; cell leading edge [GO:0031252]; cell surface [GO:0009986]; extracellular exosome [GO:0070062]; focal adhesion [GO:0005925]; hemidesmosome [GO:0030056]; integrin complex [GO:0008305]; plasma membrane [GO:0005886]; receptor complex [GO:0043235]
P16471	PRLR	PRLR_HUMAN	Prolactin receptor (PRL-R)	622	235-258	FUNCTION: This is a receptor for the anterior pituitary hormone prolactin (PRL). Acts as a prosurvival factor for spermatozoa by inhibiting sperm capacitation through suppression of SRC kinase activation and stimulation of AKT. Isoform 4 is unable to transduce prolactin signaling. Isoform 6 is unable to transduce prolactin signaling. {ECO:0000269|PubMed:12580759, ECO:0000269|PubMed:20032052}.	activation of Janus kinase activity [GO:0042976]; activation of transmembrane receptor protein tyrosine kinase activity [GO:0007171]; cell surface receptor signaling pathway [GO:0007166]; embryo implantation [GO:0007566]; growth hormone receptor signaling pathway via JAK-STAT [GO:0060397]; lactation [GO:0007595]; negative regulation of apoptotic process [GO:0043066]; positive regulation of cold-i…	cytokine binding [GO:0019955]; cytokine receptor activity [GO:0004896]; metal ion binding [GO:0046872]; ornithine decarboxylase activator activity [GO:0042978]; peptide hormone binding [GO:0017046]; prolactin receptor activity [GO:0004925]; protein homodimerization activity [GO:0042803]	cell surface [GO:0009986]; endosome lumen [GO:0031904]; external side of plasma membrane [GO:0009897]; extracellular region [GO:0005576]; integral component of membrane [GO:0016021]; plasma membrane [GO:0005886]; receptor complex [GO:0043235]
P16871	IL7R	IL7RA_HUMAN	Interleukin-7 receptor subunit alpha (IL-7 receptor subunit alpha) (IL-7R subunit alpha) (IL-7R-alpha) (IL-7RA) (CDw127) (CD antigen CD127)	459	240-264	FUNCTION: Receptor for interleukin-7. Also acts as a receptor for thymic stromal lymphopoietin (TSLP).	B cell proliferation [GO:0042100]; cell morphogenesis [GO:0000902]; cell surface receptor signaling pathway [GO:0007166]; homeostasis of number of cells [GO:0048872]; immune response [GO:0006955]; immunoglobulin production [GO:0002377]; interleukin-7-mediated signaling pathway [GO:0038111]; lymph node development [GO:0048535]; membrane organization [GO:0061024]; negative regulation of T cell apop…	antigen binding [GO:0003823]; cytokine receptor activity [GO:0004896]; interleukin-7 receptor activity [GO:0004917]	clathrin-coated vesicle membrane [GO:0030665]; external side of plasma membrane [GO:0009897]; extracellular region [GO:0005576]; integral component of membrane [GO:0016021]; plasma membrane [GO:0005886]
P17181	IFNAR1 IFNAR	INAR1_HUMAN	Interferon alpha/beta receptor 1 (IFN-R-1) (IFN-alpha/beta receptor 1) (Cytokine receptor class-II member 1) (Cytokine receptor family 2 member 1) (CRF2-1) (Type I interferon receptor 1)	557	437-457	FUNCTION: Component of the receptor for type I interferons, including interferons alpha, IFNB1 and IFNW1 (PubMed:2153461, PubMed:7665574, PubMed:10049744, PubMed:14532120, PubMed:15337770, PubMed:21854986). Functions in general as heterodimer with IFNAR2 (PubMed:7665574, PubMed:10049744, PubMed:21854986). Type I interferon binding activates the JAK-STAT signaling cascade, and triggers tyrosine ph…	cellular response to interferon-alpha [GO:0035457]; cytokine-mediated signaling pathway [GO:0019221]; receptor signaling pathway via JAK-STAT [GO:0007259]; response to lipopolysaccharide [GO:0032496]; response to virus [GO:0009615]; type I interferon signaling pathway [GO:0060337]	cytokine receptor activity [GO:0004896]; type I interferon binding [GO:0019962]; type I interferon receptor activity [GO:0004905]	integral component of plasma membrane [GO:0005887]; late endosome [GO:0005770]; lysosome [GO:0005764]; plasma membrane [GO:0005886]
P17643	TYRP1 CAS2 TYRP TYRRP	TYRP1_HUMAN	5,6-dihydroxyindole-2-carboxylic acid oxidase (DHICA oxidase) (EC 1.14.18.-) (Catalase B) (Glycoprotein 75) (Melanoma antigen gp75) (Tyrosinase-related protein 1) (TRP) (TRP-1) (TRP1)	537	478-501	FUNCTION: Catalyzes the oxidation of 5,6-dihydroxyindole-2-carboxylic acid (DHICA) into indole-5,6-quinone-2-carboxylic acid in the presence of bound Cu(2+) ions (PubMed:28661582). May regulate or influence the type of melanin synthesized (PubMed:22556244, PubMed:16704458). Also to a lower extent, capable of hydroxylating tyrosine and producing melanin (By similarity). {ECO:0000250|UniProtKB:P071…	acetoacetic acid metabolic process [GO:0043438]; melanin biosynthetic process [GO:0042438]; melanin metabolic process [GO:0006582]; melanocyte differentiation [GO:0030318]; melanosome organization [GO:0032438]; positive regulation of melanin biosynthetic process [GO:0048023]; response to thyroid hormone [GO:0097066]	metal ion binding [GO:0046872]; monophenol monooxygenase activity [GO:0004503]; oxidoreductase activity [GO:0016491]; protein heterodimerization activity [GO:0046982]; protein homodimerization activity [GO:0042803]	clathrin-coated endocytic vesicle membrane [GO:0030669]; cytoplasm [GO:0005737]; endosome membrane [GO:0010008]; integral component of membrane [GO:0016021]; intracellular vesicle [GO:0097708]; melanosome [GO:0042470]; melanosome membrane [GO:0033162]
P18084	ITGB5	ITB5_HUMAN	Integrin beta-5	799	720-742	FUNCTION: Integrin alpha-V/beta-5 (ITGAV:ITGB5) is a receptor for fibronectin. It recognizes the sequence R-G-D in its ligand.; FUNCTION: (Microbial infection) Integrin ITGAV:ITGB5 acts as a receptor for adenovirus type C. {ECO:0000269|PubMed:20615244}.	antigen processing and presentation of exogenous peptide antigen via MHC class I, TAP-dependent [GO:0002479]; cell adhesion mediated by integrin [GO:0033627]; cell-matrix adhesion [GO:0007160]; cell migration [GO:0016477]; endodermal cell differentiation [GO:0035987]; epithelial cell-cell adhesion [GO:0090136]; extracellular matrix organization [GO:0030198]; integrin-mediated signaling pathway [G…	integrin binding [GO:0005178]; signaling receptor activity [GO:0038023]; virus receptor activity [GO:0001618]	cell surface [GO:0009986]; extracellular exosome [GO:0070062]; focal adhesion [GO:0005925]; integrin alphav-beta5 complex [GO:0034684]; integrin complex [GO:0008305]; phagocytic vesicle [GO:0045335]; plasma membrane [GO:0005886]; receptor complex [GO:0043235]
P18564	ITGB6	ITB6_HUMAN	Integrin beta-6	788	710-730	FUNCTION: Integrin alpha-V:beta-6 (ITGAV:ITGB6) is a receptor for fibronectin and cytotactin (PubMed:17545607, PubMed:17158881). It recognizes the sequence R-G-D in its ligands (PubMed:17545607, PubMed:17158881). Internalisation of integrin alpha-V/beta-6 via clathrin-mediated endocytosis promotes carcinoma cell invasion (PubMed:17545607, PubMed:17158881). ITGAV:ITGB6 acts as a receptor for fibri…	cell adhesion [GO:0007155]; cell adhesion mediated by integrin [GO:0033627]; cell-matrix adhesion [GO:0007160]; cell migration [GO:0016477]; extracellular matrix organization [GO:0030198]; inflammatory response [GO:0006954]; integrin-mediated signaling pathway [GO:0007229]; regulation of transforming growth factor beta activation [GO:1901388]; transforming growth factor-beta secretion [GO:0038044]	integrin binding [GO:0005178]; signaling receptor activity [GO:0038023]; virus receptor activity [GO:0001618]	cell junction [GO:0030054]; cell surface [GO:0009986]; centrosome [GO:0005813]; external side of plasma membrane [GO:0009897]; focal adhesion [GO:0005925]; integrin alphav-beta6 complex [GO:0034685]; integrin complex [GO:0008305]; nucleoplasm [GO:0005654]; plasma membrane [GO:0005886]; receptor complex [GO:0043235]
P19021	PAM	AMD_HUMAN	Peptidyl-glycine alpha-amidating monooxygenase (PAM) [Includes: Peptidylglycine alpha-hydroxylating monooxygenase (PHM) (EC 1.14.17.3); Peptidyl-alpha-hydroxyglycine alpha-amidating lyase (EC 4.3.2.5) (Peptidylamidoglycolate lyase) (PAL)]	973	864-887	FUNCTION: Bifunctional enzyme that catalyzes the post-translational modification of inactive peptidylglycine precursors to the corresponding bioactive alpha-amidated peptides, a terminal modification in biosynthesis of many neural and endocrine peptides (PubMed:12699694). Alpha-amidation involves two sequential reactions, both of which are catalyzed by separate catalytic domains of the enzyme. Th…	central nervous system development [GO:0007417]; heart development [GO:0007507]; lactation [GO:0007595]; limb development [GO:0060173]; long-chain fatty acid metabolic process [GO:0001676]; maternal process involved in female pregnancy [GO:0060135]; odontogenesis [GO:0042476]; ovulation cycle process [GO:0022602]; peptide amidation [GO:0001519]; protein amidation [GO:0018032]; protein homooligome…	calcium ion binding [GO:0005509]; copper ion binding [GO:0005507]; L-ascorbic acid binding [GO:0031418]; peptidylamidoglycolate lyase activity [GO:0004598]; peptidylglycine monooxygenase activity [GO:0004504]; protein kinase binding [GO:0019901]; zinc ion binding [GO:0008270]	cell surface [GO:0009986]; extracellular exosome [GO:0070062]; extracellular region [GO:0005576]; integral component of membrane [GO:0016021]; membrane [GO:0016020]; neuron projection [GO:0043005]; perikaryon [GO:0043204]; perinuclear region of cytoplasm [GO:0048471]; plasma membrane [GO:0005886]; secretory granule membrane [GO:0030667]; trans-Golgi network [GO:0005802]
P19022	CDH2 CDHN NCAD	CADH2_HUMAN	Cadherin-2 (CDw325) (Neural cadherin) (N-cadherin) (CD antigen CD325)	906	725-745	FUNCTION: Calcium-dependent cell adhesion protein; preferentially mediates homotypic cell-cell adhesion by dimerization with a CDH2 chain from another cell. Cadherins may thus contribute to the sorting of heterogeneous cell types. Acts as a regulator of neural stem cells quiescence by mediating anchorage of neural stem cells to ependymocytes in the adult subependymal zone: upon cleavage by MMP24,…	adherens junction organization [GO:0034332]; blood vessel morphogenesis [GO:0048514]; brain morphogenesis [GO:0048854]; calcium-dependent cell-cell adhesion via plasma membrane cell adhesion molecules [GO:0016339]; cell adhesion [GO:0007155]; cell-cell adhesion [GO:0098609]; cell-cell adhesion mediated by cadherin [GO:0044331]; cell-cell junction assembly [GO:0007043]; cell migration [GO:0016477]…	alpha-catenin binding [GO:0045294]; beta-catenin binding [GO:0008013]; cadherin binding [GO:0045296]; calcium ion binding [GO:0005509]; cytoskeletal protein binding [GO:0008092]; gamma-catenin binding [GO:0045295]; protein homodimerization activity [GO:0042803]; protein kinase binding [GO:0019901]; protein phosphatase binding [GO:0019903]	apical part of cell [GO:0045177]; apical plasma membrane [GO:0016324]; basolateral plasma membrane [GO:0016323]; catenin complex [GO:0016342]; cell-cell adherens junction [GO:0005913]; cell-cell junction [GO:0005911]; cell junction [GO:0030054]; cell surface [GO:0009986]; collagen-containing extracellular matrix [GO:0062023]; cytoplasm [GO:0005737]; endoplasmic reticulum lumen [GO:0005788]; fasci…
P20023	CR2 C3DR	CR2_HUMAN	Complement receptor type 2 (Cr2) (Complement C3d receptor) (Epstein-Barr virus receptor) (EBV receptor) (CD antigen CD21)	1033	972-999	FUNCTION: Receptor for complement C3, for the Epstein-Barr virus on human B-cells and T-cells and for HNRNPU (PubMed:7753047). Participates in B lymphocytes activation (PubMed:7753047). {ECO:0000269|PubMed:7753047}.; FUNCTION: (Microbial infection) Acts as a receptor for Epstein-Barr virus. {ECO:0000269|PubMed:2460635}.	B cell differentiation [GO:0030183]; B cell proliferation [GO:0042100]; complement activation, classical pathway [GO:0006958]; immune response [GO:0006955]; innate immune response [GO:0045087]; regulation of complement activation [GO:0030449]	complement binding [GO:0001848]; complement receptor activity [GO:0004875]; DNA binding [GO:0003677]; protein homodimerization activity [GO:0042803]; transmembrane signaling receptor activity [GO:0004888]; virus receptor activity [GO:0001618]	extracellular exosome [GO:0070062]; integral component of membrane [GO:0016021]; plasma membrane [GO:0005886]; receptor complex [GO:0043235]
P20273	CD22 SIGLEC2	CD22_HUMAN	B-cell receptor CD22 (B-lymphocyte cell adhesion molecule) (BL-CAM) (Sialic acid-binding Ig-like lectin 2) (Siglec-2) (T-cell surface antigen Leu-14) (CD antigen CD22)	847	688-706	FUNCTION: Mediates B-cell B-cell interactions. May be involved in the localization of B-cells in lymphoid tissues. Binds sialylated glycoproteins; one of which is CD45. Preferentially binds to alpha-2,6-linked sialic acid. The sialic acid recognition site can be masked by cis interactions with sialic acids on the same cell surface. Upon ligand induced tyrosine phosphorylation in the immune respon…	B cell activation [GO:0042113]; cell adhesion [GO:0007155]; negative regulation of B cell receptor signaling pathway [GO:0050859]; negative regulation of calcium-mediated signaling [GO:0050849]; negative regulation of immunoglobulin secretion [GO:0051025]; regulation of B cell proliferation [GO:0030888]; regulation of endocytosis [GO:0030100]; regulation of immune response [GO:0050776]	carbohydrate binding [GO:0030246]; CD4 receptor binding [GO:0042609]; IgM binding [GO:0001791]; protein phosphatase binding [GO:0019903]; sialic acid binding [GO:0033691]; signaling receptor binding [GO:0005102]	cell surface [GO:0009986]; cytoplasm [GO:0005737]; early endosome [GO:0005769]; extracellular exosome [GO:0070062]; integral component of membrane [GO:0016021]; neuronal cell body membrane [GO:0032809]; plasma membrane [GO:0005886]; recycling endosome [GO:0055037]
P20594	NPR2 ANPRB	ANPRB_HUMAN	Atrial natriuretic peptide receptor 2 (EC 4.6.1.2) (Atrial natriuretic peptide receptor type B) (ANP-B) (ANPR-B) (NPR-B) (Guanylate cyclase B) (GC-B)	1047	459-478	FUNCTION: Receptor for the C-type natriuretic peptide NPPC/CNP hormone. Has guanylate cyclase activity upon binding of its ligand. May play a role in the regulation of skeletal growth. {ECO:0000269|PubMed:15146390, ECO:0000269|PubMed:1672777, ECO:0000269|PubMed:24001744, ECO:0000269|PubMed:24471569, ECO:0000269|PubMed:26980729}.	bone development [GO:0060348]; cellular response to granulocyte macrophage colony-stimulating factor stimulus [GO:0097011]; cGMP biosynthetic process [GO:0006182]; cGMP-mediated signaling [GO:0019934]; negative regulation of meiotic cell cycle [GO:0051447]; negative regulation of oocyte maturation [GO:1900194]; ossification [GO:0001503]; positive regulation of cGMP-mediated signaling [GO:0010753]…	ATP binding [GO:0005524]; GTP binding [GO:0005525]; guanylate cyclase activity [GO:0004383]; hormone binding [GO:0042562]; identical protein binding [GO:0042802]; natriuretic peptide receptor activity [GO:0016941]; peptide hormone binding [GO:0017046]; peptide receptor activity [GO:0001653]; protein kinase activity [GO:0004672]	integral component of plasma membrane [GO:0005887]; plasma membrane [GO:0005886]
P20916	MAG GMA	MAG_HUMAN	Myelin-associated glycoprotein (Siglec-4a)	626	517-536	FUNCTION: Adhesion molecule that mediates interactions between myelinating cells and neurons by binding to neuronal sialic acid-containing gangliosides and to the glycoproteins RTN4R and RTN4RL2 (By similarity). Not required for initial myelination, but seems to play a role in the maintenance of normal axon myelination. Protects motoneurons against apoptosis, also after injury; protection against…	axon regeneration [GO:0031103]; cell adhesion [GO:0007155]; cell-cell adhesion via plasma-membrane adhesion molecules [GO:0098742]; cellular response to mechanical stimulus [GO:0071260]; central nervous system myelination [GO:0022010]; leukocyte migration [GO:0050900]; negative regulation of axon extension [GO:0030517]; negative regulation of axonogenesis [GO:0050771]; negative regulation of neur…	carbohydrate binding [GO:0030246]; ganglioside GT1b binding [GO:1905576]; protein homodimerization activity [GO:0042803]; protein kinase binding [GO:0019901]; sialic acid binding [GO:0033691]; signaling receptor binding [GO:0005102]	compact myelin [GO:0043218]; cytoplasm [GO:0005737]; integral component of plasma membrane [GO:0005887]; membrane raft [GO:0045121]; mesaxon [GO:0097453]; myelin sheath [GO:0043209]; myelin sheath adaxonal region [GO:0035749]; paranode region of axon [GO:0033270]; plasma membrane [GO:0005886]; Schmidt-Lanterman incisure [GO:0043220]
P20963	CD247 CD3Z T3Z TCRZ	CD3Z_HUMAN	T-cell surface glycoprotein CD3 zeta chain (T-cell receptor T3 zeta chain) (CD antigen CD247)	164	31-51	FUNCTION: Part of the TCR-CD3 complex present on T-lymphocyte cell surface that plays an essential role in adaptive immune response. When antigen presenting cells (APCs) activate T-cell receptor (TCR), TCR-mediated signals are transmitted across the cell membrane by the CD3 chains CD3D, CD3E, CD3G and CD3Z. All CD3 chains contain immunoreceptor tyrosine-based activation motifs (ITAMs) in their cy…	adaptive immune response [GO:0002250]; Fc-gamma receptor signaling pathway involved in phagocytosis [GO:0038096]; interleukin-2 production [GO:0032623]; positive regulation of protein localization to cell surface [GO:2000010]; protein homotetramerization [GO:0051289]; protein homotrimerization [GO:0070207]; regulation of defense response to virus by virus [GO:0050690]; regulation of immune respon…	identical protein binding [GO:0042802]; protein homodimerization activity [GO:0042803]; protein tyrosine kinase binding [GO:1990782]; transmembrane signaling receptor activity [GO:0004888]	alpha-beta T cell receptor complex [GO:0042105]; cytoplasm [GO:0005737]; integral component of membrane [GO:0016021]; plasma membrane [GO:0005886]; T cell receptor complex [GO:0042101]
P22223	CDH3 CDHP	CADH3_HUMAN	Cadherin-3 (Placental cadherin) (P-cadherin)	829	655-677	FUNCTION: Cadherins are calcium-dependent cell adhesion proteins. They preferentially interact with themselves in a homophilic manner in connecting cells; cadherins may thus contribute to the sorting of heterogeneous cell types.	adherens junction organization [GO:0034332]; calcium-dependent cell-cell adhesion via plasma membrane cell adhesion molecules [GO:0016339]; cell adhesion [GO:0007155]; cell-cell adhesion [GO:0098609]; cell-cell adhesion mediated by cadherin [GO:0044331]; cell-cell junction assembly [GO:0007043]; cell morphogenesis [GO:0000902]; hair cycle process [GO:0022405]; homophilic cell adhesion via plasma …	cadherin binding [GO:0045296]; calcium ion binding [GO:0005509]; cytoskeletal protein binding [GO:0008092]; protein homodimerization activity [GO:0042803]	catenin complex [GO:0016342]; cell-cell adherens junction [GO:0005913]; cell surface [GO:0009986]; cytoplasm [GO:0005737]; integral component of membrane [GO:0016021]; plasma membrane [GO:0005886]
P22794	EVI2A EVDA EVI2	EVI2A_HUMAN	Protein EVI2A (Ecotropic viral integration site 2A protein homolog) (EVI-2A)	236	134-154	FUNCTION: May complex with itself or/and other proteins within the membrane, to function as part of a cell-surface receptor.		transmembrane signaling receptor activity [GO:0004888]	integral component of membrane [GO:0016021]
P24071	FCAR CD89	FCAR_HUMAN	Immunoglobulin alpha Fc receptor (IgA Fc receptor) (CD antigen CD89)	287	228-246	FUNCTION: Binds to the Fc region of immunoglobulins alpha. Mediates several functions including cytokine production. {ECO:0000269|PubMed:12768205}.	cellular response to granulocyte macrophage colony-stimulating factor stimulus [GO:0097011]; cellular response to interferon-alpha [GO:0035457]; cellular response to interferon-gamma [GO:0071346]; cellular response to interleukin-6 [GO:0071354]; cellular response to lipopolysaccharide [GO:0071222]; cellular response to tumor necrosis factor [GO:0071356]; Fc receptor signaling pathway [GO:0038093]…	IgA binding [GO:0019862]; IgA receptor activity [GO:0019766]	extracellular region [GO:0005576]; ficolin-1-rich granule membrane [GO:0101003]; integral component of plasma membrane [GO:0005887]; plasma membrane [GO:0005886]; specific granule membrane [GO:0035579]; tertiary granule membrane [GO:0070821]
P24394	IL4R IL4RA 582J2.1	IL4RA_HUMAN	Interleukin-4 receptor subunit alpha (IL-4 receptor subunit alpha) (IL-4R subunit alpha) (IL-4R-alpha) (IL-4RA) (CD antigen CD124) [Cleaved into: Soluble interleukin-4 receptor subunit alpha (Soluble IL-4 receptor subunit alpha) (Soluble IL-4R-alpha) (sIL4Ralpha/prot) (IL-4-binding protein) (IL4-BP)]	825	233-256	FUNCTION: Receptor for both interleukin 4 and interleukin 13. Couples to the JAK1/2/3-STAT6 pathway. The IL4 response is involved in promoting Th2 differentiation. The IL4/IL13 responses are involved in regulating IgE production and, chemokine and mucus production at sites of allergic inflammation. In certain cell types, can signal through activation of insulin receptor substrates, IRS1/IRS2. {EC…	cytokine-mediated signaling pathway [GO:0019221]; defense response to protozoan [GO:0042832]; immune response [GO:0006955]; immunoglobulin mediated immune response [GO:0016064]; negative regulation of T-helper 1 cell differentiation [GO:0045626]; ovulation [GO:0030728]; positive regulation of chemokine secretion [GO:0090197]; positive regulation of cold-induced thermogenesis [GO:0120162]; positiv…	interleukin-4 receptor activity [GO:0004913]	extracellular space [GO:0005615]; integral component of plasma membrane [GO:0005887]; plasma membrane [GO:0005886]; receptor complex [GO:0043235]
P25092	GUCY2C GUC2C STAR	GUC2C_HUMAN	Heat-stable enterotoxin receptor (STA receptor) (hSTAR) (EC 4.6.1.2) (Guanylyl cyclase C) (GC-C) (Intestinal guanylate cyclase)	1073	431-454	FUNCTION: Receptor for the E.coli heat-stable enterotoxin (E.coli enterotoxin markedly stimulates the accumulation of cGMP in mammalian cells expressing GC-C). Also activated by the endogenous peptides guanylin and uroguanylin.	cGMP biosynthetic process [GO:0006182]; digestion [GO:0007586]; intracellular signal transduction [GO:0035556]; receptor guanylyl cyclase signaling pathway [GO:0007168]; regulation of cell population proliferation [GO:0042127]; response to toxic substance [GO:0009636]; signal transduction [GO:0007165]	ATP binding [GO:0005524]; GTP binding [GO:0005525]; guanylate cyclase activity [GO:0004383]; peptide receptor activity [GO:0001653]; protein kinase activity [GO:0004672]; toxic substance binding [GO:0015643]	endoplasmic reticulum membrane [GO:0005789]; integral component of membrane [GO:0016021]; plasma membrane [GO:0005886]
P25445	FAS APT1 FAS1 TNFRSF6	TNR6_HUMAN	Tumor necrosis factor receptor superfamily member 6 (Apo-1 antigen) (Apoptosis-mediating surface antigen FAS) (FASLG receptor) (CD antigen CD95)	335	174-190	FUNCTION: Receptor for TNFSF6/FASLG. The adapter molecule FADD recruits caspase-8 to the activated receptor. The resulting death-inducing signaling complex (DISC) performs caspase-8 proteolytic activation which initiates the subsequent cascade of caspases (aspartate-specific cysteine proteases) mediating apoptosis. FAS-mediated apoptosis may have a role in the induction of peripheral tolerance, i…	activation of cysteine-type endopeptidase activity involved in apoptotic process [GO:0006919]; apoptotic process [GO:0006915]; apoptotic signaling pathway [GO:0097190]; cellular response to amino acid starvation [GO:0034198]; cellular response to hyperoxia [GO:0071455]; cellular response to mechanical stimulus [GO:0071260]; extrinsic apoptotic signaling pathway [GO:0097191]; Fas signaling pathway…	calmodulin binding [GO:0005516]; identical protein binding [GO:0042802]; kinase binding [GO:0019900]; signaling receptor activity [GO:0038023]; transmembrane signaling receptor activity [GO:0004888]	CD95 death-inducing signaling complex [GO:0031265]; cell surface [GO:0009986]; cytosol [GO:0005829]; death-inducing signaling complex [GO:0031264]; extracellular exosome [GO:0070062]; integral component of membrane [GO:0016021]; membrane raft [GO:0045121]; nuclear body [GO:0016604]; plasma membrane [GO:0005886]
P26010	ITGB7	ITB7_HUMAN	Integrin beta-7 (Gut homing receptor beta subunit)	798	724-746	FUNCTION: Integrin alpha-4/beta-7 (Peyer patches-specific homing receptor LPAM-1) is an adhesion molecule that mediates lymphocyte migration and homing to gut-associated lymphoid tissue (GALT). Integrin alpha-4/beta-7 interacts with the cell surface adhesion molecules MADCAM1 which is normally expressed by the vascular endothelium of the gastrointestinal tract. Interacts also with VCAM1 and fibro…	cell adhesion [GO:0007155]; cell adhesion mediated by integrin [GO:0033627]; cell-matrix adhesion [GO:0007160]; cell-matrix adhesion involved in ameboidal cell migration [GO:0003366]; cell migration [GO:0016477]; extracellular matrix organization [GO:0030198]; heterotypic cell-cell adhesion [GO:0034113]; integrin-mediated signaling pathway [GO:0007229]; leukocyte tethering or rolling [GO:0050901]…	cell adhesion molecule binding [GO:0050839]; integrin binding [GO:0005178]; metal ion binding [GO:0046872]; signaling receptor activity [GO:0038023]; virus receptor activity [GO:0001618]	cell surface [GO:0009986]; extracellular exosome [GO:0070062]; focal adhesion [GO:0005925]; integrin alpha4-beta7 complex [GO:0034669]; integrin complex [GO:0008305]; membrane [GO:0016020]; plasma membrane [GO:0005886]; receptor complex [GO:0043235]
P26951	IL3RA IL3R	IL3RA_HUMAN	Interleukin-3 receptor subunit alpha (IL-3 receptor subunit alpha) (IL-3R subunit alpha) (IL-3R-alpha) (IL-3RA) (CD antigen CD123)	378	306-325	FUNCTION: This is a receptor for interleukin-3.	cytokine-mediated signaling pathway [GO:0019221]; MAPK cascade [GO:0000165]	cytokine binding [GO:0019955]; cytokine receptor activity [GO:0004896]; interleukin-3 receptor activity [GO:0004912]; protein tyrosine kinase activity [GO:0004713]; Ras guanyl-nucleotide exchange factor activity [GO:0005088]	external side of plasma membrane [GO:0009897]; integral component of membrane [GO:0016021]; plasma membrane [GO:0005886]; receptor complex [GO:0043235]
P28906	CD34	CD34_HUMAN	Hematopoietic progenitor cell antigen CD34 (CD antigen CD34)	385	291-311	FUNCTION: Possible adhesion molecule with a role in early hematopoiesis by mediating the attachment of stem cells to the bone marrow extracellular matrix or directly to stromal cells. Could act as a scaffold for the attachment of lineage specific glycans, allowing stem cells to bind to lectins expressed by stromal cells or other marrow components. Presents carbohydrate ligands to selectins.	cell-cell adhesion [GO:0098609]; cell motility [GO:0048870]; cell population proliferation [GO:0008283]; endothelial cell proliferation [GO:0001935]; endothelium development [GO:0003158]; extracellular exosome assembly [GO:0071971]; glomerular endothelium development [GO:0072011]; glomerular filtration [GO:0003094]; hematopoietic stem cell proliferation [GO:0071425]; hemopoiesis [GO:0030097]; leu…	carbohydrate binding [GO:0030246]; sulfate binding [GO:0043199]; transcription factor binding [GO:0008134]	apical plasma membrane [GO:0016324]; basal plasma membrane [GO:0009925]; cytoplasm [GO:0005737]; external side of plasma membrane [GO:0009897]; glomerular endothelium fenestra [GO:0036053]; integral component of plasma membrane [GO:0005887]; intercellular bridge [GO:0045171]; lysosome [GO:0005764]; perinuclear region of cytoplasm [GO:0048471]; plasma membrane [GO:0005886]
P30203	CD6	CD6_HUMAN	T-cell differentiation antigen CD6 (T12) (TP120) (CD antigen CD6) [Cleaved into: Soluble CD6]	668	403-423	FUNCTION: Cell adhesion molecule that mediates cell-cell contacts and regulates T-cell responses via its interaction with ALCAM/CD166 (PubMed:15048703, PubMed:15294938, PubMed:16352806, PubMed:16914752, PubMed:24945728, PubMed:24584089). Contributes to signaling cascades triggered by activation of the TCR/CD3 complex (PubMed:24584089). Functions as costimulatory molecule; promotes T-cell activati…	acute inflammatory response to antigenic stimulus [GO:0002438]; adaptive immune response [GO:0002250]; heterophilic cell-cell adhesion via plasma membrane cell adhesion molecules [GO:0007157]; immunological synapse formation [GO:0001771]; innate immune response [GO:0045087]; lipopolysaccharide-mediated signaling pathway [GO:0031663]; positive regulation of cytokine production involved in inflamma…	identical protein binding [GO:0042802]; lipopolysaccharide binding [GO:0001530]; lipoteichoic acid binding [GO:0070891]; scavenger receptor activity [GO:0005044]	external side of plasma membrane [GO:0009897]; extracellular region [GO:0005576]; immunological synapse [GO:0001772]; integral component of plasma membrane [GO:0005887]; intrinsic component of plasma membrane [GO:0031226]
P30273	FCER1G	FCERG_HUMAN	High affinity immunoglobulin epsilon receptor subunit gamma (Fc receptor gamma-chain) (FcRgamma) (Fc-epsilon RI-gamma) (IgE Fc receptor subunit gamma) (FceRI gamma)	86	24-44	FUNCTION: Adapter protein containing an immunoreceptor tyrosine-based activation motif (ITAM) that transduces activation signals from various immunoreceptors. As a component of the high-affinity immunoglobulin E (IgE) receptor, mediates allergic inflammatory signaling in mast cells. As a constitutive component of interleukin-3 receptor complex, selectively mediates interleukin 4/IL4 production by…	antigen processing and presentation of exogenous peptide antigen via MHC class I [GO:0042590]; antigen processing and presentation of exogenous peptide antigen via MHC class II [GO:0019886]; blood coagulation [GO:0007596]; cellular response to low-density lipoprotein particle stimulus [GO:0071404]; defense response to bacterium [GO:0042742]; Fc-epsilon receptor signaling pathway [GO:0038095]; Fc-…	IgE binding [GO:0019863]; IgE receptor activity [GO:0019767]; IgG binding [GO:0019864]; protein homodimerization activity [GO:0042803]	cell surface [GO:0009986]; external side of plasma membrane [GO:0009897]; Fc-epsilon receptor I complex [GO:0032998]; ficolin-1-rich granule membrane [GO:0101003]; integral component of plasma membrane [GO:0005887]; plasma membrane [GO:0005886]; tertiary granule membrane [GO:0070821]
P31431	SDC4	SDC4_HUMAN	Syndecan-4 (SYND4) (Amphiglycan) (Ryudocan core protein)	198	146-170	FUNCTION: Cell surface proteoglycan that bears heparan sulfate. Regulates exosome biogenesis in concert with SDCBP and PDCD6IP (PubMed:22660413). {ECO:0000269|PubMed:22660413}.	cell migration [GO:0016477]; glycosaminoglycan biosynthetic process [GO:0006024]; glycosaminoglycan catabolic process [GO:0006027]; inner ear receptor cell stereocilium organization [GO:0060122]; leukocyte migration [GO:0050900]; negative regulation of T cell proliferation [GO:0042130]; neural tube closure [GO:0001843]; positive regulation of exosomal secretion [GO:1903543]; positive regulation o…	fibronectin binding [GO:0001968]; identical protein binding [GO:0042802]; protein kinase C binding [GO:0005080]; thrombospondin receptor activity [GO:0070053]	cell surface [GO:0009986]; costamere [GO:0043034]; extracellular exosome [GO:0070062]; focal adhesion [GO:0005925]; Golgi lumen [GO:0005796]; integral component of plasma membrane [GO:0005887]; lysosomal lumen [GO:0043202]; membrane raft [GO:0045121]; plasma membrane [GO:0005886]
P31785	IL2RG	IL2RG_HUMAN	Cytokine receptor common subunit gamma (Interleukin-2 receptor subunit gamma) (IL-2 receptor subunit gamma) (IL-2R subunit gamma) (IL-2RG) (gammaC) (p64) (CD antigen CD132)	369	263-283	FUNCTION: Common subunit for the receptors for a variety of interleukins. Probably in association with IL15RA, involved in the stimulation of neutrophil phagocytosis by IL15 (PubMed:15123770). {ECO:0000269|PubMed:15123770}.	cytokine-mediated signaling pathway [GO:0019221]; immune response [GO:0006955]; interleukin-15-mediated signaling pathway [GO:0035723]; interleukin-21-mediated signaling pathway [GO:0038114]; interleukin-2-mediated signaling pathway [GO:0038110]; interleukin-4-mediated signaling pathway [GO:0035771]; interleukin-7-mediated signaling pathway [GO:0038111]; interleukin-9-mediated signaling pathway […	cytokine binding [GO:0019955]; cytokine receptor activity [GO:0004896]; interleukin-15 receptor activity [GO:0042010]; interleukin-2 binding [GO:0019976]; Ras guanyl-nucleotide exchange factor activity [GO:0005088]	cell surface [GO:0009986]; cytosol [GO:0005829]; endosome [GO:0005768]; external side of plasma membrane [GO:0009897]; integral component of plasma membrane [GO:0005887]; membrane [GO:0016020]; plasma membrane [GO:0005886]; receptor complex [GO:0043235]
P32926	DSG3 CDHF6	DSG3_HUMAN	Desmoglein-3 (130 kDa pemphigus vulgaris antigen) (PVA) (Cadherin family member 6)	999	616-640	FUNCTION: Component of intercellular desmosome junctions. Involved in the interaction of plaque proteins and intermediate filaments mediating cell-cell adhesion.	cornification [GO:0070268]; homophilic cell adhesion via plasma membrane adhesion molecules [GO:0007156]; keratinization [GO:0031424]	calcium ion binding [GO:0005509]	cornified envelope [GO:0001533]; cytosol [GO:0005829]; desmosome [GO:0030057]; extracellular exosome [GO:0070062]; integral component of membrane [GO:0016021]; plasma membrane [GO:0005886]
P32927	CSF2RB IL3RB IL5RB	IL3RB_HUMAN	Cytokine receptor common subunit beta (CDw131) (GM-CSF/IL-3/IL-5 receptor common beta subunit) (CD antigen CD131)	897	444-460	FUNCTION: High affinity receptor for interleukin-3, interleukin-5 and granulocyte-macrophage colony-stimulating factor.	cellular protein metabolic process [GO:0044267]; cellular response to interleukin-3 [GO:0036016]; cytokine-mediated signaling pathway [GO:0019221]; interleukin-3-mediated signaling pathway [GO:0038156]; interleukin-5-mediated signaling pathway [GO:0038043]; MAPK cascade [GO:0000165]; respiratory gaseous exchange [GO:0007585]; response to lipopolysaccharide [GO:0032496]; signal transduction [GO:00…	cytokine receptor activity [GO:0004896]; protein tyrosine kinase activity [GO:0004713]; Ras guanyl-nucleotide exchange factor activity [GO:0005088]; signaling receptor activity [GO:0038023]	granulocyte macrophage colony-stimulating factor receptor complex [GO:0030526]; integral component of plasma membrane [GO:0005887]; plasma membrane [GO:0005886]
P33151	CDH5	CADH5_HUMAN	Cadherin-5 (7B4 antigen) (Vascular endothelial cadherin) (VE-cadherin) (CD antigen CD144)	784	600-620	FUNCTION: Cadherins are calcium-dependent cell adhesion proteins. They preferentially interact with themselves in a homophilic manner in connecting cells; cadherins may thus contribute to the sorting of heterogeneous cell types. This cadherin may play a important role in endothelial cell biology through control of the cohesion and organization of the intercellular junctions. It associates with al…	adherens junction organization [GO:0034332]; blood vessel maturation [GO:0001955]; calcium-dependent cell-cell adhesion via plasma membrane cell adhesion molecules [GO:0016339]; cell-cell adhesion [GO:0098609]; cell-cell adhesion mediated by cadherin [GO:0044331]; cell-cell junction assembly [GO:0007043]; cell morphogenesis [GO:0000902]; homophilic cell adhesion via plasma membrane adhesion molec…	beta-catenin binding [GO:0008013]; cadherin binding [GO:0045296]; calcium ion binding [GO:0005509]; cytoskeletal protein binding [GO:0008092]; ion channel binding [GO:0044325]; protein homodimerization activity [GO:0042803]; signaling receptor binding [GO:0005102]; vascular endothelial growth factor receptor 2 binding [GO:0043184]	bicellular tight junction [GO:0005923]; catenin complex [GO:0016342]; cell-cell adherens junction [GO:0005913]; cell-cell junction [GO:0005911]; cell junction [GO:0030054]; cell surface [GO:0009986]; integral component of membrane [GO:0016021]; membrane [GO:0016020]; plasma membrane [GO:0005886]
P40189	IL6ST	IL6RB_HUMAN	Interleukin-6 receptor subunit beta (IL-6 receptor subunit beta) (IL-6R subunit beta) (IL-6R-beta) (IL-6RB) (CDw130) (Interleukin-6 signal transducer) (Membrane glycoprotein 130) (gp130) (Oncostatin-M receptor subunit alpha) (CD antigen CD130)	918	620-641	FUNCTION: Signal-transducing molecule. The receptor systems for IL6, LIF, OSM, CNTF, IL11, CTF1 and BSF3 can utilize IL6ST for initiating signal transmission. Binding of IL6 to IL6R induces IL6ST homodimerization and formation of a high-affinity receptor complex, which activates Janus kinases (PubMed:2261637). That causes phosphorylation of IL6ST tyrosine residues which in turn activates STAT3 (P…	ciliary neurotrophic factor-mediated signaling pathway [GO:0070120]; cytokine-mediated signaling pathway [GO:0019221]; glycogen metabolic process [GO:0005977]; interleukin-27-mediated signaling pathway [GO:0070106]; interleukin-35-mediated signaling pathway [GO:0070757]; interleukin-6-mediated signaling pathway [GO:0070102]; leukemia inhibitory factor signaling pathway [GO:0048861]; negative regu…	ciliary neurotrophic factor receptor activity [GO:0004897]; ciliary neurotrophic factor receptor binding [GO:0005127]; cytokine binding [GO:0019955]; cytokine receptor activity [GO:0004896]; growth factor binding [GO:0019838]; identical protein binding [GO:0042802]; interleukin-11 binding [GO:0019970]; interleukin-11 receptor activity [GO:0004921]; interleukin-27 receptor activity [GO:0045509]; p…	ciliary neurotrophic factor receptor complex [GO:0070110]; dendrite [GO:0030425]; external side of plasma membrane [GO:0009897]; extracellular exosome [GO:0070062]; extracellular region [GO:0005576]; extracellular space [GO:0005615]; interleukin-6 receptor complex [GO:0005896]; membrane [GO:0016020]; neuronal cell body [GO:0043025]; oncostatin-M receptor complex [GO:0005900]; plasma membrane [GO:…
P40259	CD79B B29 IGB	CD79B_HUMAN	B-cell antigen receptor complex-associated protein beta chain (B-cell-specific glycoprotein B29) (Ig-beta) (Immunoglobulin-associated B29 protein) (CD antigen CD79b)	229	160-180	FUNCTION: Required in cooperation with CD79A for initiation of the signal transduction cascade activated by the B-cell antigen receptor complex (BCR) which leads to internalization of the complex, trafficking to late endosomes and antigen presentation. Enhances phosphorylation of CD79A, possibly by recruiting kinases which phosphorylate CD79A or by recruiting proteins which bind to CD79A and prot…	adaptive immune response [GO:0002250]; B cell differentiation [GO:0030183]; B cell receptor signaling pathway [GO:0050853]; immune response [GO:0006955]; protein homooligomerization [GO:0051260]; response to bacterium [GO:0009617]; signal transduction [GO:0007165]	identical protein binding [GO:0042802]; protein homodimerization activity [GO:0042803]; transmembrane signaling receptor activity [GO:0004888]	B cell receptor complex [GO:0019815]; cytosol [GO:0005829]; external side of plasma membrane [GO:0009897]; extracellular exosome [GO:0070062]; Golgi apparatus [GO:0005794]; integral component of plasma membrane [GO:0005887]; nucleoplasm [GO:0005654]; plasma membrane [GO:0005886]
P42702	LIFR	LIFR_HUMAN	Leukemia inhibitory factor receptor (LIF receptor) (LIF-R) (CD antigen CD118)	1097	834-858	FUNCTION: Signal-transducing molecule. May have a common pathway with IL6ST. The soluble form inhibits the biological activity of LIF by blocking its binding to receptors on target cells.	cell surface receptor signaling pathway [GO:0007166]; ciliary neurotrophic factor-mediated signaling pathway [GO:0070120]; cytokine-mediated signaling pathway [GO:0019221]; leukemia inhibitory factor signaling pathway [GO:0048861]; oncostatin-M-mediated signaling pathway [GO:0038165]; positive regulation of cell population proliferation [GO:0008284]; regulation of cytokine-mediated signaling path…	ciliary neurotrophic factor receptor binding [GO:0005127]; cytokine binding [GO:0019955]; cytokine receptor activity [GO:0004896]; growth factor binding [GO:0019838]; leukemia inhibitory factor receptor activity [GO:0004923]	external side of plasma membrane [GO:0009897]; extracellular exosome [GO:0070062]; integral component of plasma membrane [GO:0005887]; plasma membrane [GO:0005886]; receptor complex [GO:0043235]
P46531	NOTCH1 TAN1	NOTC1_HUMAN	Neurogenic locus notch homolog protein 1 (Notch 1) (hN1) (Translocation-associated notch protein TAN-1) [Cleaved into: Notch 1 extracellular truncation (NEXT); Notch 1 intracellular domain (NICD)]	2555	1736-1756	FUNCTION: Functions as a receptor for membrane-bound ligands Jagged-1 (JAG1), Jagged-2 (JAG2) and Delta-1 (DLL1) to regulate cell-fate determination. Upon ligand activation through the released notch intracellular domain (NICD) it forms a transcriptional activator complex with RBPJ/RBPSUH and activates genes of the enhancer of split locus. Affects the implementation of differentiation, proliferat…	animal organ regeneration [GO:0031100]; aortic valve morphogenesis [GO:0003180]; apoptotic process involved in embryonic digit morphogenesis [GO:1902263]; arterial endothelial cell differentiation [GO:0060842]; astrocyte differentiation [GO:0048708]; atrioventricular node development [GO:0003162]; atrioventricular valve morphogenesis [GO:0003181]; auditory receptor cell fate commitment [GO:000991…	calcium ion binding [GO:0005509]; chromatin DNA binding [GO:0031490]; DNA-binding transcription activator activity, RNA polymerase II-specific [GO:0001228]; enzyme binding [GO:0019899]; enzyme inhibitor activity [GO:0004857]; Notch binding [GO:0005112]; protein heterodimerization activity [GO:0046982]; RNA polymerase II proximal promoter sequence-specific DNA binding [GO:0000978]; transmembrane s…	acrosomal vesicle [GO:0001669]; adherens junction [GO:0005912]; apical plasma membrane [GO:0016324]; cell surface [GO:0009986]; cytosol [GO:0005829]; endoplasmic reticulum membrane [GO:0005789]; extracellular region [GO:0005576]; Golgi membrane [GO:0000139]; integral component of membrane [GO:0016021]; MAML1-RBP-Jkappa- ICN1 complex [GO:0002193]; nucleoplasm [GO:0005654]; nucleus [GO:0005634]; pl…
P48357	LEPR DB OBR	LEPR_HUMAN	Leptin receptor (LEP-R) (HuB219) (OB receptor) (OB-R) (CD antigen CD295)	1165	840-862	FUNCTION: Receptor for hormone LEP/leptin (Probable) (PubMed:22405007). On ligand binding, mediates LEP central and peripheral effects through the activation of different signaling pathways such as JAK2/STAT3 and MAPK cascade/FOS. In the hypothalamus, LEP acts as an appetite-regulating factor that induces a decrease in food intake and an increase in energy consumption by inducing anorexinogenic f…	angiogenesis [GO:0001525]; bone growth [GO:0098868]; cell surface receptor signaling pathway [GO:0007166]; cholesterol metabolic process [GO:0008203]; energy homeostasis [GO:0097009]; energy reserve metabolic process [GO:0006112]; glucose homeostasis [GO:0042593]; leptin-mediated signaling pathway [GO:0033210]; multicellular organism development [GO:0007275]; negative regulation of autophagy [GO:…	cytokine binding [GO:0019955]; cytokine receptor activity [GO:0004896]; identical protein binding [GO:0042802]; leptin receptor activity [GO:0038021]; peptide hormone binding [GO:0017046]; transmembrane signaling receptor activity [GO:0004888]	basolateral plasma membrane [GO:0016323]; external side of plasma membrane [GO:0009897]; extracellular region [GO:0005576]; integral component of membrane [GO:0016021]; receptor complex [GO:0043235]
P48551	IFNAR2 IFNABR IFNARB	INAR2_HUMAN	Interferon alpha/beta receptor 2 (IFN-R-2) (IFN-alpha binding protein) (IFN-alpha/beta receptor 2) (Interferon alpha binding protein) (Type I interferon receptor 2)	515	244-264	FUNCTION: Associates with IFNAR1 to form the type I interferon receptor. Receptor for interferons alpha and beta. Involved in IFN-mediated STAT1, STAT2 and STAT3 activation (PubMed:26424569). Isoform 1 and isoform 2 are directly involved in signal transduction due to their association with the TYR kinase, JAK1 (PubMed:8181059, PubMed:7665574, PubMed:7759950). Isoform 3 is a potent inhibitor of ty…	cell surface receptor signaling pathway [GO:0007166]; cytokine-mediated signaling pathway [GO:0019221]; defense response to virus [GO:0051607]; receptor signaling pathway via JAK-STAT [GO:0007259]; regulation of type I interferon-mediated signaling pathway [GO:0060338]; response to interferon-alpha [GO:0035455]; response to interferon-beta [GO:0035456]; response to virus [GO:0009615]; type I inte…	cytokine receptor activity [GO:0004896]; protein kinase binding [GO:0019901]; type I interferon binding [GO:0019962]; type I interferon receptor activity [GO:0004905]	extracellular region [GO:0005576]; extracellular space [GO:0005615]; integral component of plasma membrane [GO:0005887]; plasma membrane [GO:0005886]
P51805	PLXNA3 PLXN4 SEX	PLXA3_HUMAN	Plexin-A3 (Plexin-4) (Semaphorin receptor SEX)	1871	1221-1241	FUNCTION: Coreceptor for SEMA3A and SEMA3F. Necessary for signaling by class 3 semaphorins and subsequent remodeling of the cytoskeleton. Plays a role in axon guidance in the developing nervous system. Regulates the migration of sympathetic neurons, but not of neural crest precursors. Required for normal dendrite spine morphology in pyramidal neurons. May play a role in regulating semaphorin-medi…	branchiomotor neuron axon guidance [GO:0021785]; facial nerve structural organization [GO:0021612]; hippocampus development [GO:0021766]; multicellular organism development [GO:0007275]; negative chemotaxis [GO:0050919]; negative regulation of axon extension involved in axon guidance [GO:0048843]; negative regulation of cell adhesion [GO:0007162]; neuron projection extension [GO:1990138]; positiv…	semaphorin receptor activity [GO:0017154]; transmembrane signaling receptor activity [GO:0004888]	cell junction [GO:0030054]; integral component of plasma membrane [GO:0005887]; intracellular membrane-bounded organelle [GO:0043231]; membrane [GO:0016020]; nucleus [GO:0005634]; plasma membrane [GO:0005886]; semaphorin receptor complex [GO:0002116]
P51841	GUCY2F GUC2F RETGC2	GUC2F_HUMAN	Retinal guanylyl cyclase 2 (RETGC-2) (EC 4.6.1.2) (Guanylate cyclase 2F, retinal) (Guanylate cyclase F) (GC-F) (Rod outer segment membrane guanylate cyclase 2) (ROS-GC2)	1108	468-490	FUNCTION: Probably plays a specific functional role in the rods and/or cones of photoreceptors. It may be the enzyme involved in the resynthesis of cGMP required for recovery of the dark state after phototransduction.	cGMP biosynthetic process [GO:0006182]; cGMP-mediated signaling [GO:0019934]; detection of light stimulus involved in visual perception [GO:0050908]; receptor guanylyl cyclase signaling pathway [GO:0007168]; regulation of rhodopsin mediated signaling pathway [GO:0022400]; signal transduction [GO:0007165]; visual perception [GO:0007601]	ATP binding [GO:0005524]; GTP binding [GO:0005525]; guanylate cyclase activity [GO:0004383]; peptide receptor activity [GO:0001653]; protein heterodimerization activity [GO:0046982]; protein homodimerization activity [GO:0042803]; protein kinase activity [GO:0004672]; signaling receptor activity [GO:0038023]	integral component of plasma membrane [GO:0005887]; nuclear outer membrane [GO:0005640]; photoreceptor disc membrane [GO:0097381]; plasma membrane [GO:0005886]
P55082	MFAP3	MFAP3_HUMAN	Microfibril-associated glycoprotein 3	362	148-170	FUNCTION: Component of the elastin-associated microfibrils.			extracellular region [GO:0005576]; integral component of membrane [GO:0016021]; plasma membrane [GO:0005886]
P55283	CDH4	CADH4_HUMAN	Cadherin-4 (Retinal cadherin) (R-CAD) (R-cadherin)	916	735-756	FUNCTION: Cadherins are calcium-dependent cell adhesion proteins. They preferentially interact with themselves in a homophilic manner in connecting cells; cadherins may thus contribute to the sorting of heterogeneous cell types. May play an important role in retinal development.	adherens junction organization [GO:0034332]; axon guidance [GO:0007411]; calcium-dependent cell-cell adhesion via plasma membrane cell adhesion molecules [GO:0016339]; cell adhesion [GO:0007155]; cell-cell adhesion [GO:0098609]; cell-cell adhesion mediated by cadherin [GO:0044331]; cell-cell junction assembly [GO:0007043]; cell morphogenesis [GO:0000902]; heterophilic cell-cell adhesion via plasm…	cadherin binding [GO:0045296]; calcium ion binding [GO:0005509]; cytoskeletal protein binding [GO:0008092]; protein homodimerization activity [GO:0042803]	catenin complex [GO:0016342]; cell-cell adherens junction [GO:0005913]; cell surface [GO:0009986]; integral component of plasma membrane [GO:0005887]; plasma membrane [GO:0005886]
P55285	CDH6	CADH6_HUMAN	Cadherin-6 (Kidney cadherin) (K-cadherin)	790	616-636	FUNCTION: Cadherins are calcium-dependent cell adhesion proteins. They preferentially interact with themselves in a homophilic manner in connecting cells; cadherins may thus contribute to the sorting of heterogeneous cell types.	adherens junction organization [GO:0034332]; calcium-dependent cell-cell adhesion via plasma membrane cell adhesion molecules [GO:0016339]; cell adhesion [GO:0007155]; cell-cell adhesion [GO:0098609]; cell-cell adhesion mediated by cadherin [GO:0044331]; cell-cell junction assembly [GO:0007043]; cell morphogenesis [GO:0000902]; homophilic cell adhesion via plasma membrane adhesion molecules [GO:0…	cadherin binding [GO:0045296]; calcium ion binding [GO:0005509]; cytoskeletal protein binding [GO:0008092]; protein homodimerization activity [GO:0042803]	catenin complex [GO:0016342]; cell-cell adherens junction [GO:0005913]; cell surface [GO:0009986]; integral component of membrane [GO:0016021]; plasma membrane [GO:0005886]
P55286	CDH8	CADH8_HUMAN	Cadherin-8	799	622-642	FUNCTION: Cadherins are calcium-dependent cell adhesion proteins. They preferentially interact with themselves in a homophilic manner in connecting cells; cadherins may thus contribute to the sorting of heterogeneous cell types.	adherens junction organization [GO:0034332]; calcium-dependent cell-cell adhesion via plasma membrane cell adhesion molecules [GO:0016339]; cell adhesion [GO:0007155]; cell-cell adhesion [GO:0098609]; cell-cell adhesion mediated by cadherin [GO:0044331]; cell-cell junction assembly [GO:0007043]; cell morphogenesis [GO:0000902]; homophilic cell adhesion via plasma membrane adhesion molecules [GO:0…	cadherin binding [GO:0045296]; calcium ion binding [GO:0005509]; cytoskeletal protein binding [GO:0008092]; protein homodimerization activity [GO:0042803]	axon terminus [GO:0043679]; catenin complex [GO:0016342]; cell-cell adherens junction [GO:0005913]; cell surface [GO:0009986]; glutamatergic synapse [GO:0098978]; integral component of membrane [GO:0016021]; plasma membrane [GO:0005886]; synaptic cleft [GO:0043083]; synaptic membrane [GO:0097060]
P55287	CDH11	CAD11_HUMAN	Cadherin-11 (OSF-4) (Osteoblast cadherin) (OB-cadherin)	796	618-640	FUNCTION: Cadherins are calcium-dependent cell adhesion proteins. They preferentially interact with themselves in a homophilic manner in connecting cells; cadherins may thus contribute to the sorting of heterogeneous cell types.	adherens junction organization [GO:0034332]; calcium-dependent cell-cell adhesion via plasma membrane cell adhesion molecules [GO:0016339]; cell adhesion [GO:0007155]; cell-cell adhesion [GO:0098609]; cell-cell adhesion mediated by cadherin [GO:0044331]; cell-cell junction assembly [GO:0007043]; cell morphogenesis [GO:0000902]; corticospinal tract morphogenesis [GO:0021957]; homophilic cell adhes…	cadherin binding [GO:0045296]; calcium ion binding [GO:0005509]; cytoskeletal protein binding [GO:0008092]; protein homodimerization activity [GO:0042803]	catenin complex [GO:0016342]; cell-cell adherens junction [GO:0005913]; cell surface [GO:0009986]; cytoplasm [GO:0005737]; extracellular exosome [GO:0070062]; glutamatergic synapse [GO:0098978]; integral component of membrane [GO:0016021]; plasma membrane [GO:0005886]; Schaffer collateral - CA1 synapse [GO:0098685]
P55289	CDH12	CAD12_HUMAN	Cadherin-12 (Brain cadherin) (BR-cadherin) (Neural type cadherin 2) (N-cadherin 2)	794	610-637	FUNCTION: Cadherins are calcium-dependent cell adhesion proteins. They preferentially interact with themselves in a homophilic manner in connecting cells; cadherins may thus contribute to the sorting of heterogeneous cell types.	adherens junction organization [GO:0034332]; calcium-dependent cell-cell adhesion via plasma membrane cell adhesion molecules [GO:0016339]; cell-cell adhesion [GO:0098609]; cell-cell adhesion mediated by cadherin [GO:0044331]; cell-cell junction assembly [GO:0007043]; cell morphogenesis [GO:0000902]; homophilic cell adhesion via plasma membrane adhesion molecules [GO:0007156]	cadherin binding [GO:0045296]; calcium ion binding [GO:0005509]; cytoskeletal protein binding [GO:0008092]; protein homodimerization activity [GO:0042803]	catenin complex [GO:0016342]; cell-cell adherens junction [GO:0005913]; cell surface [GO:0009986]; integral component of membrane [GO:0016021]; plasma membrane [GO:0005886]
P55291	CDH15 CDH14 CDH3	CAD15_HUMAN	Cadherin-15 (Cadherin-14) (Muscle cadherin) (M-cadherin)	814	607-626	FUNCTION: Cadherins are calcium-dependent cell adhesion proteins. They preferentially interact with themselves in a homophilic manner in connecting cells; cadherins may thus contribute to the sorting of heterogeneous cell types. M-cadherin is part of the myogenic program and may provide a trigger for terminal muscle differentiation.	adherens junction organization [GO:0034332]; calcium-dependent cell-cell adhesion via plasma membrane cell adhesion molecules [GO:0016339]; cell adhesion [GO:0007155]; cell-cell adhesion [GO:0098609]; cell-cell adhesion mediated by cadherin [GO:0044331]; cell-cell junction assembly [GO:0007043]; cell morphogenesis [GO:0000902]; homophilic cell adhesion via plasma membrane adhesion molecules [GO:0…	cadherin binding [GO:0045296]; calcium ion binding [GO:0005509]; cytoskeletal protein binding [GO:0008092]; protein homodimerization activity [GO:0042803]	catenin complex [GO:0016342]; caveola [GO:0005901]; cell-cell adherens junction [GO:0005913]; cell surface [GO:0009986]; cytosol [GO:0005829]; extracellular exosome [GO:0070062]; Golgi apparatus [GO:0005794]; integral component of membrane [GO:0016021]; neuromuscular junction [GO:0031594]; plasma membrane [GO:0005886]
P58658	EVA1C C21orf63 C21orf64 FAM176C PRED34 UNQ2504/PRO5993	EVA1C_HUMAN	Protein eva-1 homolog C (Protein FAM176C) (SUE21)	441	323-343	FUNCTION: Binds heparin. {ECO:0000269|PubMed:19470522}.		carbohydrate binding [GO:0030246]; heparin binding [GO:0008201]	integral component of membrane [GO:0016021]
P59901	LILRA4 ILT7	LIRA4_HUMAN	Leukocyte immunoglobulin-like receptor subfamily A member 4 (CD85 antigen-like family member G) (Immunoglobulin-like transcript 7) (ILT-7) (CD antigen CD85g)	499	447-467	FUNCTION: Functions coreceptor to limit the innate immune responses to viral infections; signaling occurs via FCER1G (PubMed:16735691, PubMed:19564354). Down-regulates the production of IFNA1, IFNA2, IFNA4, IFNB1 and TNF by plasmacytoid dendritic cells that have been exposed to influenza virus or cytidine-phosphate-guanosine (CpG) dinucleotides, indicating it functions as negative regulator of TL…	Fc-epsilon receptor signaling pathway [GO:0038095]; innate immune response [GO:0045087]; negative regulation of interferon-alpha production [GO:0032687]; negative regulation of toll-like receptor 7 signaling pathway [GO:0034156]; negative regulation of toll-like receptor 9 signaling pathway [GO:0034164]; negative regulation of tumor necrosis factor production [GO:0032720]	coreceptor activity [GO:0015026]; signaling receptor binding [GO:0005102]	Fc-epsilon receptor I complex [GO:0032998]; integral component of plasma membrane [GO:0005887]
P78536	ADAM17 CSVP TACE	ADA17_HUMAN	Disintegrin and metalloproteinase domain-containing protein 17 (ADAM 17) (EC 3.4.24.86) (Snake venom-like protease) (TNF-alpha convertase) (TNF-alpha-converting enzyme) (CD antigen CD156b)	824	672-692	FUNCTION: Cleaves the membrane-bound precursor of TNF-alpha to its mature soluble form (PubMed:9034191). Responsible for the proteolytical release of soluble JAM3 from endothelial cells surface (PubMed:20592283). Responsible for the proteolytic release of several other cell-surface proteins, including p75 TNF-receptor, interleukin 1 receptor type II, p55 TNF-receptor, transforming growth factor-a…	B cell differentiation [GO:0030183]; cell adhesion [GO:0007155]; cell adhesion mediated by integrin [GO:0033627]; cell motility [GO:0048870]; cellular response to high density lipoprotein particle stimulus [GO:0071403]; defense response to Gram-positive bacterium [GO:0050830]; epidermal growth factor receptor signaling pathway [GO:0007173]; germinal center formation [GO:0002467]; membrane protein…	endopeptidase activity [GO:0004175]; integrin binding [GO:0005178]; interleukin-6 receptor binding [GO:0005138]; metal ion binding [GO:0046872]; metalloendopeptidase activity [GO:0004222]; metallopeptidase activity [GO:0008237]; Notch binding [GO:0005112]; PDZ domain binding [GO:0030165]; peptidase activity [GO:0008233]; SH3 domain binding [GO:0017124]	actin cytoskeleton [GO:0015629]; apical plasma membrane [GO:0016324]; cell surface [GO:0009986]; cytoplasm [GO:0005737]; cytosol [GO:0005829]; integral component of plasma membrane [GO:0005887]; membrane [GO:0016020]; membrane raft [GO:0045121]; plasma membrane [GO:0005886]
P78552	IL13RA1 IL13R IL13RA	I13R1_HUMAN	Interleukin-13 receptor subunit alpha-1 (IL-13 receptor subunit alpha-1) (IL-13R subunit alpha-1) (IL-13R-alpha-1) (IL-13RA1) (Cancer/testis antigen 19) (CT19) (CD antigen CD213a1)	427	344-367	FUNCTION: Binds with low affinity to interleukin-13 (IL13). Together with IL4RA can form a functional receptor for IL13. Also serves as an alternate accessory protein to the common cytokine receptor gamma chain for interleukin-4 (IL4) signaling, but cannot replace the function of IL2RG in allowing enhanced interleukin-2 (IL2) binding activity.	cell surface receptor signaling pathway [GO:0007166]; cytokine-mediated signaling pathway [GO:0019221]	cytokine binding [GO:0019955]; cytokine receptor activity [GO:0004896]; interleukin-13 receptor activity [GO:0016515]	external side of plasma membrane [GO:0009897]; interleukin-13 receptor complex [GO:0005898]; plasma membrane [GO:0005886]; receptor complex [GO:0043235]
P80370	DLK1 DLK	DLK1_HUMAN	Protein delta homolog 1 (DLK-1) (pG2) [Cleaved into: Fetal antigen 1 (FA1)]	383	304-327	FUNCTION: May have a role in neuroendocrine differentiation.	cell differentiation [GO:0030154]; negative regulation of Notch signaling pathway [GO:0045746]	calcium ion binding [GO:0005509]	cytoplasm [GO:0005737]; extracellular space [GO:0005615]; integral component of membrane [GO:0016021]
Q01113	IL9R	IL9R_HUMAN	Interleukin-9 receptor (IL-9 receptor) (IL-9R) (CD antigen CD129)	521	271-291	FUNCTION: This is a receptor for interleukin-9.	cell population proliferation [GO:0008283]; interleukin-9-mediated signaling pathway [GO:0038113]; signal transduction [GO:0007165]	interleukin-9 receptor activity [GO:0004919]	extracellular space [GO:0005615]; integral component of plasma membrane [GO:0005887]; plasma membrane [GO:0005886]
Q01344	IL5RA IL5R	IL5RA_HUMAN	Interleukin-5 receptor subunit alpha (IL-5 receptor subunit alpha) (IL-5R subunit alpha) (IL-5R-alpha) (IL-5RA) (CDw125) (CD antigen CD125)	420	343-362	FUNCTION: This is the receptor for interleukin-5. The alpha chain binds to IL5.	cell population proliferation [GO:0008283]; cytokine-mediated signaling pathway [GO:0019221]; inflammatory response to antigenic stimulus [GO:0002437]; MAPK cascade [GO:0000165]; regulation of interleukin-5 production [GO:0032674]; signal transduction [GO:0007165]	cytokine binding [GO:0019955]; cytokine receptor activity [GO:0004896]; interleukin-5 receptor activity [GO:0004914]; protein tyrosine kinase activity [GO:0004713]; Ras guanyl-nucleotide exchange factor activity [GO:0005088]	external side of plasma membrane [GO:0009897]; extracellular space [GO:0005615]; integral component of membrane [GO:0016021]; plasma membrane [GO:0005886]; receptor complex [GO:0043235]
Q01638	IL1RL1 DER4 ST2 T1	ILRL1_HUMAN	Interleukin-1 receptor-like 1 (Protein ST2)	556	329-349	FUNCTION: Receptor for interleukin-33 (IL-33); signaling requires association of the coreceptor IL1RAP. Its stimulation recruits MYD88, IRAK1, IRAK4, and TRAF6, followed by phosphorylation of MAPK3/ERK1 and/or MAPK1/ERK2, MAPK14, and MAPK8. Possibly involved in helper T-cell function. {ECO:0000269|PubMed:16286016, ECO:0000305|PubMed:19836339}.; FUNCTION: Isoform B: Inhibits IL-33 signaling. {ECO:…	immune response [GO:0006955]; interleukin-33-mediated signaling pathway [GO:0038172]; negative regulation of interferon-gamma production [GO:0032689]; negative regulation of T-helper 1 type immune response [GO:0002826]; positive regulation of chemokine secretion [GO:0090197]; positive regulation of inflammatory response [GO:0050729]; positive regulation of interleukin-5 production [GO:0032754]; p…	cytokine receptor activity [GO:0004896]; interleukin-1 receptor activity [GO:0004908]	external side of plasma membrane [GO:0009897]; extracellular region [GO:0005576]; integral component of membrane [GO:0016021]; plasma membrane [GO:0005886]
Q02297	NRG1 GGF HGL HRGA NDF SMDF	NRG1_HUMAN	Pro-neuregulin-1, membrane-bound isoform (Pro-NRG1) [Cleaved into: Neuregulin-1 (Acetylcholine receptor-inducing activity) (ARIA) (Breast cancer cell differentiation factor p45) (Glial growth factor) (Heregulin) (HRG) (Neu differentiation factor) (Sensory and motor neuron-derived factor)]	640	243-265	FUNCTION: Direct ligand for ERBB3 and ERBB4 tyrosine kinase receptors. Concomitantly recruits ERBB1 and ERBB2 coreceptors, resulting in ligand-stimulated tyrosine phosphorylation and activation of the ERBB receptors. The multiple isoforms perform diverse functions such as inducing growth and differentiation of epithelial, glial, neuronal, and skeletal muscle cells; inducing expression of acetylch…	activation of MAPK activity [GO:0000187]; activation of protein kinase B activity [GO:0032148]; activation of transmembrane receptor protein tyrosine kinase activity [GO:0007171]; cardiac conduction system development [GO:0003161]; cardiac muscle cell differentiation [GO:0055007]; cardiac muscle cell myoblast differentiation [GO:0060379]; cell communication [GO:0007154]; cell morphogenesis [GO:00…	chemorepellent activity [GO:0045499]; cytokine activity [GO:0005125]; ErbB-2 class receptor binding [GO:0005176]; ErbB-3 class receptor binding [GO:0043125]; growth factor activity [GO:0008083]; integrin binding [GO:0005178]; phosphatidylinositol-4,5-bisphosphate 3-kinase activity [GO:0046934]; protein tyrosine kinase activator activity [GO:0030296]; protein tyrosine kinase activity [GO:0004713];…	apical plasma membrane [GO:0016324]; axon [GO:0030424]; cytoplasm [GO:0005737]; extracellular region [GO:0005576]; extracellular space [GO:0005615]; GABA-ergic synapse [GO:0098982]; glutamatergic synapse [GO:0098978]; integral component of plasma membrane [GO:0005887]; integral component of postsynaptic density membrane [GO:0099061]; integral component of presynaptic active zone membrane [GO:0099…
Q02413	DSG1 CDHF4	DSG1_HUMAN	Desmoglein-1 (Cadherin family member 4) (Desmosomal glycoprotein 1) (DG1) (DGI) (Pemphigus foliaceus antigen)	1049	549-569	FUNCTION: Component of intercellular desmosome junctions. Involved in the interaction of plaque proteins and intermediate filaments mediating cell-cell adhesion.	calcium-dependent cell-cell adhesion via plasma membrane cell adhesion molecules [GO:0016339]; cell-cell adhesion [GO:0098609]; cell-cell junction assembly [GO:0007043]; cornification [GO:0070268]; homophilic cell adhesion via plasma membrane adhesion molecules [GO:0007156]; keratinization [GO:0031424]; maternal process involved in female pregnancy [GO:0060135]; neutrophil degranulation [GO:00433…	calcium ion binding [GO:0005509]; gamma-catenin binding [GO:0045295]; toxic substance binding [GO:0015643]	apical plasma membrane [GO:0016324]; cornified envelope [GO:0001533]; cytoplasmic side of plasma membrane [GO:0009898]; cytosol [GO:0005829]; desmosome [GO:0030057]; ficolin-1-rich granule membrane [GO:0101003]; integral component of membrane [GO:0016021]; lateral plasma membrane [GO:0016328]; plasma membrane [GO:0005886]
Q02487	DSC2 CDHF2 DSC3	DSC2_HUMAN	Desmocollin-2 (Cadherin family member 2) (Desmocollin-3) (Desmosomal glycoprotein II) (Desmosomal glycoprotein III)	901	695-715	FUNCTION: Component of intercellular desmosome junctions. Involved in the interaction of plaque proteins and intermediate filaments mediating cell-cell adhesion. May contribute to epidermal cell positioning (stratification) by mediating differential adhesiveness between cells that express different isoforms.	bundle of His cell-Purkinje myocyte adhesion involved in cell communication [GO:0086073]; cardiac muscle cell-cardiac muscle cell adhesion [GO:0086042]; cell adhesion [GO:0007155]; cellular response to starvation [GO:0009267]; cornification [GO:0070268]; homophilic cell adhesion via plasma membrane adhesion molecules [GO:0007156]; keratinization [GO:0031424]; regulation of heart rate by cardiac c…	calcium ion binding [GO:0005509]; cell adhesive protein binding involved in bundle of His cell-Purkinje myocyte communication [GO:0086083]	cell-cell adherens junction [GO:0005913]; cornified envelope [GO:0001533]; cytoplasmic vesicle [GO:0031410]; desmosome [GO:0030057]; extracellular exosome [GO:0070062]; integral component of membrane [GO:0016021]; intercalated disc [GO:0014704]; plasma membrane [GO:0005886]
Q02846	GUCY2D CORD6 GUC1A4 GUC2D RETGC RETGC1	GUC2D_HUMAN	Retinal guanylyl cyclase 1 (RETGC-1) (EC 4.6.1.2) (Guanylate cyclase 2D, retinal) (Rod outer segment membrane guanylate cyclase) (ROS-GC)	1103	463-487	FUNCTION: Probably plays a specific functional role in the rods and/or cones of photoreceptors. It may be the enzyme involved in the resynthesis of cGMP required for recovery of the dark state after phototransduction.	cGMP biosynthetic process [GO:0006182]; intracellular signal transduction [GO:0035556]; receptor guanylyl cyclase signaling pathway [GO:0007168]; regulation of rhodopsin mediated signaling pathway [GO:0022400]; signal transduction [GO:0007165]; visual perception [GO:0007601]	ATP binding [GO:0005524]; GTP binding [GO:0005525]; guanylate cyclase activity [GO:0004383]; peptide receptor activity [GO:0001653]; protein kinase activity [GO:0004672]; signaling receptor activity [GO:0038023]	integral component of plasma membrane [GO:0005887]; nuclear outer membrane [GO:0005640]; photoreceptor disc membrane [GO:0097381]; plasma membrane [GO:0005886]
Q04721	NOTCH2	NOTC2_HUMAN	Neurogenic locus notch homolog protein 2 (Notch 2) (hN2) [Cleaved into: Notch 2 extracellular truncation (N2ECD); Notch 2 intracellular domain (N2ICD)]	2471	1678-1698	FUNCTION: Functions as a receptor for membrane-bound ligands Jagged-1 (JAG1), Jagged-2 (JAG2) and Delta-1 (DLL1) to regulate cell-fate determination. Upon ligand activation through the released notch intracellular domain (NICD) it forms a transcriptional activator complex with RBPJ/RBPSUH and activates genes of the enhancer of split locus (PubMed:21378985, PubMed:21378989). Affects the implementa…	animal organ morphogenesis [GO:0009887]; apoptotic process [GO:0006915]; atrial septum morphogenesis [GO:0060413]; bone remodeling [GO:0046849]; cell cycle arrest [GO:0007050]; cell fate determination [GO:0001709]; hemopoiesis [GO:0030097]; marginal zone B cell differentiation [GO:0002315]; multicellular organism development [GO:0007275]; negative regulation of apoptotic process [GO:0043066]; neg…	calcium ion binding [GO:0005509]; signaling receptor activity [GO:0038023]	cell surface [GO:0009986]; endoplasmic reticulum membrane [GO:0005789]; extracellular region [GO:0005576]; Golgi membrane [GO:0000139]; integral component of plasma membrane [GO:0005887]; membrane [GO:0016020]; nucleoplasm [GO:0005654]; nucleus [GO:0005634]; plasma membrane [GO:0005886]; receptor complex [GO:0043235]
Q07954	LRP1 A2MR APR	LRP1_HUMAN	Prolow-density lipoprotein receptor-related protein 1 (LRP-1) (Alpha-2-macroglobulin receptor) (A2MR) (Apolipoprotein E receptor) (APOER) (CD antigen CD91) [Cleaved into: Low-density lipoprotein receptor-related protein 1 85 kDa subunit (LRP-85); Low-density lipoprotein receptor-related protein 1 515 kDa subunit (LRP-515); Low-density lipoprotein receptor-related protein 1 intracellular domain (L…	4544	4420-4444	FUNCTION: Endocytic receptor involved in endocytosis and in phagocytosis of apoptotic cells. Required for early embryonic development. Involved in cellular lipid homeostasis. Involved in the plasma clearance of chylomicron remnants and activated LRPAP1 (alpha 2-macroglobulin), as well as the local metabolism of complexes between plasminogen activators and their endogenous inhibitors. May modulate…	aging [GO:0007568]; amyloid-beta clearance [GO:0097242]; amyloid-beta clearance by cellular catabolic process [GO:0150094]; amyloid-beta clearance by transcytosis [GO:0150093]; aorta morphogenesis [GO:0035909]; apoptotic cell clearance [GO:0043277]; astrocyte activation involved in immune response [GO:0002265]; cell population proliferation [GO:0008283]; cellular lipid catabolic process [GO:00442…	alpha-2 macroglobulin receptor activity [GO:0016964]; amyloid-beta binding [GO:0001540]; apolipoprotein binding [GO:0034185]; apolipoprotein receptor activity [GO:0030226]; calcium ion binding [GO:0005509]; cargo receptor activity [GO:0038024]; clathrin heavy chain binding [GO:0032050]; coreceptor activity [GO:0015026]; heparan sulfate proteoglycan binding [GO:0043395]; lipoprotein particle recep…	apical part of cell [GO:0045177]; axonal growth cone [GO:0044295]; basolateral plasma membrane [GO:0016323]; clathrin-coated pit [GO:0005905]; clathrin-coated vesicle [GO:0030136]; dendrite [GO:0030425]; early endosome [GO:0005769]; endocytic vesicle membrane [GO:0030666]; focal adhesion [GO:0005925]; insulin-responsive compartment [GO:0032593]; integral component of plasma membrane [GO:0005887];…
Q08174	PCDH1	PCDH1_HUMAN	Protocadherin-1 (Cadherin-like protein 1) (Protocadherin-42) (PC42)	1060	853-873	FUNCTION: May be involved in cell-cell interaction processes and in cell adhesion.	cell adhesion [GO:0007155]; cell-cell signaling [GO:0007267]; homophilic cell adhesion via plasma membrane adhesion molecules [GO:0007156]; nervous system development [GO:0007399]	calcium ion binding [GO:0005509]	cell-cell junction [GO:0005911]; cell junction [GO:0030054]; integral component of plasma membrane [GO:0005887]; intracellular membrane-bounded organelle [GO:0043231]; nucleolus [GO:0005730]; nucleus [GO:0005634]; plasma membrane [GO:0005886]
Q08334	IL10RB CRFB4 D21S58 D21S66	I10R2_HUMAN	Interleukin-10 receptor subunit beta (IL-10 receptor subunit beta) (IL-10R subunit beta) (IL-10RB) (Cytokine receptor class-II member 4) (Cytokine receptor family 2 member 4) (CRF2-4) (Interleukin-10 receptor subunit 2) (IL-10R subunit 2) (IL-10R2) (CD antigen CDw210b)	325	221-242	FUNCTION: Shared cell surface receptor required for the activation of five class 2 cytokines: IL10, IL22, IL26, IL28, and IFNL1. The IFNLR1/IL10RB dimer is a receptor for the cytokine ligands IFNL2 and IFNL3 and mediates their antiviral activity. The ligand/receptor complex stimulate the activation of the JAK/STAT signaling pathway leading to the expression of IFN-stimulated genes (ISG), which co…	cytokine-mediated signaling pathway [GO:0019221]; defense response to virus [GO:0051607]; immune response [GO:0006955]; inflammatory response [GO:0006954]; positive regulation of receptor signaling pathway via JAK-STAT [GO:0046427]; signal transduction [GO:0007165]	cytokine receptor activity [GO:0004896]; interleukin-10 receptor activity [GO:0004920]; signaling receptor activity [GO:0038023]	integral component of membrane [GO:0016021]; interleukin-28 receptor complex [GO:0032002]; plasma membrane [GO:0005886]
Q08554	DSC1 CDHF1	DSC1_HUMAN	Desmocollin-1 (Cadherin family member 1) (Desmosomal glycoprotein 2/3) (DG2/DG3)	894	692-714	FUNCTION: Component of intercellular desmosome junctions. Involved in the interaction of plaque proteins and intermediate filaments mediating cell-cell adhesion. May contribute to epidermal cell positioning (stratification) by mediating differential adhesiveness between cells that express different isoforms. Linked to the keratinization of epithelial tissues.	cornification [GO:0070268]; homophilic cell adhesion via plasma membrane adhesion molecules [GO:0007156]; keratinization [GO:0031424]; neutrophil degranulation [GO:0043312]	calcium ion binding [GO:0005509]	cornified envelope [GO:0001533]; desmosome [GO:0030057]; extracellular exosome [GO:0070062]; ficolin-1-rich granule membrane [GO:0101003]; gap junction [GO:0005921]; integral component of membrane [GO:0016021]; membrane [GO:0016020]; plasma membrane [GO:0005886]
Q13145	BAMBI NMA	BAMBI_HUMAN	BMP and activin membrane-bound inhibitor homolog (Non-metastatic gene A protein) (Putative transmembrane protein NMA)	260	153-173	FUNCTION: Negatively regulates TGF-beta signaling.	cell migration [GO:0016477]; negative regulation of transforming growth factor beta receptor signaling pathway [GO:0030512]; positive regulation of canonical Wnt signaling pathway [GO:0090263]; positive regulation of cell population proliferation [GO:0008284]; positive regulation of epithelial to mesenchymal transition [GO:0010718]; positive regulation of protein binding [GO:0032092]; positive re…	frizzled binding [GO:0005109]; type II transforming growth factor beta receptor binding [GO:0005114]	cytoplasm [GO:0005737]; integral component of membrane [GO:0016021]; plasma membrane [GO:0005886]
Q13291	SLAMF1 SLAM	SLAF1_HUMAN	Signaling lymphocytic activation molecule (CDw150) (IPO-3) (SLAM family member 1) (CD antigen CD150)	335	238-258	FUNCTION: Self-ligand receptor of the signaling lymphocytic activation molecule (SLAM) family. SLAM receptors triggered by homo- or heterotypic cell-cell interactions are modulating the activation and differentiation of a wide variety of immune cells and thus are involved in the regulation and interconnection of both innate and adaptive immune response. Activities are controlled by presence or ab…	adaptive immune response [GO:0002250]; cell adhesion [GO:0007155]; innate immune response [GO:0045087]; lymphocyte activation [GO:0046649]; myeloid dendritic cell activation involved in immune response [GO:0002277]; negative regulation of CD40 signaling pathway [GO:2000349]; negative regulation of interleukin-12 production [GO:0032695]; negative regulation of interleukin-6 production [GO:0032715]…	antigen binding [GO:0003823]; identical protein binding [GO:0042802]; transmembrane signaling receptor activity [GO:0004888]; virus receptor activity [GO:0001618]	cell surface [GO:0009986]; extracellular exosome [GO:0070062]; integral component of membrane [GO:0016021]; plasma membrane [GO:0005886]
Q13410	BTN1A1 BTN	BT1A1_HUMAN	Butyrophilin subfamily 1 member A1 (BT)	526	243-269	FUNCTION: May function in the secretion of milk-fat droplets. May act as a specific membrane-associated receptor for the association of cytoplasmic droplets with the apical plasma membrane (By similarity). Inhibits the proliferation of CD4 and CD8 T-cells activated by anti-CD3 antibodies, T-cell metabolism and IL2 and IFNG secretion (By similarity). {ECO:0000250}.	regulation of immune response [GO:0050776]; T cell receptor signaling pathway [GO:0050852]	signaling receptor activity [GO:0038023]; signaling receptor binding [GO:0005102]	external side of plasma membrane [GO:0009897]; extracellular space [GO:0005615]; integral component of plasma membrane [GO:0005887]; plasma membrane [GO:0005886]
Q13478	IL18R1 IL1RRP	IL18R_HUMAN	Interleukin-18 receptor 1 (IL-18R-1) (IL-18R1) (CD218 antigen-like family member A) (CDw218a) (IL1 receptor-related protein) (IL-1Rrp) (IL1R-rp) (Interleukin-18 receptor alpha) (IL-18R-alpha) (IL-18Ralpha) (CD antigen CD218a)	541	330-350	FUNCTION: Within the IL18 receptor complex, responsible for the binding of the proinflammatory cytokine IL18, but not IL1A nor IL1B (PubMed:8626725, PubMed:14528293, PubMed:25261253, PubMed:25500532). Involved in IL18-mediated IFNG synthesis from T-helper 1 (Th1) cells (PubMed:10653850). Contributes to IL18-induced cytokine production, either independently of SLC12A3, or as a complex with SLC12A3…	cellular response to cytokine stimulus [GO:0071345]; immune response [GO:0006955]; inflammatory response [GO:0006954]; interleukin-18-mediated signaling pathway [GO:0035655]; natural killer cell activation [GO:0030101]; negative regulation of cold-induced thermogenesis [GO:0120163]; positive regulation of interferon-gamma production [GO:0032729]; positive regulation of NF-kappaB transcription fac…	interleukin-18 binding [GO:0042007]; interleukin-18 receptor activity [GO:0042008]; interleukin-1 receptor activity [GO:0004908]; signaling receptor activity [GO:0038023]	integral component of membrane [GO:0016021]; plasma membrane [GO:0005886]
Q13591	SEMA5A SEMAF	SEM5A_HUMAN	Semaphorin-5A (Semaphorin-F) (Sema F)	1074	969-989	FUNCTION: Bifunctional axonal guidance cue regulated by sulfated proteoglycans; attractive effects result from interactions with heparan sulfate proteoglycans (HSPGs), while the inhibitory effects depend on interactions with chondroitin sulfate proteoglycans (CSPGs) (By similarity). Ligand for receptor PLXNB3. In glioma cells, SEMA5A stimulation of PLXNB3 results in the disassembly of F-actin str…	axonal fasciculation [GO:0007413]; blood vessel endothelial cell proliferation involved in sprouting angiogenesis [GO:0002043]; cell adhesion [GO:0007155]; cell-cell signaling [GO:0007267]; cell chemotaxis [GO:0060326]; diencephalon development [GO:0021536]; negative regulation of axon extension involved in axon guidance [GO:0048843]; negative regulation of cell adhesion [GO:0007162]; negative re…	chemorepellent activity [GO:0045499]; chondroitin sulfate proteoglycan binding [GO:0035373]; heparan sulfate proteoglycan binding [GO:0043395]; semaphorin receptor binding [GO:0030215]; syndecan binding [GO:0045545]	extracellular exosome [GO:0070062]; integral component of membrane [GO:0016021]; membrane [GO:0016020]; plasma membrane [GO:0005886]
Q13634	CDH18 CDH14	CAD18_HUMAN	Cadherin-18 (Cadherin-14)	790	609-636	FUNCTION: Cadherins are calcium-dependent cell adhesion proteins. They preferentially interact with themselves in a homophilic manner in connecting cells; cadherins may thus contribute to the sorting of heterogeneous cell types.	adherens junction organization [GO:0034332]; calcium-dependent cell-cell adhesion via plasma membrane cell adhesion molecules [GO:0016339]; cell-cell adhesion [GO:0098609]; cell-cell adhesion mediated by cadherin [GO:0044331]; cell-cell junction assembly [GO:0007043]; cell morphogenesis [GO:0000902]; homophilic cell adhesion via plasma membrane adhesion molecules [GO:0007156]	cadherin binding [GO:0045296]; calcium ion binding [GO:0005509]; cytoskeletal protein binding [GO:0008092]; protein homodimerization activity [GO:0042803]	catenin complex [GO:0016342]; cell-cell adherens junction [GO:0005913]; cell surface [GO:0009986]; integral component of membrane [GO:0016021]; plasma membrane [GO:0005886]
Q14118	DAG1	DAG1_HUMAN	Dystroglycan (Dystrophin-associated glycoprotein 1) [Cleaved into: Alpha-dystroglycan (Alpha-DG); Beta-dystroglycan (Beta-DG)]	895	750-775	FUNCTION: The dystroglycan complex is involved in a number of processes including laminin and basement membrane assembly, sarcolemmal stability, cell survival, peripheral nerve myelination, nodal structure, cell migration, and epithelial polarization.; FUNCTION: Alpha-dystroglycan is an extracellular peripheral glycoprotein that acts as a receptor for both extracellular matrix proteins containing…	aging [GO:0007568]; angiogenesis involved in wound healing [GO:0060055]; axon regeneration [GO:0031103]; basement membrane organization [GO:0071711]; branching involved in salivary gland morphogenesis [GO:0060445]; calcium-dependent cell-matrix adhesion [GO:0016340]; cellular response to cholesterol [GO:0071397]; cellular response to mechanical stimulus [GO:0071260]; commissural neuron axon guida…	actin binding [GO:0003779]; alpha-actinin binding [GO:0051393]; calcium ion binding [GO:0005509]; dystroglycan binding [GO:0002162]; laminin-1 binding [GO:0043237]; SH2 domain binding [GO:0042169]; structural constituent of muscle [GO:0008307]; tubulin binding [GO:0015631]; vinculin binding [GO:0017166]; virus receptor activity [GO:0001618]	basement membrane [GO:0005604]; basolateral plasma membrane [GO:0016323]; cell-cell adherens junction [GO:0005913]; collagen-containing extracellular matrix [GO:0062023]; contractile ring [GO:0070938]; costamere [GO:0043034]; cytoplasm [GO:0005737]; cytoskeleton [GO:0005856]; cytosol [GO:0005829]; dystroglycan complex [GO:0016011]; dystrophin-associated glycoprotein complex [GO:0016010]; endoplas…
Q14126	DSG2 CDHF5	DSG2_HUMAN	Desmoglein-2 (Cadherin family member 5) (HDGC)	1118	610-634	FUNCTION: Component of intercellular desmosome junctions. Involved in the interaction of plaque proteins and intermediate filaments mediating cell-cell adhesion.	bundle of His cell-Purkinje myocyte adhesion involved in cell communication [GO:0086073]; cell adhesion [GO:0007155]; cornification [GO:0070268]; desmosome organization [GO:0002934]; homophilic cell adhesion via plasma membrane adhesion molecules [GO:0007156]; keratinization [GO:0031424]; maternal process involved in female pregnancy [GO:0060135]; Purkinje myocyte development [GO:0003165]; regula…	calcium ion binding [GO:0005509]; cell adhesion molecule binding [GO:0050839]; cell adhesive protein binding involved in bundle of His cell-Purkinje myocyte communication [GO:0086083]	apical plasma membrane [GO:0016324]; cell-cell junction [GO:0005911]; cell junction [GO:0030054]; cell surface [GO:0009986]; cornified envelope [GO:0001533]; desmosome [GO:0030057]; extracellular exosome [GO:0070062]; integral component of membrane [GO:0016021]; intercalated disc [GO:0014704]; intracellular membrane-bounded organelle [GO:0043231]; lateral plasma membrane [GO:0016328]; plasma memb…
Q14517	FAT1 CDHF7 FAT	FAT1_HUMAN	Protocadherin Fat 1 (Cadherin family member 7) (Cadherin-related tumor suppressor homolog) (Protein fat homolog) [Cleaved into: Protocadherin Fat 1, nuclear form]	4588	4182-4202	FUNCTION: Plays an essential role for cellular polarization, directed cell migration and modulating cell-cell contact. {ECO:0000250}.	actin filament organization [GO:0007015]; anatomical structure morphogenesis [GO:0009653]; camera-type eye morphogenesis [GO:0048593]; cell adhesion [GO:0007155]; cell-cell adhesion [GO:0098609]; cell-cell signaling [GO:0007267]; cell migration [GO:0016477]; epithelial cell morphogenesis [GO:0003382]; establishment or maintenance of cell polarity [GO:0007163]; establishment or maintenance of epit…	calcium ion binding [GO:0005509]	apical plasma membrane [GO:0016324]; cell-cell junction [GO:0005911]; extracellular exosome [GO:0070062]; filopodium [GO:0030175]; focal adhesion [GO:0005925]; integral component of plasma membrane [GO:0005887]; lamellipodium [GO:0030027]; nucleus [GO:0005634]; perinuclear region of cytoplasm [GO:0048471]; plasma membrane [GO:0005886]
Q14574	DSC3 CDHF3 DSC4	DSC3_HUMAN	Desmocollin-3 (Cadherin family member 3) (Desmocollin-4) (HT-CP)	896	691-711	FUNCTION: Component of intercellular desmosome junctions. Involved in the interaction of plaque proteins and intermediate filaments mediating cell-cell adhesion. May contribute to epidermal cell positioning (stratification) by mediating differential adhesiveness between cells that express different isoforms.	cell adhesion [GO:0007155]; cornification [GO:0070268]; homophilic cell adhesion via plasma membrane adhesion molecules [GO:0007156]; in utero embryonic development [GO:0001701]; keratinization [GO:0031424]; protein stabilization [GO:0050821]	calcium ion binding [GO:0005509]; gamma-catenin binding [GO:0045295]	cell-cell junction [GO:0005911]; cell junction [GO:0030054]; cornified envelope [GO:0001533]; cytoplasm [GO:0005737]; desmosome [GO:0030057]; extracellular region [GO:0005576]; integral component of membrane [GO:0016021]; membrane [GO:0016020]; plasma membrane [GO:0005886]
Q14DG7	TMEM132B KIAA1786 KIAA1906	T132B_HUMAN	Transmembrane protein 132B	1078	904-924				integral component of membrane [GO:0016021]
Q15223	NECTIN1 HVEC PRR1 PVRL1	NECT1_HUMAN	Nectin-1 (Herpes virus entry mediator C) (Herpesvirus entry mediator C) (HveC) (Herpesvirus Ig-like receptor) (HIgR) (Nectin cell adhesion molecule 1) (Poliovirus receptor-related protein 1) (CD antigen CD111)	517	356-376	FUNCTION: Promotes cell-cell contacts by forming homophilic or heterophilic trans-dimers. Heterophilic interactions have been detected between NECTIN1 and NECTIN3 and between NECTIN1 and NECTIN4. Has some neurite outgrowth-promoting activity. {ECO:0000269|PubMed:21980294}.; FUNCTION: (Microbial infection) Acts as a receptor for herpes simplex virus 1/HHV-1, herpes simplex virus 2/HHV-2, and pseud…	adherens junction organization [GO:0034332]; axon guidance [GO:0007411]; cell adhesion [GO:0007155]; cell-cell adhesion [GO:0098609]; desmosome organization [GO:0002934]; enamel mineralization [GO:0070166]; heterophilic cell-cell adhesion via plasma membrane cell adhesion molecules [GO:0007157]; homophilic cell adhesion via plasma membrane adhesion molecules [GO:0007156]; immune response [GO:0006…	carbohydrate binding [GO:0030246]; cell adhesion molecule binding [GO:0050839]; coreceptor activity [GO:0015026]; identical protein binding [GO:0042802]; protein heterodimerization activity [GO:0046982]; protein homodimerization activity [GO:0042803]; signaling receptor activity [GO:0038023]; virion binding [GO:0046790]; virus receptor activity [GO:0001618]	adherens junction [GO:0005912]; apical junction complex [GO:0043296]; cell-cell adherens junction [GO:0005913]; cell-cell contact zone [GO:0044291]; dendrite [GO:0030425]; extracellular region [GO:0005576]; growth cone membrane [GO:0032584]; hippocampal mossy fiber to CA3 synapse [GO:0098686]; integral component of membrane [GO:0016021]; integral component of presynaptic active zone membrane [GO:…
Q15399	TLR1 KIAA0012	TLR1_HUMAN	Toll-like receptor 1 (Toll/interleukin-1 receptor-like protein) (TIL) (CD antigen CD281)	786	581-601	FUNCTION: Participates in the innate immune response to microbial agents. Specifically recognizes diacylated and triacylated lipopeptides. Cooperates with TLR2 to mediate the innate immune response to bacterial lipoproteins or lipopeptides (PubMed:21078852). Forms the activation cluster TLR2:TLR1:CD14 in response to triacylated lipopeptides, this cluster triggers signaling from the cell surface a…	cell activation [GO:0001775]; cellular response to triacyl bacterial lipopeptide [GO:0071727]; detection of triacyl bacterial lipopeptide [GO:0042495]; immune response [GO:0006955]; inflammatory response [GO:0006954]; innate immune response [GO:0045087]; macrophage activation [GO:0042116]; MyD88-dependent toll-like receptor signaling pathway [GO:0002755]; positive regulation of interleukin-6 bios…	identical protein binding [GO:0042802]; lipopeptide binding [GO:0071723]; protein heterodimerization activity [GO:0046982]; signaling receptor activity [GO:0038023]; Toll-like receptor 2 binding [GO:0035663]; transmembrane signaling receptor activity [GO:0004888]	Golgi apparatus [GO:0005794]; integral component of plasma membrane [GO:0005887]; membrane [GO:0016020]; membrane raft [GO:0045121]; phagocytic vesicle membrane [GO:0030670]; plasma membrane [GO:0005886]; Toll-like receptor 1-Toll-like receptor 2 protein complex [GO:0035354]
Q15762	CD226 DNAM1	CD226_HUMAN	CD226 antigen (DNAX accessory molecule 1) (DNAM-1) (CD antigen CD226)	336	255-275	FUNCTION: Involved in intercellular adhesion, lymphocyte signaling, cytotoxicity and lymphokine secretion mediated by cytotoxic T-lymphocyte (CTL) and NK cell (PubMed:8673704). Cell surface receptor for NECTIN2. Upon ligand binding, stimulates T-cell proliferation and cytokine production, including that of IL2, IL5, IL10, IL13, and IFNG. Competes with PVRIG for NECTIN2-binding (PubMed:26755705). …	cell adhesion [GO:0007155]; cell recognition [GO:0008037]; cytokine production [GO:0001816]; positive regulation of Fc receptor mediated stimulatory signaling pathway [GO:0060369]; positive regulation of immunoglobulin mediated immune response [GO:0002891]; positive regulation of interferon-gamma production [GO:0032729]; positive regulation of mast cell activation [GO:0033005]; positive regulatio…	cell adhesion molecule binding [GO:0050839]; integrin binding [GO:0005178]; protein kinase binding [GO:0019901]	cell surface [GO:0009986]; external side of plasma membrane [GO:0009897]; integral component of plasma membrane [GO:0005887]; membrane raft [GO:0045121]; plasma membrane [GO:0005886]
Q15884	FAM189A2 C9orf61 X123	F1892_HUMAN	Protein FAM189A2 (Protein X123)	450	86-106				integral component of membrane [GO:0016021]
Q3MIP1	ITPRIPL2	IPIL2_HUMAN	Inositol 1,4,5-trisphosphate receptor-interacting protein-like 2	535	44-64				integral component of membrane [GO:0016021]
Q3SXP7	SHISAL1 KIAA1644	SHSL1_HUMAN	Protein shisa-like-1	199	98-118				integral component of membrane [GO:0016021]
Q3T906	GNPTAB GNPTA KIAA1208	GNPTA_HUMAN	N-acetylglucosamine-1-phosphotransferase subunits alpha/beta (EC 2.7.8.17) (GlcNAc-1-phosphotransferase subunits alpha/beta) (Stealth protein GNPTAB) (UDP-N-acetylglucosamine-1-phosphotransferase subunits alpha/beta) [Cleaved into: N-acetylglucosamine-1-phosphotransferase subunit alpha; N-acetylglucosamine-1-phosphotransferase subunit beta]	1256	22-42	FUNCTION: Catalyzes the formation of mannose 6-phosphate (M6P) markers on high mannose type oligosaccharides in the Golgi apparatus. M6P residues are required to bind to the M6P receptors (MPR), which mediate the vesicular transport of lysosomal enzymes to the endosomal/prelysosomal compartment. {ECO:0000269|PubMed:19955174, ECO:0000269|PubMed:23733939, ECO:0000269|PubMed:28918368}.	carbohydrate phosphorylation [GO:0046835]; lysosome organization [GO:0007040]; N-glycan processing to lysosome [GO:0016256]; secretion of lysosomal enzymes [GO:0033299]	calcium ion binding [GO:0005509]; UDP-N-acetylglucosamine-lysosomal-enzyme N-acetylglucosaminephosphotransferase activity [GO:0003976]	Golgi apparatus [GO:0005794]; Golgi membrane [GO:0000139]; integral component of membrane [GO:0016021]
Q495A1	TIGIT VSIG9 VSTM3	TIGIT_HUMAN	T-cell immunoreceptor with Ig and ITIM domains (V-set and immunoglobulin domain-containing protein 9) (V-set and transmembrane domain-containing protein 3)	244	142-162	FUNCTION: Binds with high affinity to the poliovirus receptor (PVR) which causes increased secretion of IL10 and decreased secretion of IL12B and suppresses T-cell activation by promoting the generation of mature immunoregulatory dendritic cells. {ECO:0000269|PubMed:19011627}.	negative regulation of interleukin-12 production [GO:0032695]; negative regulation of T cell activation [GO:0050868]; positive regulation of interleukin-10 production [GO:0032733]	identical protein binding [GO:0042802]; signaling receptor binding [GO:0005102]	cell surface [GO:0009986]; integral component of membrane [GO:0016021]; plasma membrane [GO:0005886]
Q58EX2	SDK2 KIAA1514	SDK2_HUMAN	Protein sidekick-2	2172	1933-1953	FUNCTION: Adhesion molecule that promotes lamina-specific synaptic connections in the retina and is specifically required for the formation of neuronal circuits that detect motion. Acts by promoting formation of synapses between two specific retinal cell types: the retinal ganglion cells W3B-RGCs and the excitatory amacrine cells VG3-ACs. Formation of synapses between these two cells plays a key …	camera-type eye photoreceptor cell differentiation [GO:0060219]; cell-cell junction organization [GO:0045216]; homophilic cell adhesion via plasma membrane adhesion molecules [GO:0007156]; retina layer formation [GO:0010842]; synapse assembly [GO:0007416]		cell junction [GO:0030054]; integral component of membrane [GO:0016021]; plasma membrane [GO:0005886]; synapse [GO:0045202]
Q5BVD1	TTMP C3orf52	TTMP_HUMAN	TPA-induced transmembrane protein	217	66-86				endoplasmic reticulum membrane [GO:0005789]; integral component of membrane [GO:0016021]
Q5DX21	IGSF11 BTIGSF CXADRL1 VSIG3	IGS11_HUMAN	Immunoglobulin superfamily member 11 (IgSF11) (Brain and testis-specific immunoglobulin superfamily protein) (Bt-IGSF) (V-set and immunoglobulin domain-containing protein 3)	431	242-262	FUNCTION: Functions as a cell adhesion molecule through homophilic interaction. Stimulates cell growth. {ECO:0000269|PubMed:15795899, ECO:0000269|PubMed:16108831}.	homophilic cell adhesion via plasma membrane adhesion molecules [GO:0007156]; maintenance of protein location [GO:0045185]; positive regulation of long-term synaptic potentiation [GO:1900273]; positive regulation of mini excitatory postsynaptic potential [GO:0061885]; regulation of growth [GO:0040008]	ionotropic glutamate receptor binding [GO:0035255]	cell-cell junction [GO:0005911]; excitatory synapse [GO:0060076]; integral component of membrane [GO:0016021]; plasma membrane [GO:0005886]; postsynaptic density [GO:0014069]
Q5JRM2	CXorf66	CX066_HUMAN	Uncharacterized protein CXorf66	361	48-68				integral component of membrane [GO:0016021]
Q5SGD2	PPM1L PP2CE	PPM1L_HUMAN	Protein phosphatase 1L (EC 3.1.3.16) (Protein phosphatase 1-like) (Protein phosphatase 2C isoform epsilon) (PP2C-epsilon)	360	26-42	FUNCTION: Acts as a suppressor of the SAPK signaling pathways by associating with and dephosphorylating MAP3K7/TAK1 and MAP3K5, and by attenuating the association between MAP3K7/TAK1 and MAP2K4 or MAP2K6. {ECO:0000269|PubMed:17456047}.	MAPK cascade [GO:0000165]; sphingolipid biosynthetic process [GO:0030148]; transmembrane receptor protein serine/threonine kinase signaling pathway [GO:0007178]	magnesium-dependent protein serine/threonine phosphatase activity [GO:0004724]; metal ion binding [GO:0046872]; protein serine/threonine phosphatase activity [GO:0004722]	endoplasmic reticulum membrane [GO:0005789]; extracellular exosome [GO:0070062]; integral component of membrane [GO:0016021]
Q5SQ64	LY6G6F C6orf21 G6F LY6G6D NG32	LY66F_HUMAN	Lymphocyte antigen 6 complex locus protein G6f	297	236-256	FUNCTION: May play a role in the downstream signal transduction pathways involving GRB2 and GRB7. {ECO:0000269|PubMed:12852788}.	platelet degranulation [GO:0002576]		integral component of membrane [GO:0016021]; plasma membrane [GO:0005886]; platelet alpha granule membrane [GO:0031092]
Q5VUB5	FAM171A1 APCN C10orf38	F1711_HUMAN	Protein FAM171A1 (Astroprincin)	890	304-324				integral component of membrane [GO:0016021]
Q5VX71	SUSD4 UNQ196/PRO222	SUSD4_HUMAN	Sushi domain-containing protein 4	490	320-340	FUNCTION: Acts as complement inhibitor by disrupting the formation of the classical C3 convertase. Isoform 3 inhibits the classical complement pathway, while membrane-bound isoform 1 inhibits deposition of C3b via both the classical and alternative complement pathways. {ECO:0000269|PubMed:23482636}.	complement activation, classical pathway [GO:0006958]; innate immune response [GO:0045087]; negative regulation of complement activation, alternative pathway [GO:0045957]; negative regulation of complement activation, classical pathway [GO:0045959]; regulation of complement activation [GO:0030449]		extracellular region [GO:0005576]; integral component of membrane [GO:0016021]
Q5VYJ5	MALRD1 C10orf112 DIET1	MALR1_HUMAN	MAM and LDL-receptor class A domain-containing protein 1	2156	2077-2097	FUNCTION: Enhances production and/or transport of FGF19 and thus has a role in regulation of bile acid synthesis. {ECO:0000269|PubMed:23747249}.	cholesterol homeostasis [GO:0042632]; negative regulation of bile acid biosynthetic process [GO:0070858]		cytoplasmic vesicle membrane [GO:0030659]; Golgi apparatus [GO:0005794]; integral component of membrane [GO:0016021]
Q68D85	NCR3LG1 B7H6	NR3L1_HUMAN	Natural cytotoxicity triggering receptor 3 ligand 1 (B7 homolog 6) (B7-H6)	454	263-283	FUNCTION: Triggers NCR3-dependent natural killer cell activation. {ECO:0000269|PubMed:19528259}.	regulation of immune response [GO:0050776]		integral component of membrane [GO:0016021]; plasma membrane [GO:0005886]
Q68DV7	RNF43	RNF43_HUMAN	E3 ubiquitin-protein ligase RNF43 (EC 2.3.2.27) (RING finger protein 43) (RING-type E3 ubiquitin transferase RNF43)	783	198-218	FUNCTION: E3 ubiquitin-protein ligase that acts as a negative regulator of the Wnt signaling pathway by mediating the ubiquitination, endocytosis and subsequent degradation of Wnt receptor complex components Frizzled. Acts on both canonical and non-canonical Wnt signaling pathway (PubMed:18313049, PubMed:22575959, PubMed:22895187). Along with RSPO2 and ZNRF3, constitutes a master switch that gove…	multicellular organism development [GO:0007275]; negative regulation of Wnt signaling pathway [GO:0030178]; protein ubiquitination [GO:0016567]; stem cell proliferation [GO:0072089]; ubiquitin-dependent protein catabolic process [GO:0006511]; Wnt receptor catabolic process [GO:0038018]; Wnt signaling pathway [GO:0016055]	frizzled binding [GO:0005109]; metal ion binding [GO:0046872]; ubiquitin protein ligase activity [GO:0061630]; ubiquitin-protein transferase activity [GO:0004842]	endoplasmic reticulum membrane [GO:0005789]; integral component of plasma membrane [GO:0005887]; nuclear envelope [GO:0005635]; plasma membrane [GO:0005886]
Q6GPH6	ITPRIPL1 KIAA1754L	IPIL1_HUMAN	Inositol 1,4,5-trisphosphate receptor-interacting protein-like 1	555	104-124				integral component of membrane [GO:0016021]; membrane [GO:0016020]
Q6IEE7	TMEM132E	T132E_HUMAN	Transmembrane protein 132E	1074	894-914	FUNCTION: Required for normal inner ear hair cell function and hearing. {ECO:0000269|PubMed:25331638}.			integral component of membrane [GO:0016021]
Q6P995	FAM171B KIAA1946 NPD019	F171B_HUMAN	Protein FAM171B	826	354-374				integral component of membrane [GO:0016021]
Q6UVK1	CSPG4 MCSP	CSPG4_HUMAN	Chondroitin sulfate proteoglycan 4 (Chondroitin sulfate proteoglycan NG2) (Melanoma chondroitin sulfate proteoglycan) (Melanoma-associated chondroitin sulfate proteoglycan)	2322	2225-2245	FUNCTION: Proteoglycan playing a role in cell proliferation and migration which stimulates endothelial cells motility during microvascular morphogenesis. May also inhibit neurite outgrowth and growth cone collapse during axon regeneration. Cell surface receptor for collagen alpha 2(VI) which may confer cells ability to migrate on that substrate. Binds through its extracellular N-terminus growth f…	activation of MAPK activity [GO:0000187]; angiogenesis [GO:0001525]; cell population proliferation [GO:0008283]; chondroitin sulfate biosynthetic process [GO:0030206]; chondroitin sulfate catabolic process [GO:0030207]; dermatan sulfate biosynthetic process [GO:0030208]; glial cell migration [GO:0008347]; intracellular signal transduction [GO:0035556]; positive regulation of peptidyl-tyrosine pho…	protein kinase binding [GO:0019901]	apical plasma membrane [GO:0016324]; cell surface [GO:0009986]; collagen-containing extracellular matrix [GO:0062023]; extracellular exosome [GO:0070062]; extracellular region [GO:0005576]; focal adhesion [GO:0005925]; Golgi lumen [GO:0005796]; integral component of plasma membrane [GO:0005887]; lamellipodium membrane [GO:0031258]; lysosomal lumen [GO:0043202]
Q6UWI2	PARM1 UNQ1879/PRO4322	PARM1_HUMAN	Prostate androgen-regulated mucin-like protein 1 (PARM-1)	310	259-279	FUNCTION: May regulate TLP1 expression and telomerase activity, thus enabling certain prostatic cells to resist apoptosis. {ECO:0000250}.	positive regulation of telomerase activity [GO:0051973]		cytosol [GO:0005829]; early endosome [GO:0005769]; endosome membrane [GO:0010008]; Golgi apparatus [GO:0005794]; Golgi membrane [GO:0000139]; integral component of membrane [GO:0016021]; intracellular membrane-bounded organelle [GO:0043231]; late endosome [GO:0005770]; nucleus [GO:0005634]; plasma membrane [GO:0005886]
Q6UWL6	KIRREL2 NEPH3 UNQ5827/PRO19646	KIRR2_HUMAN	Kin of IRRE-like protein 2 (Kin of irregular chiasm-like protein 2) (Nephrin-like protein 3)	708	511-531	FUNCTION: May regulate basal insulin secretion. {ECO:0000250|UniProtKB:Q7TSU7}.	cell adhesion [GO:0007155]; cell-cell adhesion [GO:0098609]; negative regulation of protein phosphorylation [GO:0001933]	identical protein binding [GO:0042802]	cell-cell junction [GO:0005911]; integral component of membrane [GO:0016021]; plasma membrane [GO:0005886]; slit diaphragm [GO:0036057]
Q6UX15	LAYN UNQ208/PRO234	LAYN_HUMAN	Layilin	382	236-256	FUNCTION: Receptor for hyaluronate. {ECO:0000269|PubMed:11294894}.		carbohydrate binding [GO:0030246]; hyaluronic acid binding [GO:0005540]	cell surface [GO:0009986]; focal adhesion [GO:0005925]; integral component of membrane [GO:0016021]; ruffle [GO:0001726]
Q6UX41	BTNL8 UNQ702/PRO1347	BTNL8_HUMAN	Butyrophilin-like protein 8	500	239-259	FUNCTION: May stimulate primary immune response. Acts on T-cell stimulated sub-optimally through the TCR/CD3 complex stimulating their proliferation and cytokine production. {ECO:0000269|PubMed:24036152}.	adaptive immune response [GO:0002250]; regulation of immune response [GO:0050776]; T cell receptor signaling pathway [GO:0050852]	signaling receptor binding [GO:0005102]	external side of plasma membrane [GO:0009897]; integral component of membrane [GO:0016021]; plasma membrane [GO:0005886]
Q6UXG2	KIAA1324 EIG121 UNQ2426/PRO4985	K1324_HUMAN	UPF0577 protein KIAA1324 (Estrogen-induced gene 121 protein)	1013	911-931	FUNCTION: May protect cells from cell death by inducing cytosolic vacuolization and upregulating the autophagy pathway. {ECO:0000269|PubMed:21072319}.	autophagosome assembly [GO:0000045]; cellular response to starvation [GO:0009267]; positive regulation of autophagosome assembly [GO:2000786]; positive regulation of vacuole organization [GO:0044090]	RNA binding [GO:0003723]	extracellular exosome [GO:0070062]; Golgi apparatus [GO:0005794]; integral component of plasma membrane [GO:0005887]; late endosome membrane [GO:0031902]; lysosomal membrane [GO:0005765]; plasma membrane [GO:0005886]
Q6UXG8	BTNL9 UNQ1900/PRO4346	BTNL9_HUMAN	Butyrophilin-like protein 9	535	257-277		regulation of immune response [GO:0050776]; T cell receptor signaling pathway [GO:0050852]	signaling receptor binding [GO:0005102]	external side of plasma membrane [GO:0009897]; integral component of membrane [GO:0016021]; plasma membrane [GO:0005886]
Q6UXK5	LRRN1 KIAA1497 Nbla10449 UNQ693/PRO1338	LRRN1_HUMAN	Leucine-rich repeat neuronal protein 1 (Neuronal leucine-rich repeat protein 1) (NLRR-1)	716	632-652		positive regulation of synapse assembly [GO:0051965]		extracellular matrix [GO:0031012]; extracellular space [GO:0005615]; integral component of membrane [GO:0016021]
Q6UXM1	LRIG3 LIG3 UNQ287/PRO326/PRO335	LRIG3_HUMAN	Leucine-rich repeats and immunoglobulin-like domains protein 3 (LIG-3)	1119	810-830	FUNCTION: May play a role in craniofacial and inner ear morphogenesis during embryonic development. May act within the otic vesicle epithelium to control formation of the lateral semicircular canal in the inner ear, possibly by restricting the expression of NTN1 (By similarity). {ECO:0000250}.	otolith morphogenesis [GO:0032474]		cytoplasmic vesicle membrane [GO:0030659]; extracellular matrix [GO:0031012]; extracellular space [GO:0005615]; integral component of membrane [GO:0016021]; plasma membrane [GO:0005886]
Q6UXZ4	UNC5D KIAA1777 UNC5H4 UNQ6012/PRO34692	UNC5D_HUMAN	Netrin receptor UNC5D (Protein unc-5 homolog 4) (Protein unc-5 homolog D)	953	380-400	FUNCTION: Receptor for the netrin NTN4 that promotes neuronal cell survival (By similarity). Plays a role in cell-cell adhesion and cell guidance. Receptor for netrin involved in cell migration. Plays a role in axon guidance by mediating axon repulsion of neuronal growth cones in the developing nervous system upon ligand binding (By similarity). May play a role in apoptosis in response to DNA dam…	apoptotic process [GO:0006915]; axon guidance [GO:0007411]; cell-cell adhesion via plasma-membrane adhesion molecules [GO:0098742]; pyramidal neuron differentiation [GO:0021859]; regulation of neuron migration [GO:2001222]	netrin receptor activity [GO:0005042]	cell surface [GO:0009986]; integral component of membrane [GO:0016021]; plasma membrane [GO:0005886]
Q6V0I7	FAT4 CDHF14 FATJ Nbla00548	FAT4_HUMAN	Protocadherin Fat 4 (hFat4) (Cadherin family member 14) (FAT tumor suppressor homolog 4) (Fat-like cadherin protein FAT-J)	4981	4505-4525	FUNCTION: Cadherins are calcium-dependent cell adhesion proteins. FAT4 plays a role in the maintenance of planar cell polarity as well as in inhibition of YAP1-mediated neuroprogenitor cell proliferation and differentiation (By similarity). {ECO:0000250}.	branching involved in ureteric bud morphogenesis [GO:0001658]; cerebral cortex development [GO:0021987]; condensed mesenchymal cell proliferation [GO:0072137]; digestive tract development [GO:0048565]; fibroblast growth factor receptor signaling pathway [GO:0008543]; heart morphogenesis [GO:0003007]; heterophilic cell-cell adhesion via plasma membrane cell adhesion molecules [GO:0007157]; hippo s…	calcium ion binding [GO:0005509]	apical part of cell [GO:0045177]; extracellular exosome [GO:0070062]; integral component of membrane [GO:0016021]; plasma membrane [GO:0005886]
Q6ZN44	UNC5A KIAA1976 UNC5H1	UNC5A_HUMAN	Netrin receptor UNC5A (Protein unc-5 homolog 1) (Protein unc-5 homolog A)	842	307-327	FUNCTION: Receptor for netrin required for axon guidance. Functions in the netrin signaling pathway and promotes neurite outgrowth in response to NTN1. Mediates axon repulsion of neuronal growth cones in the developing nervous system in response to netrin. Axon repulsion in growth cones may be mediated by its association with DCC that may trigger signaling for repulsion. It also acts as a depende…	anterior/posterior axon guidance [GO:0033564]; apoptotic process [GO:0006915]; axon guidance [GO:0007411]; netrin-activated signaling pathway [GO:0038007]; neuron projection development [GO:0031175]	netrin receptor activity [GO:0005042]	integral component of membrane [GO:0016021]; intrinsic component of plasma membrane [GO:0031226]; membrane raft [GO:0045121]; neuronal cell body membrane [GO:0032809]; neuron projection membrane [GO:0032589]; plasma membrane [GO:0005886]
Q6ZRH7	CATSPERG C19orf15	CTSRG_HUMAN	Cation channel sperm-associated protein subunit gamma	1159	1067-1087	FUNCTION: Probably involved in sperm cell hyperactivation via its association with CATSPER1. Sperm cell hyperactivation is needed for sperm motility which is essential late in the preparation of sperm for fertilization. {ECO:0000250|UniProtKB:C6KI89}.	cell differentiation [GO:0030154]; multicellular organism development [GO:0007275]; spermatogenesis [GO:0007283]; sperm-egg recognition [GO:0035036]		CatSper complex [GO:0036128]; motile cilium [GO:0031514]; plasma membrane [GO:0005886]; sperm principal piece [GO:0097228]
Q6ZSJ9	SHISA6	SHSA6_HUMAN	Protein shisa-6	500	175-195	FUNCTION: Involved in maintenance of high-frequency synaptic transmission at hippocampal CA3-CA1 synapses. Regulates AMPA-type glutamate receptor (AMPAR) immobilization at postsynaptic density keeping the channels in an activated state in the presence of glutamate and preventing synaptic depression. May play a role in self-renewal and differentiation of spermatogonial stem cells by inhibiting can…	excitatory chemical synaptic transmission [GO:0098976]; negative regulation of canonical Wnt signaling pathway [GO:0090090]; postsynaptic neurotransmitter receptor diffusion trapping [GO:0098970]; regulation of AMPA glutamate receptor clustering [GO:1904717]; regulation of AMPA receptor activity [GO:2000311]; regulation of postsynaptic neurotransmitter receptor activity [GO:0098962]; regulation o…	ionotropic glutamate receptor binding [GO:0035255]; PDZ domain binding [GO:0030165]	AMPA glutamate receptor complex [GO:0032281]; asymmetric, glutamatergic, excitatory synapse [GO:0098985]; cell junction [GO:0030054]; dendritic spine membrane [GO:0032591]; integral component of postsynaptic density membrane [GO:0099061]; postsynaptic density [GO:0014069]; postsynaptic membrane [GO:0045211]; synapse [GO:0045202]
Q71H61	ILDR2 C1orf32	ILDR2_HUMAN	Immunoglobulin-like domain-containing receptor 2	639	187-207	FUNCTION: May be involved in lipid homeostasis and ER stress pathways. {ECO:0000250}.	cell differentiation [GO:0030154]; homeostasis of number of cells within a tissue [GO:0048873]; insulin secretion [GO:0030073]; pancreas development [GO:0031016]; response to glucose [GO:0009749]		endoplasmic reticulum membrane [GO:0005789]; integral component of membrane [GO:0016021]
Q7KYR7	BTN2A1 BT2.1 BTF1	BT2A1_HUMAN	Butyrophilin subfamily 2 member A1	527	249-269		lipid metabolic process [GO:0006629]; regulation of immune response [GO:0050776]; T cell receptor signaling pathway [GO:0050852]	signaling receptor binding [GO:0005102]	external side of plasma membrane [GO:0009897]; integral component of plasma membrane [GO:0005887]; plasma membrane [GO:0005886]
Q7Z6A9	BTLA	BTLA_HUMAN	B- and T-lymphocyte attenuator (B- and T-lymphocyte-associated protein) (CD antigen CD272)	289	158-178	FUNCTION: Inhibitory receptor on lymphocytes that negatively regulates antigen receptor signaling via PTPN6/SHP-1 and PTPN11/SHP-2 (PubMed:12796776, PubMed:14652006, PubMed:15568026, PubMed:18193050). May interact in cis (on the same cell) or in trans (on other cells) with TNFRSF14 (PubMed:19915044). In cis interactions, appears to play an immune regulatory role inhibiting in trans interactions i…	adaptive immune response [GO:0002250]; immune response-regulating cell surface receptor signaling pathway [GO:0002768]; T cell costimulation [GO:0031295]	signaling receptor activity [GO:0038023]	integral component of plasma membrane [GO:0005887]; plasma membrane [GO:0005886]
Q86SJ6	DSG4 CDHF13	DSG4_HUMAN	Desmoglein-4 (Cadherin family member 13)	1040	632-652	FUNCTION: Component of intercellular desmosome junctions. Involved in the interaction of plaque proteins and intermediate filaments mediating cell-cell adhesion. Coordinates the transition from proliferation to differentiation in hair follicle keratinocytes (By similarity). {ECO:0000250}.	BMP signaling pathway [GO:0030509]; cornification [GO:0070268]; hair follicle development [GO:0001942]; homophilic cell adhesion via plasma membrane adhesion molecules [GO:0007156]; keratinization [GO:0031424]	calcium ion binding [GO:0005509]	cornified envelope [GO:0001533]; desmosome [GO:0030057]; integral component of membrane [GO:0016021]; plasma membrane [GO:0005886]
Q86SU0	ILDR1	ILDR1_HUMAN	Immunoglobulin-like domain-containing receptor 1	546	168-188	FUNCTION: Putative membrane receptor.	cellular response to leukemia inhibitory factor [GO:1990830]; positive regulation of peptide hormone secretion [GO:0090277]; protein homooligomerization [GO:0051260]	high-density lipoprotein particle receptor activity [GO:0070506]; identical protein binding [GO:0042802]	cytosol [GO:0005829]; integral component of membrane [GO:0016021]; plasma membrane [GO:0005886]; protein-containing complex [GO:0032991]; tricellular tight junction [GO:0061689]
Q86UK5	EVC2 LBN	LBN_HUMAN	Limbin (Ellis-van Creveld syndrome protein 2) (EVC2)	1308	301-321	FUNCTION: Component of the EvC complex that positively regulates ciliary Hedgehog (Hh) signaling. Plays a critical role in bone formation and skeletal development. May be involved in early embryonic morphogenesis. {ECO:0000250|UniProtKB:Q8K1G2}.	smoothened signaling pathway [GO:0007224]		ciliary membrane [GO:0060170]; cilium [GO:0005929]; cytoplasm [GO:0005737]; cytoskeleton [GO:0005856]; integral component of membrane [GO:0016021]; nucleus [GO:0005634]; plasma membrane protein complex [GO:0098797]
Q86WK7	AMIGO3 ALI3 KIAA1851 UNQ6084/PRO20089	AMGO3_HUMAN	Amphoterin-induced protein 3 (AMIGO-3) (Alivin-3)	504	384-404	FUNCTION: May mediate heterophilic cell-cell interaction. May contribute to signal transduction through its intracellular domain (By similarity). {ECO:0000250|UniProtKB:Q80ZD5}.	brain development [GO:0007420]; heterophilic cell-cell adhesion via plasma membrane cell adhesion molecules [GO:0007157]; positive regulation of synapse assembly [GO:0051965]		integral component of membrane [GO:0016021]
Q86XS8	RNF130	GOLI_HUMAN	E3 ubiquitin-protein ligase RNF130 (EC 2.3.2.27) (Goliath homolog) (H-Goliath) (RING finger protein 130) (RING-type E3 ubiquitin transferase RNF130)	419	195-217	FUNCTION: May have a role during the programmed cell death of hematopoietic cells (By similarity). Acts as an E3 ubiquitin-protein ligase. {ECO:0000250, ECO:0000269|PubMed:16549277}.	apoptotic process [GO:0006915]; programmed cell death [GO:0012501]; ubiquitin-dependent protein catabolic process [GO:0006511]	metal ion binding [GO:0046872]; ubiquitin protein ligase activity [GO:0061630]; ubiquitin-protein transferase activity [GO:0004842]	cytoplasm [GO:0005737]; integral component of membrane [GO:0016021]
Q86YT9	JAML AMICA1 UNQ722/PRO1387	JAML_HUMAN	Junctional adhesion molecule-like (Adhesion molecule interacting with CXADR antigen 1) (Dendritic cell-specific protein CREA7-1)	394	276-296	FUNCTION: Transmembrane protein of the plasma membrane of leukocytes that control their migration and activation through interaction with CXADR, a plasma membrane receptor found on adjacent epithelial and endothelial cells. The interaction between both receptors mediates the activation of gamma-delta T-cells, a subpopulation of T-cells residing in epithelia and involved in tissue homeostasis and …	gamma-delta T cell activation [GO:0046629]; heterophilic cell-cell adhesion via plasma membrane cell adhesion molecules [GO:0007157]; leukocyte migration [GO:0050900]; monocyte extravasation [GO:0035696]; neutrophil chemotaxis [GO:0030593]; neutrophil extravasation [GO:0072672]; positive regulation of epithelial cell proliferation involved in wound healing [GO:0060054]; regulation of immune respo…	cell adhesion molecule binding [GO:0050839]; integrin binding [GO:0005178]; protein homodimerization activity [GO:0042803]	bicellular tight junction [GO:0005923]; integral component of membrane [GO:0016021]; plasma membrane [GO:0005886]
Q8IV31	TMEM139 UNQ1932/PRO4407	TM139_HUMAN	Transmembrane protein 139	216	35-55	FUNCTION: May be involved in cellular trafficking of proteins such as SLC4A1. {ECO:0000305|PubMed:26049106}.			integral component of membrane [GO:0016021]
Q8IY17	PNPLA6 NTE	PLPL6_HUMAN	Neuropathy target esterase (EC 3.1.1.5) (Patatin-like phospholipase domain-containing protein 6)	1375	60-80	FUNCTION: Phospholipase B that deacylates intracellular phosphatidylcholine (PtdCho), generating glycerophosphocholine (GroPtdCho). This deacylation occurs at both sn-2 and sn-1 positions of PtdCho. Its specific chemical modification by certain organophosphorus (OP) compounds leads to distal axonopathy. {ECO:0000269|PubMed:15044461, ECO:0000269|PubMed:1666291}.	glycerophospholipid catabolic process [GO:0046475]; phosphatidylcholine metabolic process [GO:0046470]	lysophospholipase activity [GO:0004622]	endoplasmic reticulum [GO:0005783]; endoplasmic reticulum membrane [GO:0005789]; integral component of membrane [GO:0016021]; membrane [GO:0016020]
Q8IYS5	OSCAR	OSCAR_HUMAN	Osteoclast-associated immunoglobulin-like receptor (Osteoclast-associated receptor) (hOSCAR) (Polymeric immunoglobulin receptor 3) (PIgR-3) (PIgR3) (Poly-Ig receptor 3)	282		FUNCTION: Regulator of osteoclastogenesis which plays an important bone-specific function in osteoclast differentiation. {ECO:0000250}.	neutrophil degranulation [GO:0043312]; osteoclast differentiation [GO:0030316]; regulation of immune response [GO:0050776]	collagen receptor activity [GO:0038064]	extracellular exosome [GO:0070062]; extracellular region [GO:0005576]; integral component of membrane [GO:0016021]; plasma membrane [GO:0005886]; specific granule lumen [GO:0035580]; tertiary granule lumen [GO:1904724]
Q8IYV9	IZUMO1	IZUM1_HUMAN	Izumo sperm-egg fusion protein 1 (Oocyte binding/fusion factor) (OBF) (Sperm-specific protein izumo)	350	293-313	FUNCTION: Essential sperm cell-surface protein required for fertilization by acting as a ligand for IZUMO1R/JUNO receptor on egg (PubMed:15759005). The IZUMO1:IZUMO1R/JUNO interaction is a necessary adhesion event between sperm and egg that is required for fertilization but is not sufficient for cell fusion (PubMed:15759005). The ligand-receptor interaction probably does not act as a membrane 'fu…	cell adhesion [GO:0007155]; fusion of sperm to egg plasma membrane involved in single fertilization [GO:0007342]; heterotypic cell-cell adhesion [GO:0034113]; single fertilization [GO:0007338]; sperm-egg recognition [GO:0035036]	identical protein binding [GO:0042802]; protein binding involved in heterotypic cell-cell adhesion [GO:0086080]; protein homodimerization activity [GO:0042803]; signaling receptor binding [GO:0005102]	acrosomal membrane [GO:0002080]; integral component of membrane [GO:0016021]; plasma membrane [GO:0005886]
Q8IZJ1	UNC5B P53RDL1 UNC5H2 UNQ1883/PRO4326	UNC5B_HUMAN	Netrin receptor UNC5B (Protein unc-5 homolog 2) (Protein unc-5 homolog B) (p53-regulated receptor for death and life protein 1) (p53RDL1)	945	378-398	FUNCTION: Receptor for netrin required for axon guidance. Mediates axon repulsion of neuronal growth cones in the developing nervous system upon ligand binding. Axon repulsion in growth cones may be caused by its association with DCC that may trigger signaling for repulsion (By similarity). Functions as netrin receptor that negatively regulates vascular branching during angiogenesis. Mediates ret…	angiogenesis [GO:0001525]; anterior/posterior axon guidance [GO:0033564]; apoptotic process [GO:0006915]; negative regulation of extrinsic apoptotic signaling pathway in absence of ligand [GO:2001240]; negative regulation of neuron apoptotic process [GO:0043524]; positive regulation of phosphatidylinositol 3-kinase signaling [GO:0014068]	netrin receptor activity [GO:0005042]	integral component of membrane [GO:0016021]; membrane raft [GO:0045121]; plasma membrane [GO:0005886]
Q8N387	MUC15 UNQ750/PRO1481	MUC15_HUMAN	Mucin-15 (MUC-15)	334	237-257	FUNCTION: May play a role in the cell adhesion to the extracellular matrix.	O-glycan processing [GO:0016266]; stimulatory C-type lectin receptor signaling pathway [GO:0002223]		extracellular region [GO:0005576]; Golgi lumen [GO:0005796]; integral component of membrane [GO:0016021]; plasma membrane [GO:0005886]
Q8N8Z6	DCBLD1	DCBD1_HUMAN	Discoidin, CUB and LCCL domain-containing protein 1	715	460-480				integral component of membrane [GO:0016021]
Q8NAC3	IL17RC UNQ6118/PRO20040/PRO38901	I17RC_HUMAN	Interleukin-17 receptor C (IL-17 receptor C) (IL-17RC) (Interleukin-17 receptor homolog) (IL17Rhom) (Interleukin-17 receptor-like protein) (IL-17RL) (ZcytoR14)	791	539-559	FUNCTION: Receptor for IL17A and IL17F homodimers as part of a heterodimeric complex with IL17RA (PubMed:16785495). Receptor for the heterodimer formed by IL17A and IL17B as part of a heterodimeric complex with IL17RA (PubMed:18684971). Has also been shown to be the cognate receptor for IL17F and to bind IL17A with high affinity without the need for IL17RA (PubMed:17911633). Activation of IL17RC …	defense response to fungus [GO:0050832]; granulocyte chemotaxis [GO:0071621]; interleukin-17-mediated signaling pathway [GO:0097400]; positive regulation of cytokine production involved in inflammatory response [GO:1900017]; positive regulation of interleukin-6 secretion [GO:2000778]	interleukin-17 receptor activity [GO:0030368]; signaling receptor binding [GO:0005102]	cell surface [GO:0009986]; integral component of membrane [GO:0016021]; plasma membrane [GO:0005886]
Q8NC67	NETO2 BTCL2 UNQ1926/PRO4401	NETO2_HUMAN	Neuropilin and tolloid-like protein 2 (Brain-specific transmembrane protein containing 2 CUB and 1 LDL-receptor class A domains protein 2)	525	348-368	FUNCTION: Accessory subunit of neuronal kainate-sensitive glutamate receptors, GRIK2 and GRIK3. Increases kainate-receptor channel activity, slowing the decay kinetics of the receptors, without affecting their expression at the cell surface, and increasing the open probability of the receptor channels. Modulates the agonist sensitivity of kainate receptors. Slows the decay of kainate receptor-med…	regulation of kainate selective glutamate receptor activity [GO:2000312]	ionotropic glutamate receptor binding [GO:0035255]	integral component of membrane [GO:0016021]; postsynaptic density [GO:0014069]
Q8ND94	LRRN4CL UNQ728/PRO1410	LRN4L_HUMAN	LRRN4 C-terminal-like protein	238	195-215				integral component of membrane [GO:0016021]
Q8NET5	NFAM1 CNAIP	NFAM1_HUMAN	NFAT activation molecule 1 (Calcineurin/NFAT-activating ITAM-containing protein) (NFAT-activating protein with ITAM motif 1)	270	164-184	FUNCTION: May function in immune system as a receptor which activates via the calcineurin/NFAT-signaling pathway the downstream cytokine gene promoters. Activates the transcription of IL-13 and TNF-alpha promoters. May be involved in the regulation of B-cell, but not T-cell, development. Overexpression activates downstream effectors without ligand binding or antibody cross-linking. {ECO:0000269|P…	B cell differentiation [GO:0030183]; cell surface receptor signaling pathway [GO:0007166]; inflammatory response [GO:0006954]; intracellular signal transduction [GO:0035556]; neutrophil degranulation [GO:0043312]; positive regulation of B cell receptor signaling pathway [GO:0050861]; positive regulation of cytokine production [GO:0001819]; positive regulation of DNA-binding transcription factor a…	transmembrane signaling receptor activity [GO:0004888]	azurophil granule membrane [GO:0035577]; integral component of membrane [GO:0016021]; plasma membrane [GO:0005886]
Q8NFM7	IL17RD IL17RLM SEF UNQ6115/PRO20026	I17RD_HUMAN	Interleukin-17 receptor D (IL-17 receptor D) (IL-17RD) (IL17Rhom) (Interleukin-17 receptor-like protein) (Sef homolog) (hSef)	739	300-320	FUNCTION: Feedback inhibitor of fibroblast growth factor mediated Ras-MAPK signaling and ERK activation. May inhibit FGF-induced FGFR1 tyrosine phosphorylation. Regulates the nuclear ERK signaling pathway by spatially blocking nuclear translocation of activated ERK without inhibiting cytoplasmic phosphorylation of ERK. Mediates JNK activation and may be involved in apoptosis. Might have a role in…	MAPK cascade [GO:0000165]	interleukin-17 receptor activity [GO:0030368]	Golgi apparatus [GO:0005794]; Golgi membrane [GO:0000139]; integral component of membrane [GO:0016021]; nucleoplasm [GO:0005654]; plasma membrane [GO:0005886]
Q8NFR9	IL17RE UNQ3056/PRO9877	I17RE_HUMAN	Interleukin-17 receptor E (IL-17 receptor E) (IL-17RE)	667	455-475	FUNCTION: Specific functional receptor for IL17C. May be signaling through the NF-kappa-B and MAPK pathways. May require TRAF3IP2 /ACT1 for signaling. May be a crucial regulator in innate immunity to bacterial pathogens. Isoform 2 and isoform 4 may be either cytoplasmic inactive or dominant active forms. Isoform 3 and isoform 5 may act as soluble decoy receptors. {ECO:0000269|PubMed:21993848, ECO…	inflammatory response [GO:0006954]; interleukin-17-mediated signaling pathway [GO:0097400]	interleukin-17 receptor activity [GO:0030368]	cytoplasm [GO:0005737]; extracellular region [GO:0005576]; integral component of membrane [GO:0016021]; plasma membrane [GO:0005886]
Q8NFT8	DNER BET UNQ262/PRO299	DNER_HUMAN	Delta and Notch-like epidermal growth factor-related receptor	737	641-661	FUNCTION: Activator of the NOTCH1 pathway. May mediate neuron-glia interaction during astrocytogenesis (By similarity). {ECO:0000250}.	central nervous system development [GO:0007417]; endocytosis [GO:0006897]; glial cell differentiation [GO:0010001]; neuron migration [GO:0001764]; Notch receptor processing [GO:0007220]; Notch signaling pathway [GO:0007219]; skeletal muscle fiber development [GO:0048741]; synapse assembly [GO:0007416]	calcium ion binding [GO:0005509]; clathrin binding [GO:0030276]; Notch binding [GO:0005112]; transmembrane signaling receptor activity [GO:0004888]	dendrite [GO:0030425]; early endosome [GO:0005769]; integral component of membrane [GO:0016021]; neuronal cell body [GO:0043025]; plasma membrane [GO:0005886]
Q8NI17	IL31RA CRL3 GPL UNQ6368/PRO21073/PRO21384	IL31R_HUMAN	Interleukin-31 receptor subunit alpha (IL-31 receptor subunit alpha) (IL-31R subunit alpha) (IL-31R-alpha) (IL-31RA) (Cytokine receptor-like 3) (GLM-R) (hGLM-R) (Gp130-like monocyte receptor) (Gp130-like receptor) (ZcytoR17)	732	520-540	FUNCTION: Associates with OSMR to form the interleukin-31 receptor which activates STAT3 and to a lower extent STAT1 and STAT5 (PubMed:11877449, PubMed:14504285, PubMed:15627637, PubMed:15194700). May function in skin immunity (PubMed:15184896). Mediates IL31-induced itch, probably in a manner dependent on cation channels TRPA1 and TRPV1 (By similarity). Positively regulates numbers and cycling s…	acute inflammatory response to antigenic stimulus [GO:0002438]; cytokine-mediated signaling pathway [GO:0019221]; defense response [GO:0006952]; defense response to other organism [GO:0098542]; glandular epithelial cell differentiation [GO:0002067]; homeostatic process [GO:0042592]; macrophage differentiation [GO:0030225]; MAPK cascade [GO:0000165]; monocyte differentiation [GO:0030224]; negative…	cytokine binding [GO:0019955]; cytokine receptor activity [GO:0004896]; protein kinase binding [GO:0019901]; transcription coactivator activity [GO:0003713]	axon [GO:0030424]; cell junction [GO:0030054]; external side of plasma membrane [GO:0009897]; integral component of membrane [GO:0016021]; plasma membrane [GO:0005886]; presynaptic membrane [GO:0042734]; receptor complex [GO:0043235]
Q8TAB3	PCDH19 KIAA1313	PCD19_HUMAN	Protocadherin-19	1148	679-699	FUNCTION: Potential calcium-dependent cell-adhesion protein.	brain development [GO:0007420]; cell adhesion [GO:0007155]; homophilic cell adhesion via plasma membrane adhesion molecules [GO:0007156]	calcium ion binding [GO:0005509]	integral component of plasma membrane [GO:0005887]
Q8TD84	DSCAML1 DSCAM2 KIAA1132	DSCL1_HUMAN	Down syndrome cell adhesion molecule-like protein 1 (Down syndrome cell adhesion molecule 2)	2053	1592-1612	FUNCTION: Cell adhesion molecule that plays a role in neuronal self-avoidance (PubMed:11453658). Promotes repulsion between specific neuronal processes of either the same cell or the same subtype of cells. Promotes both isoneuronal self-avoidance for creating an orderly neurite arborization in retinal rod bipolar cells and heteroneuronal self-avoidance to maintain mosaic spacing between AII amacr…	axon guidance [GO:0007411]; axonogenesis [GO:0007409]; brain development [GO:0007420]; cell fate determination [GO:0001709]; central nervous system development [GO:0007417]; dendrite self-avoidance [GO:0070593]; dorsal/ventral pattern formation [GO:0009953]; embryonic skeletal system morphogenesis [GO:0048704]; homophilic cell adhesion via plasma membrane adhesion molecules [GO:0007156]	cell-cell adhesion mediator activity [GO:0098632]; protein homodimerization activity [GO:0042803]	axon [GO:0030424]; cell junction [GO:0030054]; cell surface [GO:0009986]; extracellular space [GO:0005615]; integral component of membrane [GO:0016021]; plasma membrane [GO:0005886]; synapse [GO:0045202]
Q8TDF5	NETO1 BTCL1	NETO1_HUMAN	Neuropilin and tolloid-like protein 1 (Brain-specific transmembrane protein containing 2 CUB and 1 LDL-receptor class A domains protein 1)	533	345-365	FUNCTION: Involved in the development and/or maintenance of neuronal circuitry. Accessory subunit of the neuronal N-methyl-D-aspartate receptor (NMDAR) critical for maintaining the abundance of GRIN2A-containing NMDARs in the postsynaptic density. Regulates long-term NMDA receptor-dependent synaptic plasticity and cognition, at least in the context of spatial learning and memory (By similarity). …	memory [GO:0007613]; positive regulation of excitatory postsynaptic potential [GO:2000463]; receptor localization to synapse [GO:0097120]; regulation of kainate selective glutamate receptor activity [GO:2000312]; regulation of long-term neuronal synaptic plasticity [GO:0048169]; visual learning [GO:0008542]	ionotropic glutamate receptor binding [GO:0035255]	cell junction [GO:0030054]; excitatory synapse [GO:0060076]; extracellular region [GO:0005576]; glutamatergic synapse [GO:0098978]; integral component of postsynaptic density membrane [GO:0099061]; postsynaptic density [GO:0014069]; postsynaptic density membrane [GO:0098839]
Q8TDW7	FAT3 CDHF15 KIAA1989	FAT3_HUMAN	Protocadherin Fat 3 (hFat3) (Cadherin family member 15) (FAT tumor suppressor homolog 3)	4557	4155-4175	FUNCTION: May play a role in the interactions between neurites derived from specific subsets of neurons during development. {ECO:0000250}.	homophilic cell adhesion via plasma membrane adhesion molecules [GO:0007156]; multicellular organism development [GO:0007275]	calcium ion binding [GO:0005509]	integral component of membrane [GO:0016021]; plasma membrane [GO:0005886]
Q8WVN6	SECTM1 K12	SCTM1_HUMAN	Secreted and transmembrane protein 1 (Protein K-12)	248	146-166	FUNCTION: May be involved in thymocyte signaling. {ECO:0000269|PubMed:15742156}.	immune response [GO:0006955]; mesoderm development [GO:0007498]; positive regulation of I-kappaB kinase/NF-kappaB signaling [GO:0043123]	cytokine activity [GO:0005125]	extracellular exosome [GO:0070062]; extracellular space [GO:0005615]; Golgi apparatus [GO:0005794]; integral component of membrane [GO:0016021]; plasma membrane [GO:0005886]
Q8WVV5	BTN2A2 BT2.2 BTF2	BT2A2_HUMAN	Butyrophilin subfamily 2 member A2	523	266-286	FUNCTION: Inhibits the proliferation of CD4 and CD8 T-cells activated by anti-CD3 antibodies, T-cell metabolism and IL2 and IFNG secretion. {ECO:0000250}.	negative regulation of activated T cell proliferation [GO:0046007]; negative regulation of cellular metabolic process [GO:0031324]; negative regulation of cytokine secretion [GO:0050710]; negative regulation of ERK1 and ERK2 cascade [GO:0070373]; negative regulation of G1/S transition of mitotic cell cycle [GO:2000134]; negative regulation of phosphatidylinositol 3-kinase signaling [GO:0014067]; …	signaling receptor binding [GO:0005102]	external side of plasma membrane [GO:0009897]; integral component of membrane [GO:0016021]; plasma membrane [GO:0005886]
Q8WWF5	ZNRF4 RNF204	ZNRF4_HUMAN	E3 ubiquitin-protein ligase ZNRF4 (EC 2.3.2.27) (Nixin) (RING finger protein 204) (RING-type E3 ubiquitin transferase ZNRF4) (Zinc/RING finger protein 4)	429	251-271	FUNCTION: E3 ubiquitin-protein ligase which specifically induces ubiquitination and proteasomal degradation of CANX within the endoplasmic reticulum (PubMed:21205830). Could have a role in spermatogenesis (By similarity). {ECO:0000250|UniProtKB:Q9DAH2, ECO:0000269|PubMed:21205830}.	ubiquitin-dependent protein catabolic process [GO:0006511]	metal ion binding [GO:0046872]; ubiquitin protein ligase activity [GO:0061630]	endoplasmic reticulum membrane [GO:0005789]; integral component of membrane [GO:0016021]
Q92637	FCGR1B IGFRB	FCGRB_HUMAN	High affinity immunoglobulin gamma Fc receptor IB (IgG Fc receptor IB) (Fc-gamma RIB) (FcRIB) (hFcgammaRIB)	280	199-219	FUNCTION: May bind to the Fc region of immunoglobulins gamma with a low affinity compared to FCGR1A. May function in the humoral immune response. {ECO:0000269|PubMed:1430234, ECO:0000269|PubMed:9881690}.	adaptive immune response [GO:0002250]; antigen processing and presentation of exogenous peptide antigen via MHC class I, TAP-dependent [GO:0002479]; immune response [GO:0006955]; interferon-gamma-mediated signaling pathway [GO:0060333]; receptor-mediated endocytosis [GO:0006898]	IgG binding [GO:0019864]; immunoglobulin receptor activity [GO:0019763]	clathrin-coated endocytic vesicle membrane [GO:0030669]; early endosome membrane [GO:0031901]; integral component of membrane [GO:0016021]; plasma membrane [GO:0005886]
Q92692	NECTIN2 HVEB PRR2 PVRL2	NECT2_HUMAN	Nectin-2 (Herpes virus entry mediator B) (Herpesvirus entry mediator B) (HveB) (Nectin cell adhesion molecule 2) (Poliovirus receptor-related protein 2) (CD antigen CD112)	538	361-381	FUNCTION: Modulator of T-cell signaling. Can be either a costimulator of T-cell function, or a coinhibitor, depending on the receptor it binds to. Upon binding to CD226, stimulates T-cell proliferation and cytokine production, including that of IL2, IL5, IL10, IL13, and IFNG. Upon interaction with PVRIG, inhibits T-cell proliferation. These interactions are competitive (PubMed:26755705). Probable…	acrosome assembly [GO:0001675]; adherens junction organization [GO:0034332]; adhesion of symbiont to host [GO:0044406]; cell part morphogenesis [GO:0032990]; cilium organization [GO:0044782]; coreceptor-mediated virion attachment to host cell [GO:0046814]; cytoskeleton organization [GO:0007010]; establishment of mitochondrion localization [GO:0051654]; fertilization [GO:0009566]; fusion of virus …	cell adhesion molecule binding [GO:0050839]; coreceptor activity [GO:0015026]; identical protein binding [GO:0042802]; protein homodimerization activity [GO:0042803]; virus receptor activity [GO:0001618]	cell-cell contact zone [GO:0044291]; cell-cell junction [GO:0005911]; cell surface [GO:0009986]; extracellular exosome [GO:0070062]; focal adhesion [GO:0005925]; integral component of membrane [GO:0016021]; plasma membrane [GO:0005886]; zonula adherens [GO:0005915]
Q92824	PCSK5 PC5 PC6	PCSK5_HUMAN	Proprotein convertase subtilisin/kexin type 5 (EC 3.4.21.-) (Proprotein convertase 5) (PC5) (Proprotein convertase 6) (PC6) (hPC6) (Subtilisin/kexin-like protease PC5)	1860	1744-1764	FUNCTION: Serine endoprotease that processes various proproteins by cleavage at paired basic amino acids, recognizing the RXXX[KR]R consensus motif. Likely functions in the constitutive and regulated secretory pathways. Plays an essential role in pregnancy establishment by proteolytic activation of a number of important factors such as BMP2, CALD1 and alpha-integrins. {ECO:0000269|PubMed:19764806…	anterior/posterior pattern specification [GO:0009952]; cardiac septum development [GO:0003279]; cell-cell signaling [GO:0007267]; coronary vasculature development [GO:0060976]; cytokine biosynthetic process [GO:0042089]; determination of left/right symmetry [GO:0007368]; embryo implantation [GO:0007566]; embryonic digestive tract development [GO:0048566]; embryonic skeletal system development [GO…	endopeptidase activity [GO:0004175]; peptidase activity [GO:0008233]; peptide binding [GO:0042277]; serine-type endopeptidase activity [GO:0004252]	extracellular region [GO:0005576]; extracellular space [GO:0005615]; Golgi apparatus [GO:0005794]; Golgi lumen [GO:0005796]; integral component of Golgi membrane [GO:0030173]; membrane [GO:0016020]; secretory granule [GO:0030141]; trans-Golgi network [GO:0005802]
Q969Z4	RELT TNFRSF19L	TR19L_HUMAN	Tumor necrosis factor receptor superfamily member 19L (Receptor expressed in lymphoid tissues)	430	163-183	FUNCTION: May play a role in apoptosis (PubMed:28688764, PubMed:19969290). Induces activation of MAPK14/p38 and MAPK8/JNK MAPK cascades, when overexpressed (PubMed:16530727). {ECO:0000269|PubMed:16530727, ECO:0000269|PubMed:19969290, ECO:0000269|PubMed:28688764}.	apoptotic process [GO:0006915]		integral component of membrane [GO:0016021]; nucleus [GO:0005634]; perinuclear region of cytoplasm [GO:0048471]; plasma membrane [GO:0005886]
Q96BY9	SARAF TMEM66 XTP3 HSPC035 NPD003 PSEC0019 UNQ1967/PRO4499	SARAF_HUMAN	Store-operated calcium entry-associated regulatory factor (SARAF) (SOCE-associated regulatory factor) (HBV X-transactivated gene 3 protein) (HBV XAg-transactivated protein 3) (Protein FOAP-7) (Transmembrane protein 66)	339	174-194	FUNCTION: Negative regulator of store-operated Ca(2+) entry (SOCE) involved in protecting cells from Ca(2+) overfilling. In response to cytosolic Ca(2+) elevation after endoplasmic reticulum Ca(2+) refilling, promotes a slow inactivation of STIM (STIM1 or STIM2)-dependent SOCE activity: possibly act by facilitating the deoligomerization of STIM to efficiently turn off ORAI when the endoplasmic re…	calcium ion transport [GO:0006816]; regulation of store-operated calcium entry [GO:2001256]		endoplasmic reticulum [GO:0005783]; endoplasmic reticulum-plasma membrane contact site [GO:0140268]; integral component of endoplasmic reticulum membrane [GO:0030176]
Q96F46	IL17RA IL17R	I17RA_HUMAN	Interleukin-17 receptor A (IL-17 receptor A) (IL-17RA) (CDw217) (CD antigen CD217)	866	321-341	FUNCTION: Receptor for IL17A (PubMed:17911633, PubMed:9367539). Receptor for IL17F (PubMed:19838198, PubMed:17911633). Binds to IL17A with higher affinity than to IL17F (PubMed:17911633). Binds IL17A and IL17F homodimers as part of a heterodimeric complex with IL17RC (PubMed:16785495). Also binds heterodimers formed by IL17A and IL17F as part of a heterodimeric complex with IL17RC (PubMed:1868497…	cell surface receptor signaling pathway [GO:0007166]; defense response to fungus [GO:0050832]; fibroblast activation [GO:0072537]; granulocyte chemotaxis [GO:0071621]; interleukin-17-mediated signaling pathway [GO:0097400]; positive regulation of cytokine production involved in inflammatory response [GO:1900017]; positive regulation of interleukin-13 secretion [GO:2000667]; positive regulation of…	interleukin-17 receptor activity [GO:0030368]; signaling receptor binding [GO:0005102]	extracellular region [GO:0005576]; integral component of plasma membrane [GO:0005887]; plasma membrane [GO:0005886]
Q96J84	KIRREL1 KIRREL NEPH1	KIRR1_HUMAN	Kin of IRRE-like protein 1 (Kin of irregular chiasm-like protein 1) (Nephrin-like protein 1)	757	500-520	FUNCTION: Plays a significant role in the normal development and function of the glomerular permeability. Signaling protein that needs the presence of TEC kinases to fully trans-activate the transcription factor AP-1 (By similarity). {ECO:0000250}.	cell-cell adhesion [GO:0098609]; excretion [GO:0007588]; negative regulation of protein phosphorylation [GO:0001933]; positive regulation of actin filament polymerization [GO:0030838]	myosin binding [GO:0017022]	cell-cell junction [GO:0005911]; cell projection membrane [GO:0031253]; dendritic shaft [GO:0043198]; integral component of membrane [GO:0016021]; membrane raft [GO:0045121]; perinuclear region of cytoplasm [GO:0048471]; plasma membrane [GO:0005886]
Q96JQ0	DCHS1 CDH19 CDH25 FIB1 KIAA1773 PCDH16	PCD16_HUMAN	Protocadherin-16 (Cadherin-19) (Cadherin-25) (Fibroblast cadherin-1) (Protein dachsous homolog 1)	3298	2941-2961	FUNCTION: Calcium-dependent cell-adhesion protein. Mediates functions in neuroprogenitor cell proliferation and differentiation. In the heart, has a critical role for proper morphogenesis of the mitral valve, acting in the regulation of cell migration involved in valve formation (PubMed:26258302). {ECO:0000269|PubMed:26258302}.	branching involved in ureteric bud morphogenesis [GO:0001658]; calcium-dependent cell-cell adhesion via plasma membrane cell adhesion molecules [GO:0016339]; cell migration involved in endocardial cushion formation [GO:0003273]; cochlea development [GO:0090102]; condensed mesenchymal cell proliferation [GO:0072137]; digestive tract development [GO:0048565]; heterophilic cell-cell adhesion via pla…	calcium ion binding [GO:0005509]	apical part of cell [GO:0045177]; integral component of membrane [GO:0016021]; membrane [GO:0016020]; plasma membrane [GO:0005886]
Q96KC8	DNAJC1 HTJ1	DNJC1_HUMAN	DnaJ homolog subfamily C member 1 (DnaJ protein homolog MTJ1)	554	154-174	FUNCTION: May modulate protein synthesis. {ECO:0000250}.	negative regulation of proteolysis [GO:0045861]; protein folding [GO:0006457]; regulation of protein secretion [GO:0050708]; regulation of translation [GO:0006417]	ATPase activator activity [GO:0001671]; chaperone binding [GO:0051087]; DNA binding [GO:0003677]; DNA-binding transcription factor activity, RNA polymerase II-specific [GO:0000981]	endoplasmic reticulum [GO:0005783]; endoplasmic reticulum membrane [GO:0005789]; integral component of membrane [GO:0016021]; membrane [GO:0016020]; nuclear membrane [GO:0031965]; plasma membrane [GO:0005886]
Q96KG7	MEGF10 KIAA1780	MEG10_HUMAN	Multiple epidermal growth factor-like domains protein 10 (Multiple EGF-like domains protein 10)	1140	858-878	FUNCTION: Membrane receptor involved in phagocytosis by macrophages and astrocytes of apoptotic cells. Receptor for C1q, an eat-me signal, that binds phosphatidylserine expressed on the surface of apoptotic cells (PubMed:27170117). Cooperates with ABCA1 within the process of engulfment. Promotes the formation of large intracellular vacuoles and may be responsible for the uptake of amyloid-beta pe…	apoptotic process involved in development [GO:1902742]; engulfment of apoptotic cell [GO:0043652]; homotypic cell-cell adhesion [GO:0034109]; muscle cell development [GO:0055001]; muscle cell proliferation [GO:0033002]; myoblast migration [GO:0051451]; recognition of apoptotic cell [GO:0043654]; regulation of muscle cell differentiation [GO:0051147]; regulation of skeletal muscle tissue developme…	complement component C1q binding [GO:0001849]; Notch binding [GO:0005112]; scavenger receptor activity [GO:0005044]	cell projection [GO:0042995]; integral component of membrane [GO:0016021]; phagocytic cup [GO:0001891]; plasma membrane [GO:0005886]
Q96KV6	BTN2A3P BTN2A3	BT2A3_HUMAN	Putative butyrophilin subfamily 2 member A3	586	247-267		regulation of immune response [GO:0050776]; T cell receptor signaling pathway [GO:0050852]	signaling receptor binding [GO:0005102]	external side of plasma membrane [GO:0009897]; integral component of membrane [GO:0016021]
Q96LA5	FCRL2 FCRH2 IFGP4 IRTA4 SPAP1 UNQ9236/PRO31998	FCRL2_HUMAN	Fc receptor-like protein 2 (FcR-like protein 2) (FcRL2) (Fc receptor homolog 2) (FcRH2) (IFGP family protein 4) (Immunoglobulin receptor translocation-associated protein 4) (SH2 domain-containing phosphatase anchor protein 1) (CD antigen CD307b)	508	402-422	FUNCTION: May have an regulatory role in normal and neoplastic B cell development. {ECO:0000269|PubMed:11493702}.	cell-cell signaling [GO:0007267]	SH3/SH2 adaptor activity [GO:0005070]	cell surface [GO:0009986]; integral component of membrane [GO:0016021]; plasma membrane [GO:0005886]
Q96LA6	FCRL1 FCRH1 IFGP1 IRTA5	FCRL1_HUMAN	Fc receptor-like protein 1 (FcR-like protein 1) (FcRL1) (Fc receptor homolog 1) (FcRH1) (IFGP family protein 1) (hIFGP1) (Immune receptor translocation-associated protein 5) (CD antigen CD307a)	429	308-328	FUNCTION: May function as an activating coreceptor in B-cells. May function in B-cells activation and differentiation. {ECO:0000269|PubMed:15479727}.	B cell activation [GO:0042113]	coreceptor activity [GO:0015026]	cell surface [GO:0009986]; integral component of membrane [GO:0016021]; plasma membrane [GO:0005886]
Q96MS0	ROBO3	ROBO3_HUMAN	Roundabout homolog 3 (Roundabout-like protein 3)	1386	892-912	FUNCTION: Thought to be involved during neural development in axonal navigation at the ventral midline of the neural tube. In spinal chord development plays a role in guiding commissural axons probably by preventing premature sensitivity to Slit proteins thus inhibiting Slit signaling through ROBO1 (By similarity). Required for hindbrain axon midline crossing. {ECO:0000250, ECO:0000269|PubMed:151…	axon guidance [GO:0007411]; axon midline choice point recognition [GO:0016199]; chemoattraction of axon [GO:0061642]; commissural neuron axon guidance [GO:0071679]; dendrite self-avoidance [GO:0070593]; homophilic cell adhesion via plasma membrane adhesion molecules [GO:0007156]; Roundabout signaling pathway [GO:0035385]	cell-cell adhesion mediator activity [GO:0098632]	axon [GO:0030424]; integral component of membrane [GO:0016021]; plasma membrane [GO:0005886]
Q96MU8	KREMEN1 KREMEN KRM1	KREM1_HUMAN	Kremen protein 1 (Dickkopf receptor) (Kringle domain-containing transmembrane protein 1) (Kringle-containing protein marking the eye and the nose)	473	393-413	FUNCTION: Receptor for Dickkopf proteins. Cooperates with DKK1/2 to inhibit Wnt/beta-catenin signaling by promoting the endocytosis of Wnt receptors LRP5 and LRP6. In the absence of DKK1, potentiates Wnt-beta-catenin signaling by maintaining LRP5 or LRP6 at the cell membrane. Can trigger apoptosis in a Wnt-independent manner and this apoptotic activity is inhibited upon binding of the ligand DKK1…	apoptotic process [GO:0006915]; cell communication [GO:0007154]; limb development [GO:0060173]; negative regulation of axon regeneration [GO:0048681]; negative regulation of canonical Wnt signaling pathway [GO:0090090]; negative regulation of ossification [GO:0030279]; regulation of canonical Wnt signaling pathway [GO:0060828]; Wnt signaling pathway [GO:0016055]		integral component of membrane [GO:0016021]; membrane [GO:0016020]; neuronal cell body [GO:0043025]; plasma membrane [GO:0005886]
Q96PD2	DCBLD2 CLCP1 ESDN	DCBD2_HUMAN	Discoidin, CUB and LCCL domain-containing protein 2 (CUB, LCCL and coagulation factor V/VIII-homology domains protein 1) (Endothelial and smooth muscle cell-derived neuropilin-like protein)	775	529-549		intracellular receptor signaling pathway [GO:0030522]; negative regulation of cell growth [GO:0030308]; wound healing [GO:0042060]		cell surface [GO:0009986]; integral component of plasma membrane [GO:0005887]
Q96PJ5	FCRL4 FCRH4 IFGP2 IRTA1	FCRL4_HUMAN	Fc receptor-like protein 4 (FcR-like protein 4) (FcRL4) (Fc receptor homolog 4) (FcRH4) (IFGP family protein 2) (hIFGP2) (Immune receptor translocation-associated protein 1) (CD antigen CD307d)	515	388-408	FUNCTION: May function as an inhibitor of the B-cell receptor signaling. May function in the B-cell-mediated immune response. {ECO:0000269|PubMed:14597715}.	adaptive immune response [GO:0002250]		cell surface [GO:0009986]; integral component of membrane [GO:0016021]; plasma membrane [GO:0005886]
Q96PL5	ERMAP RD SC	ERMAP_HUMAN	Erythroid membrane-associated protein (hERMAP) (Radin blood group antigen) (Scianna blood group antigen)	475	156-176	FUNCTION: Possible role as a cell-adhesion or receptor molecule of erythroid cells.	regulation of immune response [GO:0050776]; T cell receptor signaling pathway [GO:0050852]	signaling receptor binding [GO:0005102]	cytoplasm [GO:0005737]; external side of plasma membrane [GO:0009897]; integral component of membrane [GO:0016021]; plasma membrane [GO:0005886]
Q96QU1	PCDH15 USH1F	PCD15_HUMAN	Protocadherin-15	1955	1377-1397	FUNCTION: Calcium-dependent cell-adhesion protein. Essential for maintenance of normal retinal and cochlear function.	cell adhesion [GO:0007155]; equilibrioception [GO:0050957]; homophilic cell adhesion via plasma membrane adhesion molecules [GO:0007156]; inner ear development [GO:0048839]; photoreceptor cell maintenance [GO:0045494]; sensory perception of light stimulus [GO:0050953]; sensory perception of sound [GO:0007605]	calcium ion binding [GO:0005509]	extracellular region [GO:0005576]; extracellular space [GO:0005615]; integral component of plasma membrane [GO:0005887]; photoreceptor outer segment [GO:0001750]; stereocilium [GO:0032420]; synapse [GO:0045202]
Q99466	NOTCH4 INT3	NOTC4_HUMAN	Neurogenic locus notch homolog protein 4 (Notch 4) (hNotch4) [Cleaved into: Notch 4 extracellular truncation; Notch 4 intracellular domain]	2003	1448-1468	FUNCTION: Functions as a receptor for membrane-bound ligands Jagged1, Jagged2 and Delta1 to regulate cell-fate determination. Upon ligand activation through the released notch intracellular domain (NICD) it forms a transcriptional activator complex with RBPJ/RBPSUH and activates genes of the enhancer of split locus. Affects the implementation of differentiation, proliferation and apoptotic progra…	branching involved in blood vessel morphogenesis [GO:0001569]; cell differentiation [GO:0030154]; cell fate determination [GO:0001709]; endothelial cell morphogenesis [GO:0001886]; hemopoiesis [GO:0030097]; mammary gland development [GO:0030879]; miRNA mediated inhibition of translation [GO:0035278]; morphogenesis of a branching structure [GO:0001763]; negative regulation of cell differentiation …	calcium ion binding [GO:0005509]; protein heterodimerization activity [GO:0046982]; signaling receptor activity [GO:0038023]	cell surface [GO:0009986]; cytosol [GO:0005829]; endoplasmic reticulum membrane [GO:0005789]; extracellular region [GO:0005576]; Golgi membrane [GO:0000139]; integral component of plasma membrane [GO:0005887]; nucleoplasm [GO:0005654]; nucleus [GO:0005634]; plasma membrane [GO:0005886]
Q99665	IL12RB2	I12R2_HUMAN	Interleukin-12 receptor subunit beta-2 (IL-12 receptor subunit beta-2) (IL-12R subunit beta-2) (IL-12R-beta-2) (IL-12RB2)	862	623-643	FUNCTION: Receptor for interleukin-12. This subunit is the signaling component coupling to the JAK2/STAT4 pathway. Promotes the proliferation of T-cells as well as NK cells. Induces the promotion of T-cells towards the Th1 phenotype by strongly enhancing IFN-gamma production.	cell surface receptor signaling pathway [GO:0007166]; interferon-gamma production [GO:0032609]; interleukin-12-mediated signaling pathway [GO:0035722]; interleukin-35-mediated signaling pathway [GO:0070757]; peptidyl-tyrosine phosphorylation [GO:0018108]; positive regulation of cell population proliferation [GO:0008284]; positive regulation of interferon-gamma production [GO:0032729]; response to…	cytokine binding [GO:0019955]; cytokine receptor activity [GO:0004896]; protein kinase binding [GO:0019901]	external side of plasma membrane [GO:0009897]; integral component of plasma membrane [GO:0005887]; plasma membrane [GO:0005886]; receptor complex [GO:0043235]
Q9BX67	JAM3 UNQ859/PRO1868	JAM3_HUMAN	Junctional adhesion molecule C (JAM-C) (JAM-2) (Junctional adhesion molecule 3) (JAM-3) [Cleaved into: Soluble form of JAM-C (sJAM-C)]	310	242-262	FUNCTION: Mediates cell-cell adhesion (PubMed:11590146, PubMed:12208882, PubMed:15194813). Functions as counter-receptor for JAM2 (PubMed:11590146). Functions as a counter-receptor for ITGAM, mediating leukocyte-platelet interactions and is involved in the regulation of transepithelial migration of polymorphonuclear neutrophils (PMN) (PubMed:12208882, PubMed:15194813). Plays a role in angiogenesi…	adaptive immune response [GO:0002250]; angiogenesis [GO:0001525]; axon regeneration [GO:0031103]; cell-matrix adhesion [GO:0007160]; establishment of cell polarity [GO:0030010]; extracellular matrix organization [GO:0030198]; leukocyte migration [GO:0050900]; leukocyte migration involved in inflammatory response [GO:0002523]; myelination [GO:0042552]; myeloid progenitor cell differentiation [GO:0…	integrin binding [GO:0005178]; protein heterodimerization activity [GO:0046982]; protein homodimerization activity [GO:0042803]	bicellular tight junction [GO:0005923]; cell-cell contact zone [GO:0044291]; desmosome [GO:0030057]; extracellular space [GO:0005615]; Golgi apparatus [GO:0005794]; integral component of plasma membrane [GO:0005887]; paranodal junction [GO:0033010]; plasma membrane [GO:0005886]; Schmidt-Lanterman incisure [GO:0043220]
Q9BXR5	TLR10 UNQ315/PRO358	TLR10_HUMAN	Toll-like receptor 10 (CD antigen CD290)	811	577-597	FUNCTION: Participates in the innate immune response to microbial agents. Acts via MYD88 and TRAF6, leading to NF-kappa-B activation, cytokine secretion and the inflammatory response (By similarity). {ECO:0000250}.	immune response [GO:0006955]; inflammatory response [GO:0006954]; innate immune response [GO:0045087]; MyD88-dependent toll-like receptor signaling pathway [GO:0002755]; positive regulation of inflammatory response [GO:0050729]; regulation of cytokine secretion [GO:0050707]; toll-like receptor 10 signaling pathway [GO:0034166]; toll-like receptor signaling pathway [GO:0002224]	identical protein binding [GO:0042802]; transmembrane signaling receptor activity [GO:0004888]	integral component of plasma membrane [GO:0005887]; membrane [GO:0016020]; plasma membrane [GO:0005886]
Q9BXS4	TMEM59 C1orf8 HSPC001 UNQ169/PRO195	TMM59_HUMAN	Transmembrane protein 59 (Liver membrane-bound protein)	323	239-259	FUNCTION: Acts as a regulator of autophagy in response to S.aureus infection by promoting activation of LC3 (MAP1LC3A, MAP1LC3B or MAP1LC3C). Acts by interacting with ATG16L1, leading to promote a functional complex between LC3 and ATG16L1 and promoting LC3 lipidation and subsequent activation of autophagy (PubMed:27273576, PubMed:23376921). Modulates the O-glycosylation and complex N-glycosylati…	autophagy [GO:0006914]; negative regulation of protein glycosylation in Golgi [GO:0090285]; negative regulation of protein localization to plasma membrane [GO:1903077]; negative regulation of protein processing [GO:0010955]; positive regulation of autophagy [GO:0010508]	endopeptidase activity [GO:0004175]	extracellular exosome [GO:0070062]; Golgi cis cisterna [GO:0000137]; Golgi medial cisterna [GO:0005797]; Golgi membrane [GO:0000139]; Golgi trans cisterna [GO:0000138]; integral component of membrane [GO:0016021]; late endosome [GO:0005770]; late endosome membrane [GO:0031902]; lysosomal membrane [GO:0005765]; lysosome [GO:0005764]; plasma membrane [GO:0005886]
Q9BZA7	PCDH11X KIAA1326 PCDH11 PCDHX	PC11X_HUMAN	Protocadherin-11 X-linked (Protocadherin-11) (Protocadherin on the X chromosome) (PCDH-X) (Protocadherin-S)	1347	813-833	FUNCTION: Potential calcium-dependent cell-adhesion protein.	cell adhesion [GO:0007155]; homophilic cell adhesion via plasma membrane adhesion molecules [GO:0007156]; negative regulation of phosphatase activity [GO:0010923]	calcium ion binding [GO:0005509]	integral component of plasma membrane [GO:0005887]; plasma membrane [GO:0005886]
Q9BZA8	PCDH11Y PCDH11 PCDH22 PCDHY	PC11Y_HUMAN	Protocadherin-11 Y-linked (Protocadherin-11) (Protocadherin on the Y chromosome) (PCDH-Y) (Protocadherin prostate cancer) (Protocadherin-PC) (Protocadherin-22)	1340	845-865	FUNCTION: Potential calcium-dependent cell-adhesion protein.	cell adhesion [GO:0007155]; homophilic cell adhesion via plasma membrane adhesion molecules [GO:0007156]; positive regulation of Wnt signaling pathway [GO:0030177]; spermatogenesis [GO:0007283]	calcium ion binding [GO:0005509]	integral component of plasma membrane [GO:0005887]; sperm head [GO:0061827]; sperm midpiece [GO:0097225]
Q9BZW8	CD244 2B4	CD244_HUMAN	Natural killer cell receptor 2B4 (NK cell activation-inducing ligand) (NAIL) (NK cell type I receptor protein 2B4) (NKR2B4) (h2B4) (SLAM family member 4) (SLAMF4) (Signaling lymphocytic activation molecule 4) (CD antigen CD244)	370	230-250	FUNCTION: Heterophilic receptor of the signaling lymphocytic activation molecule (SLAM) family; its ligand is CD48. SLAM receptors triggered by homo- or heterotypic cell-cell interactions are modulating the activation and differentiation of a wide variety of immune cells and thus are involved in the regulation and interconnection of both innate and adaptive immune response. Activities are control…	adaptive immune response [GO:0002250]; innate immune response [GO:0045087]; leukocyte migration [GO:0050900]; natural killer cell activation involved in immune response [GO:0002323]; positive regulation of granzyme B production [GO:0071663]; positive regulation of inositol phosphate biosynthetic process [GO:0060732]; positive regulation of interferon-gamma secretion [GO:1902715]; positive regulat…	MHC class I protein binding [GO:0042288]; signaling receptor activity [GO:0038023]	external side of plasma membrane [GO:0009897]; integral component of membrane [GO:0016021]; plasma membrane [GO:0005886]
Q9H156	SLITRK2 CXorf2 KIAA1854 SLITL1 UNQ9197/PRO34756	SLIK2_HUMAN	SLIT and NTRK-like protein 2	845	622-642	FUNCTION: It is involved in synaptogenesis and promotes excitatory synapse differentiation (PubMed:27273464, PubMed:27812321). Suppresses neurite outgrowth (By similarity). {ECO:0000250|UniProtKB:Q810C0, ECO:0000269|PubMed:27273464, ECO:0000269|PubMed:27812321}.	axonogenesis [GO:0007409]; positive regulation of synapse assembly [GO:0051965]; regulation of presynapse assembly [GO:1905606]; regulation of synapse organization [GO:0050807]; synaptic membrane adhesion [GO:0099560]		GABA-ergic synapse [GO:0098982]; glutamatergic synapse [GO:0098978]; integral component of membrane [GO:0016021]; plasma membrane [GO:0005886]
Q9H159	CDH19 CDH7L2 UNQ478/PRO941	CAD19_HUMAN	Cadherin-19	772	597-617	FUNCTION: Cadherins are calcium-dependent cell adhesion proteins. They preferentially interact with themselves in a homophilic manner in connecting cells; cadherins may thus contribute to the sorting of heterogeneous cell types.	adherens junction organization [GO:0034332]; calcium-dependent cell-cell adhesion via plasma membrane cell adhesion molecules [GO:0016339]; cell-cell adhesion [GO:0098609]; cell-cell adhesion mediated by cadherin [GO:0044331]; cell-cell junction assembly [GO:0007043]; cell morphogenesis [GO:0000902]; homophilic cell adhesion via plasma membrane adhesion molecules [GO:0007156]	cadherin binding [GO:0045296]; calcium ion binding [GO:0005509]; cytoskeletal protein binding [GO:0008092]; protein homodimerization activity [GO:0042803]	catenin complex [GO:0016342]; cell-cell adherens junction [GO:0005913]; cell surface [GO:0009986]; integral component of membrane [GO:0016021]; plasma membrane [GO:0005886]
Q9H1U4	MEGF9 EGFL5 KIAA0818 UNQ671/PRO1305	MEGF9_HUMAN	Multiple epidermal growth factor-like domains protein 9 (Multiple EGF-like domains protein 9) (Epidermal growth factor-like protein 5) (EGF-like protein 5)	602	515-535				basement membrane [GO:0005604]; integral component of membrane [GO:0016021]
Q9H251	CDH23 KIAA1774 KIAA1812 UNQ1894/PRO4340	CAD23_HUMAN	Cadherin-23 (Otocadherin)	3354	3065-3085	FUNCTION: Cadherins are calcium-dependent cell adhesion proteins. They preferentially interact with themselves in a homophilic manner in connecting cells. CDH23 is required for establishing and/or maintaining the proper organization of the stereocilia bundle of hair cells in the cochlea and the vestibule during late embryonic/early postnatal development. It is part of the functional network forme…	calcium-dependent cell-cell adhesion via plasma membrane cell adhesion molecules [GO:0016339]; calcium ion transport [GO:0006816]; equilibrioception [GO:0050957]; homophilic cell adhesion via plasma membrane adhesion molecules [GO:0007156]; inner ear receptor cell stereocilium organization [GO:0060122]; locomotory behavior [GO:0007626]; photoreceptor cell maintenance [GO:0045494]; regulation of c…	calcium ion binding [GO:0005509]	integral component of membrane [GO:0016021]; membrane [GO:0016020]; plasma membrane [GO:0005886]; stereocilium [GO:0032420]
Q9H3T3	SEMA6B SEMAN SEMAZ UNQ1907/PRO4353	SEM6B_HUMAN	Semaphorin-6B (Semaphorin-Z) (Sema Z)	888	604-624	FUNCTION: May play a role in both peripheral and central nervous system development. {ECO:0000250}.	negative chemotaxis [GO:0050919]; negative regulation of axon extension involved in axon guidance [GO:0048843]; neural crest cell migration [GO:0001755]; positive regulation of cell migration [GO:0030335]; semaphorin-plexin signaling pathway [GO:0071526]	chemorepellent activity [GO:0045499]; semaphorin receptor binding [GO:0030215]	extracellular space [GO:0005615]; integral component of plasma membrane [GO:0005887]
Q9H3W5	LRRN3 Nbla10363 UNQ194/PRO220	LRRN3_HUMAN	Leucine-rich repeat neuronal protein 3 (Neuronal leucine-rich repeat protein 3) (NLRR-3)	708	629-649		positive regulation of synapse assembly [GO:0051965]		integral component of membrane [GO:0016021]
Q9H5Y7	SLITRK6	SLIK6_HUMAN	SLIT and NTRK-like protein 6	841	609-629	FUNCTION: Regulator of neurite outgrowth required for normal hearing and vision. {ECO:0000269|PubMed:23543054}.	adult locomotory behavior [GO:0008344]; auditory behavior [GO:0031223]; auditory receptor cell morphogenesis [GO:0002093]; axonogenesis [GO:0007409]; cochlea development [GO:0090102]; innervation [GO:0060384]; lens development in camera-type eye [GO:0002088]; linear vestibuloocular reflex [GO:0060007]; multicellular organism growth [GO:0035264]; positive regulation of synapse assembly [GO:0051965…		cell surface [GO:0009986]; integral component of plasma membrane [GO:0005887]; plasma membrane [GO:0005886]
Q9H665	IGFLR1 TMEM149 U2AF1L4	IGFR1_HUMAN	IGF-like family receptor 1 (Transmembrane protein 149) (U2 small nuclear RNA auxiliary factor 1-like 4)	355	164-184	FUNCTION: Probable cell membrane receptor for the IGF-like family proteins. Binds IGFL1 and IGFL3 with a higher affinity. May also bind IGFL2. {ECO:0000269|PubMed:21454693}.			integral component of membrane [GO:0016021]; plasma membrane [GO:0005886]
Q9H6B4	CLMP ACAM ASAM UNQ318/PRO363	CLMP_HUMAN	CXADR-like membrane protein (Adipocyte adhesion molecule) (Coxsackie- and adenovirus receptor-like membrane protein) (CAR-like membrane protein)	373	236-256	FUNCTION: May be involved in the cell-cell adhesion. May play a role in adipocyte differentiation and development of obesity. Is required for normal small intestine development. {ECO:0000269|PubMed:14573622, ECO:0000269|PubMed:15563274, ECO:0000269|PubMed:22155368}.	digestive tract development [GO:0048565]		bicellular tight junction [GO:0005923]; cell surface [GO:0009986]; cytoplasmic microtubule [GO:0005881]; integral component of membrane [GO:0016021]; plasma membrane [GO:0005886]
Q9H7M9	VSIR C10orf54 SISP1 VISTA PP2135 UNQ730/PRO1412	VISTA_HUMAN	V-type immunoglobulin domain-containing suppressor of T-cell activation (Platelet receptor Gi24) (Stress-induced secreted protein-1) (Sisp-1) (V-set domain-containing immunoregulatory receptor) (V-set immunoregulatory receptor)	311	195-215	FUNCTION: Immunoregulatory receptor which inhibits the T-cell response (PubMed:24691993). May promote differentiation of embryonic stem cells, by inhibiting BMP4 signaling (By similarity). May stimulate MMP14-mediated MMP2 activation (PubMed:20666777). {ECO:0000250|UniProtKB:Q9D659, ECO:0000269|PubMed:20666777, ECO:0000269|PubMed:24691993}.	negative regulation of CD4-positive, alpha-beta T cell proliferation [GO:2000562]; negative regulation of CD8-positive, alpha-beta T cell proliferation [GO:2000565]; negative regulation of interferon-gamma production [GO:0032689]; negative regulation of interleukin-10 production [GO:0032693]; negative regulation of interleukin-17 production [GO:0032700]; negative regulation of tumor necrosis fact…	endopeptidase activator activity [GO:0061133]; enzyme binding [GO:0019899]; identical protein binding [GO:0042802]	integral component of membrane [GO:0016021]; plasma membrane [GO:0005886]
Q9HB29	IL1RL2 IL1RRP2	ILRL2_HUMAN	Interleukin-1 receptor-like 2 (IL-36 receptor) (IL-36R) (Interleukin-1 receptor-related protein 2) (IL-1Rrp2) (IL1R-rp2)	575	336-356	FUNCTION: Receptor for interleukin-36 (IL36A, IL36B and IL36G). After binding to interleukin-36 associates with the coreceptor IL1RAP to form the interleukin-36 receptor complex which mediates interleukin-36-dependent activation of NF-kappa-B, MAPK and other pathways (By similarity). The IL-36 signaling system is thought to be present in epithelial barriers and to take part in local inflammatory …	cellular defense response [GO:0006968]; cellular response to cytokine stimulus [GO:0071345]; cytokine-mediated signaling pathway [GO:0019221]; inflammatory response [GO:0006954]; innate immune response [GO:0045087]; positive regulation of interleukin-6 production [GO:0032755]; positive regulation of T cell differentiation [GO:0045582]; regulation of inflammatory response [GO:0050727]; signal tran…	interleukin-1, type I, activating receptor activity [GO:0004909]; interleukin-1 receptor activity [GO:0004908]	integral component of plasma membrane [GO:0005887]; plasma membrane [GO:0005886]
Q9HBE5	IL21R NILR UNQ3121/PRO10273	IL21R_HUMAN	Interleukin-21 receptor (IL-21 receptor) (IL-21R) (Novel interleukin receptor) (CD antigen CD360)	538	233-253	FUNCTION: This is a receptor for interleukin-21.	interleukin-21-mediated signaling pathway [GO:0038114]; natural killer cell activation [GO:0030101]	cytokine receptor activity [GO:0004896]; interleukin-21 receptor activity [GO:0001532]; transmembrane signaling receptor activity [GO:0004888]	integral component of membrane [GO:0016021]; plasma membrane [GO:0005886]
Q9HBG7	LY9 CDABP0070	LY9_HUMAN	T-lymphocyte surface antigen Ly-9 (Cell surface molecule Ly-9) (Lymphocyte antigen 9) (SLAM family member 3) (SLAMF3) (Signaling lymphocytic activation molecule 3) (CD antigen CD229)	655	455-476	FUNCTION: Self-ligand receptor of the signaling lymphocytic activation molecule (SLAM) family. SLAM receptors triggered by homo- or heterotypic cell-cell interactions are modulating the activation and differentiation of a wide variety of immune cells and thus are involved in the regulation and interconnection of both innate and adaptive immune response. Activities are controlled by presence or ab…	cell adhesion [GO:0007155]; innate immune response [GO:0045087]; positive regulation of interleukin-17 production [GO:0032740]; T-helper 17 cell lineage commitment [GO:0072540]		cell surface [GO:0009986]; integral component of membrane [GO:0016021]; plasma membrane [GO:0005886]
Q9HBT6	CDH20 CDH7L3	CAD20_HUMAN	Cadherin-20	801	620-640	FUNCTION: Cadherins are calcium-dependent cell adhesion proteins. They preferentially interact with themselves in a homophilic manner in connecting cells; cadherins may thus contribute to the sorting of heterogeneous cell types.	adherens junction organization [GO:0034332]; calcium-dependent cell-cell adhesion via plasma membrane cell adhesion molecules [GO:0016339]; cell-cell adhesion [GO:0098609]; cell-cell adhesion mediated by cadherin [GO:0044331]; cell-cell junction assembly [GO:0007043]; cell morphogenesis [GO:0000902]; homophilic cell adhesion via plasma membrane adhesion molecules [GO:0007156]	cadherin binding [GO:0045296]; calcium ion binding [GO:0005509]; cytoskeletal protein binding [GO:0008092]; protein homodimerization activity [GO:0042803]	catenin complex [GO:0016342]; cell-cell adherens junction [GO:0005913]; cell surface [GO:0009986]; integral component of membrane [GO:0016021]; plasma membrane [GO:0005886]
Q9HC56	PCDH9	PCDH9_HUMAN	Protocadherin-9	1237	815-835	FUNCTION: Potential calcium-dependent cell-adhesion protein.	cell adhesion [GO:0007155]; homophilic cell adhesion via plasma membrane adhesion molecules [GO:0007156]	calcium ion binding [GO:0005509]	cell-cell contact zone [GO:0044291]; growth cone [GO:0030426]; integral component of plasma membrane [GO:0005887]
Q9HCK4	ROBO2 KIAA1568	ROBO2_HUMAN	Roundabout homolog 2	1378	860-880	FUNCTION: Receptor for SLIT2, and probably SLIT1, which are thought to act as molecular guidance cue in cellular migration, including axonal navigation at the ventral midline of the neural tube and projection of axons to different regions during neuronal development.	aorta development [GO:0035904]; aortic valve morphogenesis [GO:0003180]; apoptotic process involved in luteolysis [GO:0061364]; axon guidance [GO:0007411]; axon midline choice point recognition [GO:0016199]; brain development [GO:0007420]; cellular response to hormone stimulus [GO:0032870]; central nervous system development [GO:0007417]; endocardial cushion formation [GO:0003272]; homophilic cel…	axon guidance receptor activity [GO:0008046]; identical protein binding [GO:0042802]	axolemma [GO:0030673]; cell surface [GO:0009986]; extracellular exosome [GO:0070062]; integral component of membrane [GO:0016021]; plasma membrane [GO:0005886]
Q9HCL0	PCDH18 KIAA1562	PCD18_HUMAN	Protocadherin-18	1135	700-720	FUNCTION: Potential calcium-dependent cell-adhesion protein.	brain development [GO:0007420]; cell adhesion [GO:0007155]; homophilic cell adhesion via plasma membrane adhesion molecules [GO:0007156]	calcium ion binding [GO:0005509]	integral component of plasma membrane [GO:0005887]
Q9HCM2	PLXNA4 KIAA1550 PLXNA4A PLXNA4B UNQ2820/PRO34003	PLXA4_HUMAN	Plexin-A4	1894	1238-1258	FUNCTION: Coreceptor for SEMA3A. Necessary for signaling by class 3 semaphorins and subsequent remodeling of the cytoskeleton. Plays a role in axon guidance in the developing nervous system. Class 3 semaphorins bind to a complex composed of a neuropilin and a plexin. The plexin modulates the affinity of the complex for specific semaphorins, and its cytoplasmic domain is required for the activatio…	anterior commissure morphogenesis [GO:0021960]; chemorepulsion of branchiomotor axon [GO:0021793]; facial nerve structural organization [GO:0021612]; glossopharyngeal nerve morphogenesis [GO:0021615]; negative regulation of cell adhesion [GO:0007162]; positive regulation of axonogenesis [GO:0050772]; postganglionic parasympathetic fiber development [GO:0021784]; regulation of axon extension invol…	semaphorin receptor activity [GO:0017154]	integral component of plasma membrane [GO:0005887]; plasma membrane [GO:0005886]; semaphorin receptor complex [GO:0002116]
Q9NP60	IL1RAPL2 IL1R9	IRPL2_HUMAN	X-linked interleukin-1 receptor accessory protein-like 2 (IL-1 receptor accessory protein-like 2) (IL-1-RAPL-2) (IL-1RAPL-2) (IL1RAPL-2) (IL1RAPL-2-related protein) (Interleukin-1 receptor 9) (IL-1R-9) (IL-1R9) (Three immunoglobulin domain-containing IL-1 receptor-related 1) (TIGIRR-1)	686	355-375		central nervous system development [GO:0007417]; regulation of presynapse assembly [GO:1905606]	interleukin-1, type II, blocking receptor activity [GO:0004910]; interleukin-1 receptor activity [GO:0004908]	glutamatergic synapse [GO:0098978]; integral component of membrane [GO:0016021]; plasma membrane [GO:0005886]
Q9NP84	TNFRSF12A FN14	TNR12_HUMAN	Tumor necrosis factor receptor superfamily member 12A (Fibroblast growth factor-inducible immediate-early response protein 14) (FGF-inducible 14) (Tweak-receptor) (TweakR) (CD antigen CD266)	129	81-101	FUNCTION: Receptor for TNFSF12/TWEAK. Weak inducer of apoptosis in some cell types. Promotes angiogenesis and the proliferation of endothelial cells. May modulate cellular adhesion to matrix proteins. {ECO:0000269|PubMed:11728344}.	angiogenesis [GO:0001525]; extrinsic apoptotic signaling pathway [GO:0097191]; positive regulation of apoptotic process [GO:0043065]; positive regulation of axon extension [GO:0045773]; positive regulation of extrinsic apoptotic signaling pathway [GO:2001238]; regulation of angiogenesis [GO:0045765]; regulation of wound healing [GO:0061041]; substrate-dependent cell migration, cell attachment to …		cell surface [GO:0009986]; integral component of membrane [GO:0016021]; plasma membrane [GO:0005886]; ruffle [GO:0001726]
Q9NPH3	IL1RAP C3orf13 IL1R3	IL1AP_HUMAN	Interleukin-1 receptor accessory protein (IL-1 receptor accessory protein) (IL-1RAcP) (Interleukin-1 receptor 3) (IL-1R-3) (IL-1R3)	570	368-388	FUNCTION: Coreceptor for IL1RL2 in the IL-36 signaling system (By similarity). Coreceptor with IL1R1 in the IL-1 signaling system. Associates with IL1R1 bound to IL1B to form the high affinity interleukin-1 receptor complex which mediates interleukin-1-dependent activation of NF-kappa-B and other pathways. Signaling involves the recruitment of adapter molecules such as TOLLIP, MYD88, and IRAK1 or…	cytokine-mediated signaling pathway [GO:0019221]; immune response [GO:0006955]; inflammatory response [GO:0006954]; innate immune response [GO:0045087]; interleukin-1-mediated signaling pathway [GO:0070498]; interleukin-2 biosynthetic process [GO:0042094]; interleukin-33-mediated signaling pathway [GO:0038172]; interleukin-4 secretion [GO:0072602]; positive regulation of interleukin-13 production…	interleukin-1 receptor activity [GO:0004908]; interleukin-33 receptor activity [GO:0002114]	extracellular region [GO:0005576]; glutamatergic synapse [GO:0098978]; integral component of plasma membrane [GO:0005887]; membrane [GO:0016020]; plasma membrane [GO:0005886]
Q9NR96	TLR9 UNQ5798/PRO19605	TLR9_HUMAN	Toll-like receptor 9 (CD antigen CD289)	1032	819-839	FUNCTION: Key component of innate and adaptive immunity. TLRs (Toll-like receptors) control host immune response against pathogens through recognition of molecular patterns specific to microorganisms. TLR9 is a nucleotide-sensing TLR which is activated by unmethylated cytidine-phosphate-guanosine (CpG) dinucleotides. Acts via MYD88 and TRAF6, leading to NF-kappa-B activation, cytokine secretion a…	defense response to bacterium [GO:0042742]; defense response to Gram-negative bacterium [GO:0050829]; defense response to virus [GO:0051607]; I-kappaB kinase/NF-kappaB signaling [GO:0007249]; I-kappaB phosphorylation [GO:0007252]; immune response [GO:0006955]; inflammatory response [GO:0006954]; innate immune response [GO:0045087]; maintenance of gastrointestinal epithelium [GO:0030277]; MyD88-de…	1-phosphatidylinositol-3-kinase activity [GO:0016303]; interleukin-1 receptor binding [GO:0005149]; protein homodimerization activity [GO:0042803]; signaling pattern recognition receptor activity [GO:0008329]; siRNA binding [GO:0035197]; transmembrane signaling receptor activity [GO:0004888]; unmethylated CpG binding [GO:0045322]	apical plasma membrane [GO:0016324]; basolateral plasma membrane [GO:0016323]; cytoplasm [GO:0005737]; early phagosome [GO:0032009]; endolysosome [GO:0036019]; endolysosome membrane [GO:0036020]; endoplasmic reticulum [GO:0005783]; endoplasmic reticulum membrane [GO:0005789]; endosome [GO:0005768]; endosome membrane [GO:0010008]; extracellular region [GO:0005576]; Golgi membrane [GO:0000139]; int…
Q9NR97	TLR8 UNQ249/PRO286	TLR8_HUMAN	Toll-like receptor 8 (CD antigen CD288)	1041	828-848	FUNCTION: Key component of innate and adaptive immunity. TLRs (Toll-like receptors) control host immune response against pathogens through recognition of molecular patterns specific to microorganisms. Acts via MYD88 and TRAF6, leading to NF-kappa-B activation, cytokine secretion and the inflammatory response. {ECO:0000269|PubMed:17932028, ECO:0000269|PubMed:23520111}.	cellular response to mechanical stimulus [GO:0071260]; defense response to virus [GO:0051607]; I-kappaB kinase/NF-kappaB signaling [GO:0007249]; immune response [GO:0006955]; immunoglobulin mediated immune response [GO:0016064]; innate immune response [GO:0045087]; microglial cell activation [GO:0001774]; MyD88-dependent toll-like receptor signaling pathway [GO:0002755]; negative regulation of in…	DNA binding [GO:0003677]; double-stranded RNA binding [GO:0003725]; drug binding [GO:0008144]; identical protein binding [GO:0042802]; RNA binding [GO:0003723]; signaling pattern recognition receptor activity [GO:0008329]; signaling receptor activity [GO:0038023]; single-stranded RNA binding [GO:0003727]; transmembrane signaling receptor activity [GO:0004888]	endolysosome membrane [GO:0036020]; endoplasmic reticulum membrane [GO:0005789]; endosome membrane [GO:0010008]; external side of plasma membrane [GO:0009897]; Golgi membrane [GO:0000139]; integral component of membrane [GO:0016021]; plasma membrane [GO:0005886]
Q9NXS2	QPCTL	QPCTL_HUMAN	Glutaminyl-peptide cyclotransferase-like protein (EC 2.3.2.5) (Golgi-resident glutaminyl-peptide cyclotransferase) (isoQC) (gQC)	382	35-55	FUNCTION: Responsible for the biosynthesis of pyroglutamyl peptides. {ECO:0000269|PubMed:18486145, ECO:0000269|PubMed:21288892}.	peptidyl-pyroglutamic acid biosynthetic process, using glutaminyl-peptide cyclotransferase [GO:0017186]	glutaminyl-peptide cyclotransferase activity [GO:0016603]; zinc ion binding [GO:0008270]	Golgi apparatus [GO:0005794]; Golgi membrane [GO:0000139]; integral component of membrane [GO:0016021]; membrane [GO:0016020]
Q9NYJ7	DLL3	DLL3_HUMAN	Delta-like protein 3 (Drosophila Delta homolog 3) (Delta3)	618	493-513	FUNCTION: Inhibits primary neurogenesis. May be required to divert neurons along a specific differentiation pathway. Plays a role in the formation of somite boundaries during segmentation of the paraxial mesoderm (By similarity). {ECO:0000250}.	compartment pattern specification [GO:0007386]; negative regulation of neurogenesis [GO:0050768]; Notch signaling pathway [GO:0007219]; paraxial mesoderm development [GO:0048339]; skeletal system development [GO:0001501]; somitogenesis [GO:0001756]	calcium ion binding [GO:0005509]; Notch binding [GO:0005112]	integral component of membrane [GO:0016021]
Q9NYK1	TLR7 UNQ248/PRO285	TLR7_HUMAN	Toll-like receptor 7	1049	840-860	FUNCTION: Key component of innate and adaptive immunity. TLRs (Toll-like receptors) control host immune response against pathogens through recognition of molecular patterns specific to microorganisms. TLR7 is a nucleotide-sensing TLR which is activated by single-stranded RNA. Acts via MYD88 and TRAF6, leading to NF-kappa-B activation, cytokine secretion and the inflammatory response (By similarit…	cellular response to mechanical stimulus [GO:0071260]; defense response to virus [GO:0051607]; I-kappaB kinase/NF-kappaB signaling [GO:0007249]; I-kappaB phosphorylation [GO:0007252]; immune response [GO:0006955]; innate immune response [GO:0045087]; microglial cell activation [GO:0001774]; MyD88-dependent toll-like receptor signaling pathway [GO:0002755]; positive regulation of chemokine product…	double-stranded RNA binding [GO:0003725]; drug binding [GO:0008144]; signaling pattern recognition receptor activity [GO:0008329]; single-stranded RNA binding [GO:0003727]; siRNA binding [GO:0035197]; transmembrane signaling receptor activity [GO:0004888]	cytoplasm [GO:0005737]; early phagosome [GO:0032009]; endolysosome membrane [GO:0036020]; endoplasmic reticulum [GO:0005783]; endoplasmic reticulum membrane [GO:0005789]; endosome [GO:0005768]; endosome membrane [GO:0010008]; Golgi membrane [GO:0000139]; integral component of membrane [GO:0016021]; lysosome [GO:0005764]; plasma membrane [GO:0005886]; receptor complex [GO:0043235]
Q9NYQ8	FAT2 CDHF8 KIAA0811 MEGF1	FAT2_HUMAN	Protocadherin Fat 2 (hFat2) (Cadherin family member 8) (Multiple epidermal growth factor-like domains protein 1) (Multiple EGF-like domains protein 1)	4349	4049-4069	FUNCTION: Involved in the regulation of cell migration (PubMed:18534823). May be involved in mediating the organization of the parallel fibers of granule cells during cerebellar development (By similarity). {ECO:0000250|UniProtKB:O88277, ECO:0000269|PubMed:18534823}.	cell-substrate adhesion [GO:0031589]; epithelial cell migration [GO:0010631]; homophilic cell adhesion via plasma membrane adhesion molecules [GO:0007156]	calcium ion binding [GO:0005509]	cell-cell adherens junction [GO:0005913]; extracellular exosome [GO:0070062]; Golgi apparatus [GO:0005794]; integral component of membrane [GO:0016021]; plasma membrane [GO:0005886]
Q9NYZ4	SIGLEC8 SAF2	SIGL8_HUMAN	Sialic acid-binding Ig-like lectin 8 (Siglec-8) (Sialoadhesin family member 2) (SAF-2)	499	364-384	FUNCTION: Putative adhesion molecule that mediates sialic-acid dependent binding to red blood cells (PubMed:10856141, PubMed:10625619). Preferentially binds to alpha-2,3-linked sialic acid. Also binds to alpha-2,6-linked sialic acid. The sialic acid recognition site may be masked by cis interactions with sialic acids on the same cell surface (PubMed:10625619). Recognizes simultaneously epitopes h…	cell adhesion [GO:0007155]; signal transduction [GO:0007165]	carbohydrate binding [GO:0030246]; transmembrane signaling receptor activity [GO:0004888]	integral component of membrane [GO:0016021]
Q9NZN1	IL1RAPL1 OPHN4	IRPL1_HUMAN	Interleukin-1 receptor accessory protein-like 1 (IL-1-RAPL-1) (IL-1RAPL-1) (IL1RAPL-1) (Oligophrenin-4) (Three immunoglobulin domain-containing IL-1 receptor-related 2) (TIGIRR-2) (X-linked interleukin-1 receptor accessory protein-like 1)	696	358-378	FUNCTION: May regulate secretion and presynaptic differentiation through inhibition of the activity of N-type voltage-gated calcium channel (PubMed:12783849). May activate the MAP kinase JNK (PubMed:15123616). Plays a role in neurite outgrowth (By similarity). During dendritic spine formation can bidirectionally induce pre- and post-synaptic differentiation of neurons by trans-synaptically bindin…	cellular response to cytokine stimulus [GO:0071345]; heterophilic cell-cell adhesion via plasma membrane cell adhesion molecules [GO:0007157]; negative regulation of exocytosis [GO:0045920]; neuron differentiation [GO:0030182]; positive regulation of dendrite morphogenesis [GO:0050775]; positive regulation of synapse assembly [GO:0051965]; presynaptic membrane assembly [GO:0097105]; regulation of…	signaling receptor binding [GO:0005102]; voltage-gated calcium channel activity [GO:0005245]	axon [GO:0030424]; cell surface [GO:0009986]; cytoplasm [GO:0005737]; dendrite [GO:0030425]; glutamatergic synapse [GO:0098978]; integral component of membrane [GO:0016021]; plasma membrane [GO:0005886]; postsynaptic membrane [GO:0045211]
Q9NZR2	LRP1B LRPDIT	LRP1B_HUMAN	Low-density lipoprotein receptor-related protein 1B (LRP-1B) (Low-density lipoprotein receptor-related protein-deleted in tumor) (LRP-DIT)	4599	4445-4467	FUNCTION: Potential cell surface proteins that bind and internalize ligands in the process of receptor-mediated endocytosis.	protein transport [GO:0015031]; receptor-mediated endocytosis [GO:0006898]	calcium ion binding [GO:0005509]	integral component of membrane [GO:0016021]; receptor complex [GO:0043235]
Q9P0T7	TMEM9 DERP4 TMEM9A HSPC186 PSEC0012 UNQ631/PRO1248	TMEM9_HUMAN	Transmembrane protein 9 (Dermal papilla-derived protein 4)	183	90-110	FUNCTION: May be involved in intracellular transport.			integral component of membrane [GO:0016021]; late endosome [GO:0005770]; late endosome membrane [GO:0031902]; lysosomal membrane [GO:0005765]; lysosome [GO:0005764]
Q9P244	LRFN1 KIAA1484 SALM2	LRFN1_HUMAN	Leucine-rich repeat and fibronectin type III domain-containing protein 1 (Synaptic adhesion-like molecule 2)	771	537-557	FUNCTION: Promotes neurite outgrowth in hippocampal neurons. Involved in the regulation and maintenance of excitatory synapses. Induces the clustering of excitatory postsynaptic proteins, including DLG4, DLGAP1, GRIA1 and GRIN1 (By similarity). {ECO:0000250}.	regulation of postsynaptic density assembly [GO:0099151]		cell junction [GO:0030054]; cell surface [GO:0009986]; integral component of postsynaptic density membrane [GO:0099061]; plasma membrane [GO:0005886]
Q9P246	STIM2 KIAA1482	STIM2_HUMAN	Stromal interaction molecule 2	746	219-235	FUNCTION: Plays a role in mediating store-operated Ca(2+) entry (SOCE), a Ca(2+) influx following depletion of intracellular Ca(2+) stores. Functions as a highly sensitive Ca(2+) sensor in the endoplasmic reticulum which activates both store-operated and store-independent Ca(2+)-influx. Regulates basal cytosolic and endoplasmic reticulum Ca(2+) concentrations. Upon mild variations of the endoplas…	activation of store-operated calcium channel activity [GO:0032237]; cellular calcium ion homeostasis [GO:0006874]; positive regulation of calcium ion transport [GO:0051928]; store-operated calcium entry [GO:0002115]	calcium channel regulator activity [GO:0005246]; calcium ion binding [GO:0005509]; store-operated calcium channel activity [GO:0015279]	endoplasmic reticulum [GO:0005783]; endoplasmic reticulum membrane [GO:0005789]; integral component of membrane [GO:0016021]; plasma membrane [GO:0005886]
Q9P2E7	PCDH10 KIAA1400	PCD10_HUMAN	Protocadherin-10	1040	716-736	FUNCTION: Potential calcium-dependent cell-adhesion protein.	cell adhesion [GO:0007155]; homophilic cell adhesion via plasma membrane adhesion molecules [GO:0007156]	calcium ion binding [GO:0005509]	integral component of plasma membrane [GO:0005887]
Q9P2J2	IGSF9 IGSF9A KIAA1355 NRT1	TUTLA_HUMAN	Protein turtle homolog A (Immunoglobulin superfamily member 9A) (IgSF9A)	1179	735-755	FUNCTION: Functions in dendrite outgrowth and synapse maturation. {ECO:0000250}.	axon guidance [GO:0007411]; dendrite development [GO:0016358]; dendrite self-avoidance [GO:0070593]; homophilic cell adhesion via plasma membrane adhesion molecules [GO:0007156]; regulation of synapse organization [GO:0050807]	cell-cell adhesion mediator activity [GO:0098632]	axon [GO:0030424]; cell junction [GO:0030054]; dendrite [GO:0030425]; inhibitory synapse [GO:0060077]; integral component of membrane [GO:0016021]; plasma membrane [GO:0005886]
Q9UBN6	TNFRSF10D DCR2 TRAILR4 TRUNDD UNQ251/PRO288	TR10D_HUMAN	Tumor necrosis factor receptor superfamily member 10D (Decoy receptor 2) (DcR2) (TNF-related apoptosis-inducing ligand receptor 4) (TRAIL receptor 4) (TRAIL-R4) (TRAIL receptor with a truncated death domain) (CD antigen CD264)	386	212-232	FUNCTION: Receptor for the cytotoxic ligand TRAIL. Contains a truncated death domain and hence is not capable of inducing apoptosis but protects against TRAIL-mediated apoptosis. Reports are contradictory with regards to its ability to induce the NF-kappa-B pathway. According to PubMed:9382840, it cannot but according to PubMed:9430226, it can induce the NF-kappa-B pathway.	apoptotic process [GO:0006915]; cell surface receptor signaling pathway [GO:0007166]; leukocyte migration [GO:0050900]; negative regulation of apoptotic process [GO:0043066]; regulation of apoptotic process [GO:0042981]; signal transduction [GO:0007165]	TRAIL binding [GO:0045569]; transmembrane signaling receptor activity [GO:0004888]	cell surface [GO:0009986]; integral component of membrane [GO:0016021]; plasma membrane [GO:0005886]
Q9UBS9	SUCO C1orf9 CH1 OPT SLP1	SUCO_HUMAN	SUN domain-containing ossification factor (Membrane protein CH1) (Protein osteopotentia homolog) (SUN-like protein 1)	1254	1011-1031	FUNCTION: Required for bone modeling during late embryogenesis. Regulates type I collagen synthesis in osteoblasts during their postnatal maturation (By similarity). {ECO:0000250}.	multicellular organism development [GO:0007275]; ossification [GO:0001503]; positive regulation of collagen biosynthetic process [GO:0032967]; positive regulation of osteoblast differentiation [GO:0045669]; protein folding in endoplasmic reticulum [GO:0034975]; regulation of bone remodeling [GO:0046850]		cytoplasm [GO:0005737]; integral component of membrane [GO:0016021]; membrane [GO:0016020]; rough endoplasmic reticulum [GO:0005791]; rough endoplasmic reticulum membrane [GO:0030867]
Q9UGN4	CD300A CMRF35H IGSF12 HSPC083	CLM8_HUMAN	CMRF35-like molecule 8 (CLM-8) (CD300 antigen-like family member A) (CMRF-35-H9) (CMRF35-H9) (CMRF35-H) (IRC1/IRC2) (Immunoglobulin superfamily member 12) (IgSF12) (Inhibitory receptor protein 60) (IRp60) (NK inhibitory receptor) (CD antigen CD300a)	299	181-201	FUNCTION: Inhibitory receptor which may contribute to the down-regulation of cytolytic activity in natural killer (NK) cells, and to the down-regulation of mast cell degranulation (PubMed:10746781, PubMed:16339535, PubMed:9701027). Negatively regulates the Toll-like receptor (TLR) signaling mediated by MYD88 but not TRIF through activation of PTPN6 (PubMed:22043923). {ECO:0000269|PubMed:10746781,…	cell adhesion [GO:0007155]; negative regulation of activation of Janus kinase activity [GO:1902569]; negative regulation of B cell proliferation [GO:0030889]; negative regulation of B cell receptor signaling pathway [GO:0050859]; negative regulation of eosinophil activation [GO:1902567]; negative regulation of eosinophil migration [GO:2000417]; negative regulation of fibroblast proliferation [GO:…	phosphatidylethanolamine binding [GO:0008429]; phosphatidylserine binding [GO:0001786]; signaling receptor activity [GO:0038023]	extracellular exosome [GO:0070062]; ficolin-1-rich granule membrane [GO:0101003]; integral component of membrane [GO:0016021]; membrane [GO:0016020]; plasma membrane [GO:0005886]; tertiary granule membrane [GO:0070821]
Q9UHF4	IL20RA UNQ681/PRO1315	I20RA_HUMAN	Interleukin-20 receptor subunit alpha (IL-20 receptor subunit alpha) (IL-20R-alpha) (IL-20RA) (Cytokine receptor class-II member 8) (Cytokine receptor family 2 member 8) (CRF2-8) (IL-20R1) (ZcytoR7)	553	251-271	FUNCTION: The IL20RA/IL20RB dimer is a receptor for IL19, IL20 and IL24. The IL20RA/IL10RB dimer is a receptor for IL26.	cytokine-mediated signaling pathway [GO:0019221]; positive regulation of intrinsic apoptotic signaling pathway [GO:2001244]; regulation of bone resorption [GO:0045124]	cytokine receptor activity [GO:0004896]; interleukin-20 binding [GO:0042015]	integral component of membrane [GO:0016021]; plasma membrane [GO:0005886]
Q9UIW2	PLXNA1 NOV PLXN1	PLXA1_HUMAN	Plexin-A1 (Semaphorin receptor NOV)	1896	1245-1265	FUNCTION: Coreceptor for SEMA3A, SEMA3C, SEMA3F and SEMA6D. Necessary for signaling by class 3 semaphorins and subsequent remodeling of the cytoskeleton. Plays a role in axon guidance, invasive growth and cell migration. Class 3 semaphorins bind to a complex composed of a neuropilin and a plexin. The plexin modulates the affinity of the complex for specific semaphorins, and its cytoplasmic domain…	dichotomous subdivision of terminal units involved in salivary gland branching [GO:0060666]; multicellular organism development [GO:0007275]; negative regulation of cell adhesion [GO:0007162]; neuron projection extension [GO:1990138]; positive regulation of axonogenesis [GO:0050772]; regulation of cell migration [GO:0030334]; regulation of cell shape [GO:0008360]; regulation of GTPase activity [G…	semaphorin receptor activity [GO:0017154]; signaling receptor activity [GO:0038023]	extracellular exosome [GO:0070062]; integral component of plasma membrane [GO:0005887]; plasma membrane [GO:0005886]; semaphorin receptor complex [GO:0002116]
Q9UJ99	CDH22 C20orf25	CAD22_HUMAN	Cadherin-22 (Pituitary and brain cadherin) (PB-cadherin)	828	625-645	FUNCTION: Cadherins are calcium-dependent cell adhesion proteins. They preferentially interact with themselves in a homophilic manner in connecting cells; cadherins may thus contribute to the sorting of heterogeneous cell types. PB-cadherins may have a role in the morphological organization of pituitary gland and brain tissues (By similarity). {ECO:0000250}.	adherens junction organization [GO:0034332]; brain development [GO:0007420]; calcium-dependent cell-cell adhesion via plasma membrane cell adhesion molecules [GO:0016339]; cell-cell adhesion [GO:0098609]; cell-cell adhesion mediated by cadherin [GO:0044331]; cell-cell junction assembly [GO:0007043]; cell morphogenesis [GO:0000902]; homophilic cell adhesion via plasma membrane adhesion molecules […	cadherin binding [GO:0045296]; calcium ion binding [GO:0005509]; cytoskeletal protein binding [GO:0008092]; protein homodimerization activity [GO:0042803]	catenin complex [GO:0016342]; cell-cell adherens junction [GO:0005913]; cell surface [GO:0009986]; integral component of membrane [GO:0016021]; plasma membrane [GO:0005886]
Q9UK23	NAGPA	NAGPA_HUMAN	N-acetylglucosamine-1-phosphodiester alpha-N-acetylglucosaminidase (EC 3.1.4.45) (Mannose 6-phosphate-uncovering enzyme) (Phosphodiester alpha-GlcNAcase)	515	449-469	FUNCTION: Catalyzes the second step in the formation of the mannose 6-phosphate targeting signal on lysosomal enzyme oligosaccharides by removing GlcNAc residues from GlcNAc-alpha-P-mannose moieties, which are formed in the first step. Also hydrolyzes UDP-GlcNAc, a sugar donor for Golgi N-acetylglucosaminyltransferases. {ECO:0000269|PubMed:23572527}.	carbohydrate metabolic process [GO:0005975]; cellular protein modification process [GO:0006464]; lysosome organization [GO:0007040]; protein glycosylation [GO:0006486]; protein targeting to lysosome [GO:0006622]; secretion of lysosomal enzymes [GO:0033299]	N-acetylglucosamine-1-phosphodiester alpha-N-acetylglucosaminidase activity [GO:0003944]	Golgi cisterna membrane [GO:0032580]; integral component of membrane [GO:0016021]
Q9UK28	TMEM59L BSMAP C19orf4	TM59L_HUMAN	Transmembrane protein 59-like (Brain-specific membrane-anchored protein)	342	268-290	FUNCTION: Modulates the O-glycosylation and complex N-glycosylation steps occurring during the Golgi maturation of APP. Inhibits APP transport to the cell surface and further shedding. {ECO:0000269|PubMed:20427278}.			Golgi membrane [GO:0000139]; integral component of membrane [GO:0016021]; membrane [GO:0016020]
Q9ULB4	CDH9	CADH9_HUMAN	Cadherin-9	789	616-636	FUNCTION: Cadherins are calcium-dependent cell adhesion proteins. They preferentially interact with themselves in a homophilic manner in connecting cells; cadherins may thus contribute to the sorting of heterogeneous cell types.	adherens junction organization [GO:0034332]; calcium-dependent cell-cell adhesion via plasma membrane cell adhesion molecules [GO:0016339]; cell-cell adhesion [GO:0098609]; cell-cell adhesion mediated by cadherin [GO:0044331]; cell-cell junction assembly [GO:0007043]; cell morphogenesis [GO:0000902]; homophilic cell adhesion via plasma membrane adhesion molecules [GO:0007156]; synapse assembly [G…	cadherin binding [GO:0045296]; calcium ion binding [GO:0005509]; cytoskeletal protein binding [GO:0008092]; protein homodimerization activity [GO:0042803]	catenin complex [GO:0016342]; cell-cell adherens junction [GO:0005913]; cell surface [GO:0009986]; integral component of postsynaptic membrane [GO:0099055]; integral component of presynaptic membrane [GO:0099056]; plasma membrane [GO:0005886]
Q9ULB5	CDH7 CDH7L1	CADH7_HUMAN	Cadherin-7	785	608-628	FUNCTION: Cadherins are calcium-dependent cell adhesion proteins. They preferentially interact with themselves in a homophilic manner in connecting cells; cadherins may thus contribute to the sorting of heterogeneous cell types.	adherens junction organization [GO:0034332]; calcium-dependent cell-cell adhesion via plasma membrane cell adhesion molecules [GO:0016339]; cell-cell adhesion [GO:0098609]; cell-cell adhesion mediated by cadherin [GO:0044331]; cell-cell junction assembly [GO:0007043]; cell morphogenesis [GO:0000902]; homophilic cell adhesion via plasma membrane adhesion molecules [GO:0007156]	cadherin binding [GO:0045296]; calcium ion binding [GO:0005509]; cytoskeletal protein binding [GO:0008092]; protein homodimerization activity [GO:0042803]	catenin complex [GO:0016342]; cell-cell adherens junction [GO:0005913]; cell surface [GO:0009986]; integral component of membrane [GO:0016021]; plasma membrane [GO:0005886]
Q9ULI3	HEG1 KIAA1237	HEG1_HUMAN	Protein HEG homolog 1	1381	1249-1269	FUNCTION: Receptor component of the CCM signaling pathway which is a crucial regulator of heart and vessel formation and integrity May act through the stabilization of endothelial cell junctions. {ECO:0000250}.	cardiac atrium morphogenesis [GO:0003209]; cardiac muscle tissue growth [GO:0055017]; cell-cell junction assembly [GO:0007043]; endothelial cell morphogenesis [GO:0001886]; heart development [GO:0007507]; in utero embryonic development [GO:0001701]; lung development [GO:0030324]; lymph circulation [GO:0003017]; lymph vessel development [GO:0001945]; multicellular organism growth [GO:0035264]; neg…	calcium ion binding [GO:0005509]	cell-cell junction [GO:0005911]; external side of plasma membrane [GO:0009897]; extracellular region [GO:0005576]; integral component of membrane [GO:0016021]
Q9ULL4	PLXNB3 KIAA1206 PLXN6	PLXB3_HUMAN	Plexin-B3	1909	1256-1276	FUNCTION: Receptor for SEMA5A that plays a role in axon guidance, invasive growth and cell migration. Stimulates neurite outgrowth and mediates Ca(2+)/Mg(2+)-dependent cell aggregation. In glioma cells, SEMA5A stimulation of PLXNB3 results in the disassembly of F-actin stress fibers, disruption of focal adhesions and cellular collapse as well as inhibition of cell migration and invasion through A…	cell chemotaxis [GO:0060326]; homophilic cell adhesion via plasma membrane adhesion molecules [GO:0007156]; negative regulation of cell adhesion [GO:0007162]; negative regulation of cell migration [GO:0030336]; negative regulation of GTPase activity [GO:0034260]; negative regulation of lamellipodium assembly [GO:0010593]; positive chemotaxis [GO:0050918]; positive regulation of axonogenesis [GO:0…	cell-cell adhesion mediator activity [GO:0098632]; protein domain specific binding [GO:0019904]; Rho GDP-dissociation inhibitor binding [GO:0051022]; semaphorin receptor activity [GO:0017154]	cell surface [GO:0009986]; integral component of plasma membrane [GO:0005887]; plasma membrane [GO:0005886]; semaphorin receptor complex [GO:0002116]
Q9ULT6	ZNRF3 KIAA1133 RNF203	ZNRF3_HUMAN	E3 ubiquitin-protein ligase ZNRF3 (EC 2.3.2.27) (RING finger protein 203) (RING-type E3 ubiquitin transferase ZNRF3) (Zinc/RING finger protein 3)	936	220-240	FUNCTION: E3 ubiquitin-protein ligase that acts as a negative regulator of the Wnt signaling pathway by mediating the ubiquitination and subsequent degradation of Wnt receptor complex components Frizzled and LRP6. Acts on both canonical and non-canonical Wnt signaling pathway. Acts as a tumor suppressor in the intestinal stem cell zone by inhibiting the Wnt signaling pathway, thereby resticting t…	limb development [GO:0060173]; negative regulation of canonical Wnt signaling pathway [GO:0090090]; negative regulation of non-canonical Wnt signaling pathway [GO:2000051]; protein ubiquitination [GO:0016567]; regulation of Wnt signaling pathway, planar cell polarity pathway [GO:2000095]; stem cell proliferation [GO:0072089]; ubiquitin-dependent protein catabolic process [GO:0006511]; Wnt recepto…	frizzled binding [GO:0005109]; metal ion binding [GO:0046872]; ubiquitin protein ligase activity [GO:0061630]; ubiquitin-protein transferase activity [GO:0004842]	integral component of plasma membrane [GO:0005887]; plasma membrane [GO:0005886]
Q9UM47	NOTCH3	NOTC3_HUMAN	Neurogenic locus notch homolog protein 3 (Notch 3) [Cleaved into: Notch 3 extracellular truncation; Notch 3 intracellular domain]	2321	1644-1664	FUNCTION: Functions as a receptor for membrane-bound ligands Jagged1, Jagged2 and Delta1 to regulate cell-fate determination (PubMed:15350543). Upon ligand activation through the released notch intracellular domain (NICD) it forms a transcriptional activator complex with RBPJ/RBPSUH and activates genes of the enhancer of split locus. Affects the implementation of differentiation, proliferation an…	artery morphogenesis [GO:0048844]; forebrain development [GO:0030900]; glomerular capillary formation [GO:0072104]; negative regulation of neuron differentiation [GO:0045665]; negative regulation of Notch signaling pathway [GO:0045746]; negative regulation of transcription by RNA polymerase II [GO:0000122]; neuron fate commitment [GO:0048663]; Notch signaling pathway [GO:0007219]; positive regula…	cadherin binding [GO:0045296]; calcium ion binding [GO:0005509]; enzyme binding [GO:0019899]; identical protein binding [GO:0042802]; signaling receptor activity [GO:0038023]	actin cytoskeleton [GO:0015629]; cytosol [GO:0005829]; endoplasmic reticulum membrane [GO:0005789]; extracellular region [GO:0005576]; Golgi membrane [GO:0000139]; integral component of membrane [GO:0016021]; nucleoplasm [GO:0005654]; plasma membrane [GO:0005886]; receptor complex [GO:0043235]
Q9UN70	PCDHGC3 PCDH2	PCDGK_HUMAN	Protocadherin gamma-C3 (PCDH-gamma-C3) (Protocadherin-2) (Protocadherin-43) (PC-43)	934	694-714	FUNCTION: Potential calcium-dependent cell-adhesion protein. May be involved in the establishment and maintenance of specific neuronal connections in the brain.	calcium-dependent cell-cell adhesion via plasma membrane cell adhesion molecules [GO:0016339]; cell adhesion [GO:0007155]; homophilic cell adhesion via plasma membrane adhesion molecules [GO:0007156]; synapse organization [GO:0050808]	calcium ion binding [GO:0005509]	integral component of plasma membrane [GO:0005887]; membrane [GO:0016020]
Q9UNE0	EDAR DL	EDAR_HUMAN	Tumor necrosis factor receptor superfamily member EDAR (Anhidrotic ectodysplasin receptor 1) (Downless homolog) (EDA-A1 receptor) (Ectodermal dysplasia receptor) (Ectodysplasin-A receptor)	448	188-208	FUNCTION: Receptor for EDA isoform A1, but not for EDA isoform A2. Mediates the activation of NF-kappa-B and JNK. May promote caspase-independent cell death.	apoptotic process [GO:0006915]; cell differentiation [GO:0030154]; epidermis development [GO:0008544]; hair follicle development [GO:0001942]; odontogenesis of dentin-containing tooth [GO:0042475]; pigmentation [GO:0043473]; positive regulation of gene expression [GO:0010628]; positive regulation of I-kappaB kinase/NF-kappaB signaling [GO:0043123]; positive regulation of JNK cascade [GO:0046330];…	signaling receptor activity [GO:0038023]; transmembrane signaling receptor activity [GO:0004888]	apical part of cell [GO:0045177]; integral component of membrane [GO:0016021]; plasma membrane [GO:0005886]
Q9UPX0	IGSF9B KIAA1030	TUTLB_HUMAN	Protein turtle homolog B (Immunoglobulin superfamily member 9B) (IgSF9B)	1349	723-743	FUNCTION: Transmembrane protein which is abundantly expressed in interneurons, where it may regulate inhibitory synapse development. May mediate homophilic cell adhesion. {ECO:0000250|UniProtKB:D3ZB51, ECO:0000250|UniProtKB:E9PZ19}.	homophilic cell adhesion via plasma membrane adhesion molecules [GO:0007156]; nervous system development [GO:0007399]; positive regulation of inhibitory postsynaptic potential [GO:0097151]; synaptic membrane adhesion [GO:0099560]	kinase binding [GO:0019900]	cell junction [GO:0030054]; dendrite [GO:0030425]; GABA-ergic synapse [GO:0098982]; inhibitory synapse [GO:0060077]; integral component of membrane [GO:0016021]; neuronal cell body [GO:0043025]; postsynaptic density [GO:0014069]; postsynaptic membrane [GO:0045211]; postsynaptic specialization of symmetric synapse [GO:0099629]
Q9Y219	JAG2	JAG2_HUMAN	Protein jagged-2 (Jagged2) (hJ2)	1238	1081-1101	FUNCTION: Putative Notch ligand involved in the mediation of Notch signaling. Involved in limb development (By similarity). {ECO:0000250}.	auditory receptor cell fate commitment [GO:0009912]; cell differentiation [GO:0030154]; epithelial cell apoptotic process involved in palatal shelf morphogenesis [GO:1990134]; gamma-delta T cell differentiation [GO:0042492]; in utero embryonic development [GO:0001701]; morphogenesis of embryonic epithelium [GO:0016331]; Notch signaling pathway [GO:0007219]; odontogenesis of dentin-containing toot…	calcium ion binding [GO:0005509]; growth factor activity [GO:0008083]; Notch binding [GO:0005112]	integral component of plasma membrane [GO:0005887]; plasma membrane [GO:0005886]
Q9Y2C9	TLR6	TLR6_HUMAN	Toll-like receptor 6 (CD antigen CD286)	796	587-607	FUNCTION: Participates in the innate immune response to Gram-positive bacteria and fungi. Specifically recognizes diacylated and, to a lesser extent, triacylated lipopeptides (PubMed:20037584). In response to diacylated lipopeptides, forms the activation cluster TLR2:TLR6:CD14:CD36, this cluster triggers signaling from the cell surface and subsequently is targeted to the Golgi in a lipid-raft dep…	activation of NF-kappaB-inducing kinase activity [GO:0007250]; cell activation [GO:0001775]; cellular response to amyloid-beta [GO:1904646]; cellular response to diacyl bacterial lipopeptide [GO:0071726]; cellular response to oxidised low-density lipoprotein particle stimulus [GO:0140052]; defense response to bacterium [GO:0042742]; detection of diacyl bacterial lipopeptide [GO:0042496]; immune r…	amyloid-beta binding [GO:0001540]; identical protein binding [GO:0042802]; lipopeptide binding [GO:0071723]; protein heterodimerization activity [GO:0046982]; signaling receptor activity [GO:0038023]; signaling receptor binding [GO:0005102]; Toll-like receptor 2 binding [GO:0035663]; transmembrane signaling receptor activity [GO:0004888]	Golgi apparatus [GO:0005794]; integral component of plasma membrane [GO:0005887]; intracellular [GO:0005622]; membrane raft [GO:0045121]; phagocytic vesicle membrane [GO:0030670]; plasma membrane [GO:0005886]; receptor complex [GO:0043235]; Toll-like receptor 2-Toll-like receptor 6 protein complex [GO:0035355]
Q9Y320	TMX2 TXNDC14 CGI-31 My009 PIG26 PSEC0045 UNQ237/PRO270	TMX2_HUMAN	Thioredoxin-related transmembrane protein 2 (Cell proliferation-inducing gene 26 protein) (Thioredoxin domain-containing protein 14)	296	103-125		cell redox homeostasis [GO:0045454]		cell [GO:0005623]; integral component of membrane [GO:0016021]
Q9Y5E5	PCDHB4	PCDB4_HUMAN	Protocadherin beta-4 (PCDH-beta-4)	795	690-710	FUNCTION: Potential calcium-dependent cell-adhesion protein. May be involved in the establishment and maintenance of specific neuronal connections in the brain.	calcium-dependent cell-cell adhesion via plasma membrane cell adhesion molecules [GO:0016339]; cell adhesion [GO:0007155]; chemical synaptic transmission [GO:0007268]; homophilic cell adhesion via plasma membrane adhesion molecules [GO:0007156]; nervous system development [GO:0007399]; synapse assembly [GO:0007416]	calcium ion binding [GO:0005509]	integral component of membrane [GO:0016021]; integral component of plasma membrane [GO:0005887]
Q9Y5E8	PCDHB15	PCDBF_HUMAN	Protocadherin beta-15 (PCDH-beta-15)	787	691-711	FUNCTION: Potential calcium-dependent cell-adhesion protein. May be involved in the establishment and maintenance of specific neuronal connections in the brain.	cell adhesion [GO:0007155]; homophilic cell adhesion via plasma membrane adhesion molecules [GO:0007156]; nervous system development [GO:0007399]	calcium ion binding [GO:0005509]	integral component of plasma membrane [GO:0005887]; photoreceptor connecting cilium [GO:0032391]
Q9Y5F3	PCDHB1	PCDB1_HUMAN	Protocadherin beta-1 (PCDH-beta-1)	818	692-712	FUNCTION: Potential calcium-dependent cell-adhesion protein. May be involved in the establishment and maintenance of specific neuronal connections in the brain.	cell adhesion [GO:0007155]; homophilic cell adhesion via plasma membrane adhesion molecules [GO:0007156]	calcium ion binding [GO:0005509]	integral component of plasma membrane [GO:0005887]
Q9Y5G2	PCDHGB2	PCDGE_HUMAN	Protocadherin gamma-B2 (PCDH-gamma-B2)	931	692-712	FUNCTION: Potential calcium-dependent cell-adhesion protein. May be involved in the establishment and maintenance of specific neuronal connections in the brain.	cell adhesion [GO:0007155]; homophilic cell adhesion via plasma membrane adhesion molecules [GO:0007156]	calcium ion binding [GO:0005509]	integral component of plasma membrane [GO:0005887]
Q9Y5G5	PCDHGA8 KIAA0327	PCDG8_HUMAN	Protocadherin gamma-A8 (PCDH-gamma-A8)	932	693-713	FUNCTION: Potential calcium-dependent cell-adhesion protein. May be involved in the establishment and maintenance of specific neuronal connections in the brain.	cell adhesion [GO:0007155]; homophilic cell adhesion via plasma membrane adhesion molecules [GO:0007156]	calcium ion binding [GO:0005509]	integral component of plasma membrane [GO:0005887]
Q9Y5H1	PCDHGA2	PCDG2_HUMAN	Protocadherin gamma-A2 (PCDH-gamma-A2)	932	693-713	FUNCTION: Potential calcium-dependent cell-adhesion protein. May be involved in the establishment and maintenance of specific neuronal connections in the brain.	cell adhesion [GO:0007155]; homophilic cell adhesion via plasma membrane adhesion molecules [GO:0007156]	calcium ion binding [GO:0005509]	integral component of plasma membrane [GO:0005887]
Q9Y5H4	PCDHGA1	PCDG1_HUMAN	Protocadherin gamma-A1 (PCDH-gamma-A1)	931	693-713	FUNCTION: Potential calcium-dependent cell-adhesion protein. May be involved in the establishment and maintenance of specific neuronal connections in the brain.	cell adhesion [GO:0007155]; homophilic cell adhesion via plasma membrane adhesion molecules [GO:0007156]	calcium ion binding [GO:0005509]	integral component of plasma membrane [GO:0005887]
Q9Y5H5	PCDHA9 KIAA0345	PCDA9_HUMAN	Protocadherin alpha-9 (PCDH-alpha-9)	950	698-718	FUNCTION: Potential calcium-dependent cell-adhesion protein. May be involved in the establishment and maintenance of specific neuronal connections in the brain.	cell adhesion [GO:0007155]; homophilic cell adhesion via plasma membrane adhesion molecules [GO:0007156]	calcium ion binding [GO:0005509]	integral component of plasma membrane [GO:0005887]
Q9Y5I3	PCDHA1	PCDA1_HUMAN	Protocadherin alpha-1 (PCDH-alpha-1)	950	698-718	FUNCTION: Potential calcium-dependent cell-adhesion protein. May be involved in the establishment and maintenance of specific neuronal connections in the brain.	cell adhesion [GO:0007155]; homophilic cell adhesion via plasma membrane adhesion molecules [GO:0007156]; nervous system development [GO:0007399]	calcium ion binding [GO:0005509]	endoplasmic reticulum [GO:0005783]; extracellular region [GO:0005576]; integral component of plasma membrane [GO:0005887]
Q9Y6J6	KCNE2	KCNE2_HUMAN	Potassium voltage-gated channel subfamily E member 2 (MinK-related peptide 1) (Minimum potassium ion channel-related peptide 1) (Potassium channel subunit beta MiRP1)	123	49-69	FUNCTION: Ancillary protein that assembles as a beta subunit with a voltage-gated potassium channel complex of pore-forming alpha subunits. Modulates the gating kinetics and enhances stability of the channel complex. Assembled with KCNB1 modulates the gating characteristics of the delayed rectifier voltage-dependent potassium channel KCNB1. Associated with KCNH2/HERG is proposed to form the rapid…	aging [GO:0007568]; cardiac muscle cell action potential involved in contraction [GO:0086002]; cellular response to drug [GO:0035690]; membrane repolarization [GO:0086009]; membrane repolarization during action potential [GO:0086011]; membrane repolarization during ventricular cardiac muscle cell action potential [GO:0098915]; negative regulation of delayed rectifier potassium channel activity [G…	delayed rectifier potassium channel activity [GO:0005251]; inward rectifier potassium channel activity [GO:0005242]; ion channel binding [GO:0044325]; potassium channel regulator activity [GO:0015459]; protein homodimerization activity [GO:0042803]; voltage-gated potassium channel activity involved in ventricular cardiac muscle cell action potential repolarization [GO:1902282]	cell surface [GO:0009986]; endoplasmic reticulum [GO:0005783]; Golgi apparatus [GO:0005794]; lysosome [GO:0005764]; plasma membrane [GO:0005886]; voltage-gated potassium channel complex [GO:0008076]
Q9Y6N7	ROBO1 DUTT1	ROBO1_HUMAN	Roundabout homolog 1 (Deleted in U twenty twenty) (H-Robo-1)	1651	898-918	FUNCTION: Receptor for SLIT1 and SLIT2 that mediates cellular responses to molecular guidance cues in cellular migration, including axonal navigation at the ventral midline of the neural tube and projection of axons to different regions during neuronal development (PubMed:10102268, PubMed:24560577). Interaction with the intracellular domain of FLRT3 mediates axon attraction towards cells expressi…	activation of cysteine-type endopeptidase activity involved in apoptotic process [GO:0006919]; aorta development [GO:0035904]; aortic valve morphogenesis [GO:0003180]; axon guidance [GO:0007411]; axon midline choice point recognition [GO:0016199]; cell adhesion [GO:0007155]; cell migration involved in sprouting angiogenesis [GO:0002042]; chemorepulsion involved in postnatal olfactory bulb interne…	axon guidance receptor activity [GO:0008046]; identical protein binding [GO:0042802]; LRR domain binding [GO:0030275]	axon [GO:0030424]; cell surface [GO:0009986]; cytoplasm [GO:0005737]; endoplasmic reticulum-Golgi intermediate compartment membrane [GO:0033116]; integral component of plasma membrane [GO:0005887]; plasma membrane [GO:0005886]
Q9Y6N8	CDH10	CAD10_HUMAN	Cadherin-10 (T2-cadherin)	788	614-634	FUNCTION: Cadherins are calcium-dependent cell adhesion proteins. They preferentially interact with themselves in a homophilic manner in connecting cells; cadherins may thus contribute to the sorting of heterogeneous cell types.	adherens junction organization [GO:0034332]; calcium-dependent cell-cell adhesion via plasma membrane cell adhesion molecules [GO:0016339]; cell-cell adhesion [GO:0098609]; cell-cell adhesion mediated by cadherin [GO:0044331]; cell-cell junction assembly [GO:0007043]; cell morphogenesis [GO:0000902]; homophilic cell adhesion via plasma membrane adhesion molecules [GO:0007156]	cadherin binding [GO:0045296]; calcium ion binding [GO:0005509]; cytoskeletal protein binding [GO:0008092]; protein homodimerization activity [GO:0042803]	catenin complex [GO:0016342]; cell-cell adherens junction [GO:0005913]; cell surface [GO:0009986]; GABA-ergic synapse [GO:0098982]; glutamatergic synapse [GO:0098978]; integral component of postsynaptic specialization membrane [GO:0099060]; integral component of presynaptic active zone membrane [GO:0099059]; plasma membrane [GO:0005886]
