# Supplementary material for: Regulation of cytokine signaling through direct interaction between cytokine receptors and the ATG16L1 WD40 domain
Source: Nat Commun. 2020 Nov 20;11:5919. doi: 10.1038/s41467-020-19670-4 (PMC7679444; doi:10.1038/s41467-020-19670-4)
Supplement: Supplementary file 5 — Supplementary Data 2 [file 41467_2020_19670_MOESM5_ESM.xlsx]

## Sheet: Suppl. Data 2
Uniprot Entry	Gene Name	Entry name	Protein Name	Transmembrane Region	Motif Position	Motif Identity
A2VDJ0	TMEM131L KIAA0922	T131L_HUMAN	Transmembrane protein 131-like	870-890	1443-1457	FIDWSatceGQFSsA
A2VDJ0	TMEM131L KIAA0922	T131L_HUMAN	Transmembrane protein 131-like	870-890	1444-1457	IDWSatceGQFSsA
A2VDJ0	TMEM131L KIAA0922	T131L_HUMAN	Transmembrane protein 131-like	870-890	1461-1472	LELNdy..NAFPeE
A2VDJ0	TMEM131L KIAA0922	T131L_HUMAN	Transmembrane protein 131-like	870-890	1393-1407	GPtgveEDKGLYSpG
A2VDJ0	TMEM131L KIAA0922	T131L_HUMAN	Transmembrane protein 131-like	870-890	1402-1413	GLysp.GDLWPtP
A2VDJ0	TMEM131L KIAA0922	T131L_HUMAN	Transmembrane protein 131-like	870-890	1463-1472	LNDYNAFPeE
A2VDJ0	TMEM131L KIAA0922	T131L_HUMAN	Transmembrane protein 131-like	870-890	1407-1413	GDLWPtP
A6BM72	MEGF11 KIAA1781 UNQ1949/PRO4432	MEG11_HUMAN	Multiple epidermal growth factor-like domains protein 11 (Multiple EGF-like domains protein 11)	849-869	880-892	GRDLApr..VSYTpA
A6H8M9	CDHR4 CDH29 UNQ9392/PRO34300	CDHR4_HUMAN	Cadherin-related family member 4 (Cadherin-like protein 29)	687-707	773-781	GRDYLFNtH
A6NF34	ANTXRL	ANTRL_HUMAN	Anthrax toxin receptor-like	354-374	557-567	LRhs..PEYFSqA
A6NLX4	TMEM210	TM210_HUMAN	Transmembrane protein 210	48-68	86-93	LVENFGvQ
A6NM11	LRRC37A2	L37A2_HUMAN	Leucine-rich repeat-containing protein 37A2	1583-1603	1648-1657	LWf...KDMYKpL
A6NM11	LRRC37A2	L37A2_HUMAN	Leucine-rich repeat-containing protein 37A2	1583-1603	1650-1657	FKDMYKpL
A6NMS7	LRRC37A LRRC37A1	L37A1_HUMAN	Leucine-rich repeat-containing protein 37A	1583-1603	1648-1657	LWf...KDLYKpL
A6NMS7	LRRC37A LRRC37A1	L37A1_HUMAN	Leucine-rich repeat-containing protein 37A	1583-1603	1650-1657	FKDLYKpL
A8MVW5	HEPACAM2 MIKI UNQ305/PRO346	HECA2_HUMAN	HEPACAM family member 2 (Mitotic kinetics regulator)	352-372	387-402	GRpe..TEYRka..QTFSgH
A8MVW5	HEPACAM2 MIKI UNQ305/PRO346	HECA2_HUMAN	HEPACAM family member 2 (Mitotic kinetics regulator)	352-372	439-450	GQDLHs...TVYEvI
A8MVW5	HEPACAM2 MIKI UNQ305/PRO346	HECA2_HUMAN	HEPACAM family member 2 (Mitotic kinetics regulator)	352-372	409-420	FGi...YEFVAFPdV
A8MVW5	HEPACAM2 MIKI UNQ305/PRO346	HECA2_HUMAN	HEPACAM family member 2 (Mitotic kinetics regulator)	352-372	411-420	IYEFVAFPdV
A8MVW5	HEPACAM2 MIKI UNQ305/PRO346	HECA2_HUMAN	HEPACAM family member 2 (Mitotic kinetics regulator)	352-372	412-420	YEFVAFPdV
A8MWY0	KIAA1324L EIG121L	K132L_HUMAN	UPF0577 protein KIAA1324-like (Estrogen-induced gene 121-like protein) (hEIG121L)	930-950	950-963	WKknqkLEYKYSkL
A8MWY0	KIAA1324L EIG121L	K132L_HUMAN	UPF0577 protein KIAA1324-like (Estrogen-induced gene 121-like protein) (hEIG121L)	930-950	1007-1019	LAtkekEDHFEsV
A8MWY0	KIAA1324L EIG121L	K132L_HUMAN	UPF0577 protein KIAA1324-like (Estrogen-induced gene 121-like protein) (hEIG121L)	930-950	956-963	LEYKYSkL
B6SEH8	ERVV-1 ENVV1	ERVV1_HUMAN	Endogenous retrovirus group V member 1 Env polyprotein (HERV-V_19q13.41 provirus ancestral Env polyprotein 1)	322-342	414-427	GAie..EDIK....KIYDeV
B8ZZ34	SHISA8 C22orf17	SHSA8_HUMAN	Protein shisa-8 (Shisa family member 8)	139-159	343-360	GSltlqPDYAky..ATFKaA
B8ZZ34	SHISA8 C22orf17	SHSA8_HUMAN	Protein shisa-8 (Shisa family member 8)	139-159	456-467	FSvkm.PETFNpQ
I3L273	GFY	GFY_HUMAN	Golgi-associated olfactory signaling regulator (Protein Goofy)	410-430	454-466	LHldapKDPYDlY
I3L273	GFY	GFY_HUMAN	Golgi-associated olfactory signaling regulator (Protein Goofy)	410-430	463-470	YDLYFYaP
I3L273	GFY	GFY_HUMAN	Golgi-associated olfactory signaling regulator (Protein Goofy)	410-430	463-469	YDLYFyA
O00206	TLR4	TLR4_HUMAN	Toll-like receptor 4 (hToll) (CD antigen CD284)	632-652	778-789	LLrqq.VELYRlL
O00220	TNFRSF10A APO2 DR4 TRAILR1	TR10A_HUMAN	Tumor necrosis factor receptor superfamily member 10A (Death receptor 4) (TNF-related apoptosis-inducing ligand receptor 1) (TRAIL receptor 1) (TRAIL-R1) (CD antigen CD261)	240-262	367-380	FFDKFani.VPFDsW
O00220	TNFRSF10A APO2 DR4 TRAILR1	TR10A_HUMAN	Tumor necrosis factor receptor superfamily member 10A (Death receptor 4) (TNF-related apoptosis-inducing ligand receptor 1) (TRAIL receptor 1) (TRAIL-R1) (CD antigen CD261)	240-262	368-380	FDKFani.VPFDsW
O00220	TNFRSF10A APO2 DR4 TRAILR1	TR10A_HUMAN	Tumor necrosis factor receptor superfamily member 10A (Death receptor 4) (TNF-related apoptosis-inducing ligand receptor 1) (TRAIL receptor 1) (TRAIL-R1) (CD antigen CD261)	240-262	377-383	FDSWDqL
O00478	BTN3A3 BTF3	BT3A3_HUMAN	Butyrophilin subfamily 3 member A3	249-269	302-317	ISl...REKLqee.LKWRkI
O00478	BTN3A3 BTF3	BT3A3_HUMAN	Butyrophilin subfamily 3 member A3	249-269	327-340	LAy...HEWKm...ALFKpA
O00478	BTN3A3 BTF3	BT3A3_HUMAN	Butyrophilin subfamily 3 member A3	249-269	393-410	GRhyweVEVGdr..KEWHiG
O00478	BTN3A3 BTF3	BT3A3_HUMAN	Butyrophilin subfamily 3 member A3	249-269	304-317	LREKLqee.LKWRkI
O00478	BTN3A3 BTF3	BT3A3_HUMAN	Butyrophilin subfamily 3 member A3	249-269	329-340	YHEWKm...ALFKpA
O00478	BTN3A3 BTF3	BT3A3_HUMAN	Butyrophilin subfamily 3 member A3	249-269	323-335	GEKSlay.HEWKmA
O00478	BTN3A3 BTF3	BT3A3_HUMAN	Butyrophilin subfamily 3 member A3	249-269	304-317	LReklqEELKWRkI
O00478	BTN3A3 BTF3	BT3A3_HUMAN	Butyrophilin subfamily 3 member A3	249-269	464-477	FLdyetGEISFYnA
O00478	BTN3A3 BTF3	BT3A3_HUMAN	Butyrophilin subfamily 3 member A3	249-269	371-381	LPdn..PERFEwR
O00478	BTN3A3 BTF3	BT3A3_HUMAN	Butyrophilin subfamily 3 member A3	249-269	470-477	GEISFYnA
O00481	BTN3A1 BTF5	BT3A1_HUMAN	Butyrophilin subfamily 3 member A1 (CD antigen CD277)	255-271	393-410	GRhyweVEVGdr..KEWHiG
O00481	BTN3A1 BTF5	BT3A1_HUMAN	Butyrophilin subfamily 3 member A1 (CD antigen CD277)	255-271	482-498	IHtf..LDVSfse.ALYPvF
O00481	BTN3A1 BTF5	BT3A1_HUMAN	Butyrophilin subfamily 3 member A1 (CD antigen CD277)	255-271	329-340	YNEWKk...ALFKpA
O00481	BTN3A1 BTF5	BT3A1_HUMAN	Butyrophilin subfamily 3 member A1 (CD antigen CD277)	255-271	485-498	FLDVSfse.ALYPvF
O00481	BTN3A1 BTF5	BT3A1_HUMAN	Butyrophilin subfamily 3 member A1 (CD antigen CD277)	255-271	486-498	LDVSfse.ALYPvF
O00481	BTN3A1 BTF5	BT3A1_HUMAN	Butyrophilin subfamily 3 member A1 (CD antigen CD277)	255-271	463-477	FLdyetGDISFYNaV
O00481	BTN3A1 BTF5	BT3A1_HUMAN	Butyrophilin subfamily 3 member A1 (CD antigen CD277)	255-271	308-317	LL....EELRWRsI
O00481	BTN3A1 BTF5	BT3A1_HUMAN	Butyrophilin subfamily 3 member A1 (CD antigen CD277)	255-271	463-476	FLdyetGDISFYnA
O00481	BTN3A1 BTF5	BT3A1_HUMAN	Butyrophilin subfamily 3 member A1 (CD antigen CD277)	255-271	482-493	IHtf..LDVSFSeA
O00481	BTN3A1 BTF5	BT3A1_HUMAN	Butyrophilin subfamily 3 member A1 (CD antigen CD277)	255-271	371-381	LPdn..PERFNwH
O00481	BTN3A1 BTF5	BT3A1_HUMAN	Butyrophilin subfamily 3 member A1 (CD antigen CD277)	255-271	309-317	LEELRWRsI
O00481	BTN3A1 BTF5	BT3A1_HUMAN	Butyrophilin subfamily 3 member A1 (CD antigen CD277)	255-271	485-493	FLDVSFSeA
O00481	BTN3A1 BTF5	BT3A1_HUMAN	Butyrophilin subfamily 3 member A1 (CD antigen CD277)	255-271	469-477	GDISFYNaV
O00481	BTN3A1 BTF5	BT3A1_HUMAN	Butyrophilin subfamily 3 member A1 (CD antigen CD277)	255-271	469-476	GDISFYnA
O00481	BTN3A1 BTF5	BT3A1_HUMAN	Butyrophilin subfamily 3 member A1 (CD antigen CD277)	255-271	486-493	LDVSFSeA
O00548	DLL1 UNQ146/PRO172	DLL1_HUMAN	Delta-like protein 1 (Drosophila Delta homolog 1) (Delta1) (H-Delta-1)	546-568	621-639	FHgdhsADKNgfk.ARYPaV
O14511	NRG2 NTAK	NRG2_HUMAN	Pro-neuregulin-2, membrane-bound isoform (Pro-NRG2) [Cleaved into: Neuregulin-2 (NRG-2) (Divergent of neuregulin-1) (DON-1) (Neural- and thymus-derived activator for ERBB kinases) (NTAK)]	406-426	602-612	LSp...VDFHYSlA
O14511	NRG2 NTAK	NRG2_HUMAN	Pro-neuregulin-2, membrane-bound isoform (Pro-NRG2) [Cleaved into: Neuregulin-2 (NRG-2) (Divergent of neuregulin-1) (DON-1) (Neural- and thymus-derived activator for ERBB kinases) (NTAK)]	406-426	674-680	YDSYYyP
O14763	TNFRSF10B DR5 KILLER TRAILR2 TRICK2 ZTNFR9 UNQ160/PRO186	TR10B_HUMAN	Tumor necrosis factor receptor superfamily member 10B (Death receptor 5) (TNF-related apoptosis-inducing ligand receptor 2) (TRAIL receptor 2) (TRAIL-R2) (CD antigen CD262)	211-231	345-354	FADLVPFDsW
O14763	TNFRSF10B DR5 KILLER TRAILR2 TRICK2 ZTNFR9 UNQ160/PRO186	TR10B_HUMAN	Tumor necrosis factor receptor superfamily member 10B (Death receptor 5) (TNF-related apoptosis-inducing ligand receptor 2) (TRAIL receptor 2) (TRAIL-R2) (CD antigen CD262)	211-231	351-357	FDSWEpL
O14786	NRP1 NRP VEGF165R	NRP1_HUMAN	Neuropilin-1 (Vascular endothelial cell growth factor 165 receptor) (CD antigen CD304)	857-879	906-923	GVklk.KDKLntq.STYSeA
O14786	NRP1 NRP VEGF165R	NRP1_HUMAN	Neuropilin-1 (Vascular endothelial cell growth factor 165 receptor) (CD antigen CD304)	857-879	893-902	LSa...LENYNfE
O14786	NRP1 NRP VEGF165R	NRP1_HUMAN	Neuropilin-1 (Vascular endothelial cell growth factor 165 receptor) (CD antigen CD304)	857-879	896-902	LENYNfE
O14917	PCDH17 PCDH68 PCH68	PCD17_HUMAN	Protocadherin-17 (Protocadherin-68)	708-728	853-862	IIq...TDNFPaE
O15031	PLXNB2 KIAA0315	PLXB2_HUMAN	Plexin-B2 (MM1)	1198-1218	1271-1288	GIpv..LDYKtytdRVFFlP
O15031	PLXNB2 KIAA0315	PLXB2_HUMAN	Plexin-B2 (MM1)	1198-1218	1487-1502	ISqv..KEKIid..QVYRgQ
O15031	PLXNB2 KIAA0315	PLXB2_HUMAN	Plexin-B2 (MM1)	1198-1218	1525-1542	ILsd..LDLTsqreGRWKrV
O15031	PLXNB2 KIAA0315	PLXB2_HUMAN	Plexin-B2 (MM1)	1198-1218	1275-1288	LDYKtytdRVFFlP
O15031	PLXNB2 KIAA0315	PLXB2_HUMAN	Plexin-B2 (MM1)	1198-1218	1529-1542	LDLTsqreGRWKrV
O15031	PLXNB2 KIAA0315	PLXB2_HUMAN	Plexin-B2 (MM1)	1198-1218	1271-1283	GIpv..LDYKTYTdR
O15031	PLXNB2 KIAA0315	PLXB2_HUMAN	Plexin-B2 (MM1)	1198-1218	1358-1368	LHgk..LEYYTdI
O15031	PLXNB2 KIAA0315	PLXB2_HUMAN	Plexin-B2 (MM1)	1198-1218	1748-1759	YKkmv.EDYYKgI
O15031	PLXNB2 KIAA0315	PLXB2_HUMAN	Plexin-B2 (MM1)	1198-1218	1275-1283	LDYKTYTdR
O15031	PLXNB2 KIAA0315	PLXB2_HUMAN	Plexin-B2 (MM1)	1198-1218	1362-1368	LEYYTdI
O15455	TLR3	TLR3_HUMAN	Toll-like receptor 3 (CD antigen CD283)	705-725	761-774	IHaykdKDWVWEhF
O43157	PLXNB1 KIAA0407 PLXN5 SEP	PLXB1_HUMAN	Plexin-B1 (Semaphorin receptor SEP)	1491-1511	1560-1579	GSgipfLDYKvyaeRIFFpG
O43157	PLXNB1 KIAA0407 PLXN5 SEP	PLXB1_HUMAN	Plexin-B1 (Semaphorin receptor SEP)	1491-1511	1777-1792	ISqa..KEKMld..QLYKgV
O43157	PLXNB1 KIAA0407 PLXN5 SEP	PLXB1_HUMAN	Plexin-B1 (Semaphorin receptor SEP)	1491-1511	1815-1833	LIlsd.EDVTsevqGLWRrL
O43157	PLXNB1 KIAA0407 PLXN5 SEP	PLXB1_HUMAN	Plexin-B1 (Semaphorin receptor SEP)	1491-1511	2083-2102	GArvalHELYkyinKYYDqI
O43157	PLXNB1 KIAA0407 PLXN5 SEP	PLXB1_HUMAN	Plexin-B1 (Semaphorin receptor SEP)	1491-1511	1565-1579	FLDYKvyaeRIFFpG
O43157	PLXNB1 KIAA0407 PLXN5 SEP	PLXB1_HUMAN	Plexin-B1 (Semaphorin receptor SEP)	1491-1511	2088-2102	LHELYkyinKYYDqI
O43157	PLXNB1 KIAA0407 PLXN5 SEP	PLXB1_HUMAN	Plexin-B1 (Semaphorin receptor SEP)	1491-1511	1566-1579	LDYKvyaeRIFFpG
O43157	PLXNB1 KIAA0407 PLXN5 SEP	PLXB1_HUMAN	Plexin-B1 (Semaphorin receptor SEP)	1491-1511	1739-1749	LLr...EDVEYRpL
O43157	PLXNB1 KIAA0407 PLXN5 SEP	PLXB1_HUMAN	Plexin-B1 (Semaphorin receptor SEP)	1491-1511	1645-1655	LHgk..LEYFTdI
O43157	PLXNB1 KIAA0407 PLXN5 SEP	PLXB1_HUMAN	Plexin-B1 (Semaphorin receptor SEP)	1491-1511	2083-2095	GArvalHELYKyI
O43157	PLXNB1 KIAA0407 PLXN5 SEP	PLXB1_HUMAN	Plexin-B1 (Semaphorin receptor SEP)	1491-1511	2088-2095	LHELYKyI
O43157	PLXNB1 KIAA0407 PLXN5 SEP	PLXB1_HUMAN	Plexin-B1 (Semaphorin receptor SEP)	1491-1511	1803-1810	LDVEWRsG
O43157	PLXNB1 KIAA0407 PLXN5 SEP	PLXB1_HUMAN	Plexin-B1 (Semaphorin receptor SEP)	1491-1511	1649-1655	LEYFTdI
O43699	SIGLEC6 CD33L CD33L1 OBBP1	SIGL6_HUMAN	Sialic acid-binding Ig-like lectin 6 (Siglec-6) (CD33 antigen-like 1) (CDw327) (Obesity-binding protein 1) (OB-BP1) (CD antigen CD327)	348-368	417-434	ISede.QELHyav.LHFHkV
O60245	PCDH7 BHPCDH	PCDH7_HUMAN	Protocadherin-7 (Brain-heart protocadherin) (BH-Pcdh)	880-900	1039-1058	IGsdhcSEYScqtnNKYSkQ
O60245	PCDH7 BHPCDH	PCDH7_HUMAN	Protocadherin-7 (Brain-heart protocadherin) (BH-Pcdh)	880-900	915-926	GKkdh.EDFFTpQ
O60462	NRP2 VEGF165R2	NRP2_HUMAN	Neuropilin-2 (Vascular endothelial cell growth factor 165 receptor 2)	865-889	905-911	LENYNfE
O60462	NRP2 VEGF165R2	NRP2_HUMAN	Neuropilin-2 (Vascular endothelial cell growth factor 165 receptor 2)	865-889	910-916	FELYDgL
O60469	DSCAM	DSCAM_HUMAN	Down syndrome cell adhesion molecule (CHD2)	1596-1616	1811-1821	YEELA....RAYEhA
O60486	PLXNC1 VESPR	PLXC1_HUMAN	Plexin-C1 (Virus-encoded semaphorin protein receptor) (CD antigen CD232)	945-965	1010-1029	FGtvpfLDYKhfalRTFFpE
O60486	PLXNC1 VESPR	PLXC1_HUMAN	Plexin-C1 (Virus-encoded semaphorin protein receptor) (CD antigen CD232)	945-965	1181-1199	LYtln.EDWLlwqvPEFStV
O60486	PLXNC1 VESPR	PLXC1_HUMAN	Plexin-C1 (Virus-encoded semaphorin protein receptor) (CD antigen CD232)	945-965	1361-1376	IHsv..LEKLfr..SIWSlP
O60486	PLXNC1 VESPR	PLXC1_HUMAN	Plexin-C1 (Virus-encoded semaphorin protein receptor) (CD antigen CD232)	945-965	1475-1489	IPtyk.EEVK....SYYKaI
O60486	PLXNC1 VESPR	PLXC1_HUMAN	Plexin-C1 (Virus-encoded semaphorin protein receptor) (CD antigen CD232)	945-965	1015-1029	FLDYKhfalRTFFpE
O60486	PLXNC1 VESPR	PLXC1_HUMAN	Plexin-C1 (Virus-encoded semaphorin protein receptor) (CD antigen CD232)	945-965	1521-1535	LTEIYkyivKYFDeI
O60486	PLXNC1 VESPR	PLXC1_HUMAN	Plexin-C1 (Virus-encoded semaphorin protein receptor) (CD antigen CD232)	945-965	1016-1029	LDYKhfalRTFFpE
O60486	PLXNC1 VESPR	PLXC1_HUMAN	Plexin-C1 (Virus-encoded semaphorin protein receptor) (CD antigen CD232)	945-965	1365-1376	LEKLfr..SIWSlP
O60486	PLXNC1 VESPR	PLXC1_HUMAN	Plexin-C1 (Virus-encoded semaphorin protein receptor) (CD antigen CD232)	945-965	1469-1481	LLya..KDIPTYKeE
O60486	PLXNC1 VESPR	PLXC1_HUMAN	Plexin-C1 (Virus-encoded semaphorin protein receptor) (CD antigen CD232)	945-965	1475-1488	IPtyk.EEVKSYYkA
O60486	PLXNC1 VESPR	PLXC1_HUMAN	Plexin-C1 (Virus-encoded semaphorin protein receptor) (CD antigen CD232)	945-965	1361-1372	IHsv..LEKLFRsI
O60486	PLXNC1 VESPR	PLXC1_HUMAN	Plexin-C1 (Virus-encoded semaphorin protein receptor) (CD antigen CD232)	945-965	1148-1160	FLretvGEPFYlL
O60486	PLXNC1 VESPR	PLXC1_HUMAN	Plexin-C1 (Virus-encoded semaphorin protein receptor) (CD antigen CD232)	945-965	1521-1528	LTEIYKyI
O60486	PLXNC1 VESPR	PLXC1_HUMAN	Plexin-C1 (Virus-encoded semaphorin protein receptor) (CD antigen CD232)	945-965	1365-1372	LEKLFRsI
O60486	PLXNC1 VESPR	PLXC1_HUMAN	Plexin-C1 (Virus-encoded semaphorin protein receptor) (CD antigen CD232)	945-965	1154-1160	GEPFYlL
O60500	NPHS1 NPHN	NPHN_HUMAN	Nephrin (Renal glomerulus-specific cell adhesion receptor)	1056-1076	1149-1161	LPptq.EEVSYSrG
O60602	TLR5 TIL3	TLR5_HUMAN	Toll-like receptor 5 (Toll/interleukin-1 receptor-like protein 3)	640-660	763-775	LRdgwcLEAFSyA
O60602	TLR5 TIL3	TLR5_HUMAN	Toll-like receptor 5 (Toll/interleukin-1 receptor-like protein 3)	640-660	769-775	LEAFSyA
O60603	TLR2 TIL4	TLR2_HUMAN	Toll-like receptor 2 (Toll/interleukin-1 receptor-like protein 4) (CD antigen CD282)	589-609	644-656	FVsyseRDAYWvE
O60603	TLR2 TIL4	TLR2_HUMAN	Toll-like receptor 2 (Toll/interleukin-1 receptor-like protein 4) (CD antigen CD282)	589-609	717-725	LDFSHFRlF
O60603	TLR2 TIL4	TLR2_HUMAN	Toll-like receptor 2 (Toll/interleukin-1 receptor-like protein 4) (CD antigen CD282)	589-609	663-669	LENFNpP
O75051	PLXNA2 KIAA0463 OCT PLXN2 UNQ209/PRO235	PLXA2_HUMAN	Plexin-A2 (Semaphorin receptor OCT)	1238-1258	1483-1500	YSls..EDKLirqqIEYKtL
O75051	PLXNA2 KIAA0463 OCT PLXN2 UNQ209/PRO235	PLXA2_HUMAN	Plexin-A2 (Semaphorin receptor OCT)	1238-1258	1847-1863	LSal..NEIYsyv.SKYSeE
O75051	PLXNA2 KIAA0463 OCT PLXN2 UNQ209/PRO235	PLXA2_HUMAN	Plexin-A2 (Semaphorin receptor OCT)	1238-1258	1850-1863	LNEIYsyv.SKYSeE
O75051	PLXNA2 KIAA0463 OCT PLXN2 UNQ209/PRO235	PLXA2_HUMAN	Plexin-A2 (Semaphorin receptor OCT)	1238-1258	1798-1810	LLya..KDIPSYKsW
O75051	PLXNA2 KIAA0463 OCT PLXN2 UNQ209/PRO235	PLXA2_HUMAN	Plexin-A2 (Semaphorin receptor OCT)	1238-1258	1847-1857	LSal..NEIYSyV
O75051	PLXNA2 KIAA0463 OCT PLXN2 UNQ209/PRO235	PLXA2_HUMAN	Plexin-A2 (Semaphorin receptor OCT)	1238-1258	1850-1857	LNEIYSyV
O75074	LRP3	LRP3_HUMAN	Low-density lipoprotein receptor-related protein 3 (LRP-3) (105 kDa low-density lipoprotein receptor-related protein) (hLRp105)	497-517	522-536	LYslrtQEYRAFEtQ
O75121	MFAP3L KIAA0626 HSD-39 HSD39	MFA3L_HUMAN	Microfibrillar-associated protein 3-like (Testis development protein NYD-SP9)	150-172	189-205	FFrtegAEKLq...KAFEiA
O75121	MFAP3L KIAA0626 HSD-39 HSD39	MFA3L_HUMAN	Microfibrillar-associated protein 3-like (Testis development protein NYD-SP9)	150-172	194-205	GAEKLq...KAFEiA
O75121	MFAP3L KIAA0626 HSD-39 HSD39	MFA3L_HUMAN	Microfibrillar-associated protein 3-like (Testis development protein NYD-SP9)	150-172	186-193	INEFFRtE
O75509	TNFRSF21 DR6 UNQ437/PRO868	TNR21_HUMAN	Tumor necrosis factor receptor superfamily member 21 (Death receptor 6) (CD antigen CD358)	350-370	618-632	IPqa..EDKLd...RLFEiI
O75581	LRP6	LRP6_HUMAN	Low-density lipoprotein receptor-related protein 6 (LRP-6)	1371-1393	1555-1565	GYt...SDLNYDsE
O75871	CEACAM4 CGM7	CEAM4_HUMAN	Carcinoembryonic antigen-related cell adhesion molecule 4 (Carcinoembryonic antigen CGM7) (Non-specific cross-reacting antigen W236)	156-176	221-230	IY....EELLYSdA
O75871	CEACAM4 CGM7	CEAM4_HUMAN	Carcinoembryonic antigen-related cell adhesion molecule 4 (Carcinoembryonic antigen CGM7) (Non-specific cross-reacting antigen W236)	156-176	222-230	YEELLYSdA
O75976	CPD	CBPD_HUMAN	Carboxypeptidase D (EC 3.4.17.22) (Metallocarboxypeptidase D) (gp180)	1300-1320	1337-1347	LRqh..HDEYEdE
O94933	SLITRK3 KIAA0848	SLIK3_HUMAN	SLIT and NTRK-like protein 3	655-675	727-743	LSs...PEKAppvgHVYEyI
O94933	SLITRK3 KIAA0848	SLIK3_HUMAN	SLIT and NTRK-like protein 3	655-675	857-875	LAgfrhHEKNggv.VLFPpG
O94991	SLITRK5 KIAA0918 LRRC11	SLIK5_HUMAN	SLIT and NTRK-like protein 5 (Leucine-rich repeat-containing protein 11)	665-685	945-958	YLEVLekq.TTFSqF
O94991	SLITRK5 KIAA0918 LRRC11	SLIK5_HUMAN	SLIT and NTRK-like protein 5 (Leucine-rich repeat-containing protein 11)	665-685	946-958	LEVLekq.TTFSqF
O94991	SLITRK5 KIAA0918 LRRC11	SLIK5_HUMAN	SLIT and NTRK-like protein 5 (Leucine-rich repeat-containing protein 11)	665-685	845-857	LSpvqdADRFYrG
O95185	UNC5C UNC5H3	UNC5C_HUMAN	Netrin receptor UNC5C (Protein unc-5 homolog 3) (Protein unc-5 homolog C)	381-401	435-452	LLavp.PDLTsaa.AMYRgP
O95185	UNC5C UNC5H3	UNC5C_HUMAN	Netrin receptor UNC5C (Protein unc-5 homolog 3) (Protein unc-5 homolog C)	381-401	890-904	GVi...LDLWea..QNFPdG
O95185	UNC5C UNC5H3	UNC5C_HUMAN	Netrin receptor UNC5C (Protein unc-5 homolog 3) (Protein unc-5 homolog C)	381-401	892-904	ILDLWea..QNFPdG
O95185	UNC5C UNC5H3	UNC5C_HUMAN	Netrin receptor UNC5C (Protein unc-5 homolog 3) (Protein unc-5 homolog C)	381-401	893-904	LDLWea..QNFPdG
O95185	UNC5C UNC5H3	UNC5C_HUMAN	Netrin receptor UNC5C (Protein unc-5 homolog 3) (Protein unc-5 homolog C)	381-401	757-770	LLaky.QEIPFYHvW
O95185	UNC5C UNC5H3	UNC5C_HUMAN	Netrin receptor UNC5C (Protein unc-5 homolog 3) (Protein unc-5 homolog C)	381-401	757-769	LLaky.QEIPFYhV
O95185	UNC5C UNC5H3	UNC5C_HUMAN	Netrin receptor UNC5C (Protein unc-5 homolog 3) (Protein unc-5 homolog C)	381-401	890-899	GVi...LDLWEaQ
O95185	UNC5C UNC5H3	UNC5C_HUMAN	Netrin receptor UNC5C (Protein unc-5 homolog 3) (Protein unc-5 homolog C)	381-401	761-770	YQEIPFYHvW
O95185	UNC5C UNC5H3	UNC5C_HUMAN	Netrin receptor UNC5C (Protein unc-5 homolog 3) (Protein unc-5 homolog C)	381-401	761-769	YQEIPFYhV
O95185	UNC5C UNC5H3	UNC5C_HUMAN	Netrin receptor UNC5C (Protein unc-5 homolog 3) (Protein unc-5 homolog C)	381-401	640-647	GEENFTtP
O95185	UNC5C UNC5H3	UNC5C_HUMAN	Netrin receptor UNC5C (Protein unc-5 homolog 3) (Protein unc-5 homolog C)	381-401	892-899	ILDLWEaQ
O95185	UNC5C UNC5H3	UNC5C_HUMAN	Netrin receptor UNC5C (Protein unc-5 homolog 3) (Protein unc-5 homolog C)	381-401	893-899	LDLWEaQ
O95196	CSPG5 CALEB NGC	CSPG5_HUMAN	Chondroitin sulfate proteoglycan 5 (Acidic leucine-rich EGF-like domain-containing brain protein) (Neuroglycan C)	424-444	530-539	LKe...EESFNiQ
O95206	PCDH8	PCDH8_HUMAN	Protocadherin-8 (Arcadlin)	750-770	998-1006	LR....RDNYYqA
O95256	IL18RAP IL1R7	I18RA_HUMAN	Interleukin-18 receptor accessory protein (IL-18 receptor accessory protein) (IL-18RAcP) (Accessory protein-like) (AcPL) (CD218 antigen-like family member B) (CDw218b) (IL-1R accessory protein-like) (IL-1RAcPL) (Interleukin-1 receptor 7) (IL-1R-7) (IL-1R7) (Interleukin-18 receptor accessory protein-like) (Interleukin-18 receptor beta) (IL-18R-beta) (IL-18Rbeta) (CD antigen CD218b)	357-377	380-395	LLyrhwIEIV....LLYRtY
O95256	IL18RAP IL1R7	I18RA_HUMAN	Interleukin-18 receptor accessory protein (IL-18 receptor accessory protein) (IL-18RAcP) (Accessory protein-like) (AcPL) (CD218 antigen-like family member B) (CDw218b) (IL-1R accessory protein-like) (IL-1RAcPL) (Interleukin-1 receptor 7) (IL-1R-7) (IL-1R7) (Interleukin-18 receptor accessory protein-like) (Interleukin-18 receptor beta) (IL-18R-beta) (IL-18Rbeta) (CD antigen CD218b)	357-377	385-395	WIEIV....LLYRtY
O95256	IL18RAP IL1R7	I18RA_HUMAN	Interleukin-18 receptor accessory protein (IL-18 receptor accessory protein) (IL-18RAcP) (Accessory protein-like) (AcPL) (CD218 antigen-like family member B) (CDw218b) (IL-1R accessory protein-like) (IL-1RAcPL) (Interleukin-1 receptor 7) (IL-1R-7) (IL-1R7) (Interleukin-18 receptor accessory protein-like) (Interleukin-18 receptor beta) (IL-18R-beta) (IL-18Rbeta) (CD antigen CD218b)	357-377	386-395	IEIV....LLYRtY
O95727	CRTAM	CRTAM_HUMAN	Cytotoxic and regulatory T-cell molecule (Class-I MHC-restricted T-cell-associated molecule) (CD antigen CD355)	288-308	330-336	LESYRsR
O95976	IGSF6 DORA	IGSF6_HUMAN	Immunoglobulin superfamily member 6 (IgSF6) (Protein DORA)	154-174	202-214	IFqeiaQELYHkR
P01871	IGHM	IGHM_HUMAN	Immunoglobulin heavy constant mu (Ig mu chain C region) (Ig mu chain C region BOT) (Ig mu chain C region GAL) (Ig mu chain C region OU)		184-198	IKe...SDWLgq..SMFTcR
P01871	IGHM	IGHM_HUMAN	Immunoglobulin heavy constant mu (Ig mu chain C region) (Ig mu chain C region BOT) (Ig mu chain C region GAL) (Ig mu chain C region OU)		245-255	LV....TDLTTYDsV
P01871	IGHM	IGHM_HUMAN	Immunoglobulin heavy constant mu (Ig mu chain C region) (Ig mu chain C region BOT) (Ig mu chain C region GAL) (Ig mu chain C region OU)		397-408	ILtvs.EEEWNtG
P01871	IGHM	IGHM_HUMAN	Immunoglobulin heavy constant mu (Ig mu chain C region) (Ig mu chain C region BOT) (Ig mu chain C region GAL) (Ig mu chain C region OU)		408-414	GETYTcV
P01880	IGHD	IGHD_HUMAN	Immunoglobulin heavy constant delta (Ig delta chain C region) (Ig delta chain C region NIG-65) (Ig delta chain C region WAH)		172-191	LLtpavQDLWlrdkATFTcF
P01880	IGHD	IGHD_HUMAN	Immunoglobulin heavy constant delta (Ig delta chain C region) (Ig delta chain C region NIG-65) (Ig delta chain C region WAH)		191-207	FVvg..SDLKdah.LTWEvA
P01880	IGHD	IGHD_HUMAN	Immunoglobulin heavy constant delta (Ig delta chain C region) (Ig delta chain C region NIG-65) (Ig delta chain C region WAH)		194-207	GSDLKdah.LTWEvA
P01880	IGHD	IGHD_HUMAN	Immunoglobulin heavy constant delta (Ig delta chain C region) (Ig delta chain C region NIG-65) (Ig delta chain C region WAH)		180-191	LWl...RDKATFTcF
P01880	IGHD	IGHD_HUMAN	Immunoglobulin heavy constant delta (Ig delta chain C region) (Ig delta chain C region NIG-65) (Ig delta chain C region WAH)		182-191	LRDKATFTcF
P05106	ITGB3 GP3A	ITB3_HUMAN	Integrin beta-3 (Platelet membrane glycoprotein IIIa) (GPIIIa) (CD antigen CD61)	719-741	747-759	IHdr..KEFAKFEeE
P05107	ITGB2 CD18 MFI7	ITB2_HUMAN	Integrin beta-2 (Cell surface adhesion glycoproteins LFA-1/CR3/p150,95 subunit beta) (Complement receptor C3 subunit beta) (CD antigen CD18)	701-723	726-741	LIhl..SDLRey..RRFEkE
P05107	ITGB2 CD18 MFI7	ITB2_HUMAN	Integrin beta-2 (Cell surface adhesion glycoproteins LFA-1/CR3/p150,95 subunit beta) (Complement receptor C3 subunit beta) (CD antigen CD18)	701-723	729-741	LSDLRey..RRFEkE
P05107	ITGB2 CD18 MFI7	ITB2_HUMAN	Integrin beta-2 (Cell surface adhesion glycoproteins LFA-1/CR3/p150,95 subunit beta) (Complement receptor C3 subunit beta) (CD antigen CD18)	701-723	726-738	LIhl..SDLREYRrF
P05107	ITGB2 CD18 MFI7	ITB2_HUMAN	Integrin beta-2 (Cell surface adhesion glycoproteins LFA-1/CR3/p150,95 subunit beta) (Complement receptor C3 subunit beta) (CD antigen CD18)	701-723	727-741	IHlsdlREYRRFEkE
P05107	ITGB2 CD18 MFI7	ITB2_HUMAN	Integrin beta-2 (Cell surface adhesion glycoproteins LFA-1/CR3/p150,95 subunit beta) (Complement receptor C3 subunit beta) (CD antigen CD18)	701-723	729-738	LSDLREYRrF
P05107	ITGB2 CD18 MFI7	ITB2_HUMAN	Integrin beta-2 (Cell surface adhesion glycoproteins LFA-1/CR3/p150,95 subunit beta) (Complement receptor C3 subunit beta) (CD antigen CD18)	701-723	732-741	LREYRRFEkE
P05556	ITGB1 FNRB MDF2 MSK12	ITB1_HUMAN	Integrin beta-1 (Fibronectin receptor subunit beta) (Glycoprotein IIa) (GPIIA) (VLA-4 subunit beta) (CD antigen CD29)	729-751	763-778	FAkfe.KEKMn...AKWDtG
P05556	ITGB1 FNRB MDF2 MSK12	ITB1_HUMAN	Integrin beta-1 (Fibronectin receptor subunit beta) (Glycoprotein IIa) (GPIIA) (VLA-4 subunit beta) (CD antigen CD29)	729-751	756-769	IIhdr.REFAKFEkE
P07359	GP1BA	GP1BA_HUMAN	Platelet glycoprotein Ib alpha chain (GP-Ib alpha) (GPIb-alpha) (GPIbA) (Glycoprotein Ibalpha) (Antigen CD42b-alpha) (CD antigen CD42b) [Cleaved into: Glycocalicin]	532-552	631-650	LSqgrgQDLLstvsIRYSgH
P07359	GP1BA	GP1BA_HUMAN	Platelet glycoprotein Ib alpha chain (GP-Ib alpha) (GPIb-alpha) (GPIbA) (Glycoprotein Ibalpha) (Antigen CD42b-alpha) (CD antigen CD42b) [Cleaved into: Glycocalicin]	532-552	636-650	GQDLLstvsIRYSgH
P07766	CD3E T3E	CD3E_HUMAN	T-cell surface glycoprotein CD3 epsilon chain (T-cell surface antigen T3/Leu-4 epsilon chain) (CD antigen CD3e)	127-152	191-202	IRkgq.RDLYSgL
P08138	NGFR TNFRSF16	TNR16_HUMAN	Tumor necrosis factor receptor superfamily member 16 (Gp80-LNGFR) (Low affinity neurotrophin receptor p75NTR) (Low-affinity nerve growth factor receptor) (NGF receptor) (p75 ICD) (CD antigen CD271)	251-272	350-362	LLngsaGDTWRhL
P08138	NGFR TNFRSF16	TNR16_HUMAN	Tumor necrosis factor receptor superfamily member 16 (Gp80-LNGFR) (Low affinity neurotrophin receptor p75NTR) (Low-affinity nerve growth factor receptor) (NGF receptor) (p75 ICD) (CD antigen CD271)	251-272	367-379	GYqpehIDSFThE
P08138	NGFR TNFRSF16	TNR16_HUMAN	Tumor necrosis factor receptor superfamily member 16 (Gp80-LNGFR) (Low affinity neurotrophin receptor p75NTR) (Low-affinity nerve growth factor receptor) (NGF receptor) (p75 ICD) (CD antigen CD271)	251-272	356-362	GDTWRhL
P08138	NGFR TNFRSF16	TNR16_HUMAN	Tumor necrosis factor receptor superfamily member 16 (Gp80-LNGFR) (Low affinity neurotrophin receptor p75NTR) (Low-affinity nerve growth factor receptor) (NGF receptor) (p75 ICD) (CD antigen CD271)	251-272	373-379	IDSFThE
P08174	CD55 CR DAF	DAF_HUMAN	Complement decay-accelerating factor (CD antigen CD55)		234-246	GIiqgeRDHYGyR
P08637	FCGR3A CD16A FCG3 FCGR3 IGFR3	FCG3A_HUMAN	Low affinity immunoglobulin gamma Fc region receptor III-A (CD16a antigen) (Fc-gamma RIII-alpha) (Fc-gamma RIII) (Fc-gamma RIIIa) (FcRIII) (FcRIIIa) (FcR-10) (IgG Fc receptor III-2) (CD antigen CD16a)	209-229	233-248	IRsst.RDWKd...HKFKwR
P08887	IL6R	IL6RA_HUMAN	Interleukin-6 receptor subunit alpha (IL-6 receptor subunit alpha) (IL-6R subunit alpha) (IL-6R-alpha) (IL-6RA) (IL-6R 1) (Membrane glycoprotein 80) (gp80) (CD antigen CD126)	366-386	459-468	ISn...TDYFFpR
P0C6S8	LINGO3 LERN2 LRRN6B	LIGO3_HUMAN	Leucine-rich repeat and immunoglobulin-like domain-containing nogo receptor-interacting protein 3 (Leucine-rich repeat neuronal protein 2) (Leucine-rich repeat neuronal protein 6B)	532-552	563-572	FS....VEYSFRkV
P0C7U0	ELFN1 PPP1R28	ELFN1_HUMAN	Protein ELFN1 (Extracellular leucine-rich repeat and fibronectin type-III domain-containing protein 1) (Protein phosphatase 1 regulatory subunit 28)	419-439	690-703	LRae..AEKG....RQYGeH
P0C7U0	ELFN1 PPP1R28	ELFN1_HUMAN	Protein ELFN1 (Extracellular leucine-rich repeat and fibronectin type-III domain-containing protein 1) (Protein phosphatase 1 regulatory subunit 28)	419-439	462-474	LKkti.IELKYGpE
P0C7U0	ELFN1 PPP1R28	ELFN1_HUMAN	Protein ELFN1 (Extracellular leucine-rich repeat and fibronectin type-III domain-containing protein 1) (Protein phosphatase 1 regulatory subunit 28)	419-439	500-512	LPaageVEQYKlV
P0C7U0	ELFN1 PPP1R28	ELFN1_HUMAN	Protein ELFN1 (Extracellular leucine-rich repeat and fibronectin type-III domain-containing protein 1) (Protein phosphatase 1 regulatory subunit 28)	419-439	812-822	LHdi..LDYWKgV
P0C7U0	ELFN1 PPP1R28	ELFN1_HUMAN	Protein ELFN1 (Extracellular leucine-rich repeat and fibronectin type-III domain-containing protein 1) (Protein phosphatase 1 regulatory subunit 28)	419-439	466-474	IIELKYGpE
P0C7U0	ELFN1 PPP1R28	ELFN1_HUMAN	Protein ELFN1 (Extracellular leucine-rich repeat and fibronectin type-III domain-containing protein 1) (Protein phosphatase 1 regulatory subunit 28)	419-439	815-822	ILDYWKgV
P0C7U0	ELFN1 PPP1R28	ELFN1_HUMAN	Protein ELFN1 (Extracellular leucine-rich repeat and fibronectin type-III domain-containing protein 1) (Protein phosphatase 1 regulatory subunit 28)	419-439	467-474	IELKYGpE
P0C7U0	ELFN1 PPP1R28	ELFN1_HUMAN	Protein ELFN1 (Extracellular leucine-rich repeat and fibronectin type-III domain-containing protein 1) (Protein phosphatase 1 regulatory subunit 28)	419-439	816-822	LDYWKgV
P10912	GHR	GHR_HUMAN	Growth hormone receptor (GH receptor) (Somatotropin receptor) [Cleaved into: Growth hormone-binding protein (GH-binding protein) (GHBP) (Serum-binding protein)]	265-288	325-335	ILai..HDSYKpE
P10912	GHR	GHR_HUMAN	Growth hormone receptor (GH receptor) (Somatotropin receptor) [Cleaved into: Growth hormone-binding protein (GH-binding protein) (GHBP) (Serum-binding protein)]	265-288	328-335	IHDSYKpE
P11912	CD79A IGA MB1	CD79A_HUMAN	B-cell antigen receptor complex-associated protein alpha chain (Ig-alpha) (MB-1 membrane glycoprotein) (Membrane-bound immunoglobulin-associated protein) (Surface IgM-associated protein) (CD antigen CD79a)	144-165	174-185	LGlda.GDEYEdE
P11912	CD79A IGA MB1	CD79A_HUMAN	B-cell antigen receptor complex-associated protein alpha chain (Ig-alpha) (MB-1 membrane glycoprotein) (Membrane-bound immunoglobulin-associated protein) (Surface IgM-associated protein) (CD antigen CD79a)	144-165	179-185	GDEYEdE
P12314	FCGR1A FCG1 FCGR1 IGFR1	FCGR1_HUMAN	High affinity immunoglobulin gamma Fc receptor I (IgG Fc receptor I) (Fc-gamma RI) (FcRI) (Fc-gamma RIA) (FcgammaRIa) (CD antigen CD64)	293-313	309-326	LWvtirKELKrk..KKWDlE
P12830	CDH1 CDHE UVO	CADH1_HUMAN	Cadherin-1 (CAM 120/80) (Epithelial cadherin) (E-cadherin) (Uvomorulin) (CD antigen CD324) [Cleaved into: E-Cad/CTF1; E-Cad/CTF2; E-Cad/CTF3]	710-730	861-872	YL....NEWG....NRFKkL
P12830	CDH1 CDHE UVO	CADH1_HUMAN	Cadherin-1 (CAM 120/80) (Epithelial cadherin) (E-cadherin) (Uvomorulin) (CD antigen CD324) [Cleaved into: E-Cad/CTF1; E-Cad/CTF2; E-Cad/CTF3]	710-730	862-872	LNEWG....NRFKkL
P12830	CDH1 CDHE UVO	CADH1_HUMAN	Cadherin-1 (CAM 120/80) (Epithelial cadherin) (E-cadherin) (Uvomorulin) (CD antigen CD324) [Cleaved into: E-Cad/CTF1; E-Cad/CTF2; E-Cad/CTF3]	710-730	859-872	YDYLnewgNRFKkL
P12830	CDH1 CDHE UVO	CADH1_HUMAN	Cadherin-1 (CAM 120/80) (Epithelial cadherin) (E-cadherin) (Uvomorulin) (CD antigen CD324) [Cleaved into: E-Cad/CTF1; E-Cad/CTF2; E-Cad/CTF3]	710-730	869-879	FKkl..ADMYGgG
P12830	CDH1 CDHE UVO	CADH1_HUMAN	Cadherin-1 (CAM 120/80) (Epithelial cadherin) (E-cadherin) (Uvomorulin) (CD antigen CD324) [Cleaved into: E-Cad/CTF1; E-Cad/CTF2; E-Cad/CTF3]	710-730	872-879	LADMYGgG
P14784	IL2RB IL15RB	IL2RB_HUMAN	Interleukin-2 receptor subunit beta (IL-2 receptor subunit beta) (IL-2R subunit beta) (IL-2RB) (High affinity IL-2 receptor subunit beta) (Interleukin-15 receptor subunit beta) (p70-75) (p75) (CD antigen CD122)	241-265	381-390	YFt...YDPYSeE
P14784	IL2RB IL15RB	IL2RB_HUMAN	Interleukin-2 receptor subunit beta (IL-2 receptor subunit beta) (IL-2R subunit beta) (IL-2RB) (High affinity IL-2 receptor subunit beta) (Interleukin-15 receptor subunit beta) (p70-75) (p75) (CD antigen CD122)	241-265	384-390	YDPYSeE
P15151	PVR PVS	PVR_HUMAN	Poliovirus receptor (Nectin-like protein 5) (NECL-5) (CD antigen CD155)	344-367	366-379	YWskcsREVLWHcH
P15391	CD19	CD19_HUMAN	B-lymphocyte antigen CD19 (B-lymphocyte surface antigen B4) (Differentiation antigen CD19) (T-cell surface antigen Leu-12) (CD antigen CD19)	292-313	447-458	LGped.EDSFSnA
P15391	CD19	CD19_HUMAN	B-lymphocyte antigen CD19 (B-lymphocyte surface antigen B4) (Differentiation antigen CD19) (T-cell surface antigen Leu-12) (CD antigen CD19)	292-313	455-464	FSn...AESYEnE
P15509	CSF2RA CSF2R CSF2RY	CSF2R_HUMAN	Granulocyte-macrophage colony-stimulating factor receptor subunit alpha (GM-CSF-R-alpha) (GMCSFR-alpha) (GMR-alpha) (CDw116) (CD antigen CD116)	321-346	376-384	II....WEEFTpE
P15509	CSF2RA CSF2R CSF2RY	CSF2R_HUMAN	Granulocyte-macrophage colony-stimulating factor receptor subunit alpha (GM-CSF-R-alpha) (GMCSFR-alpha) (GMR-alpha) (CDw116) (CD antigen CD116)	321-346	377-384	IWEEFTpE
P15509	CSF2RA CSF2R CSF2RY	CSF2R_HUMAN	Granulocyte-macrophage colony-stimulating factor receptor subunit alpha (GM-CSF-R-alpha) (GMCSFR-alpha) (GMR-alpha) (CDw116) (CD antigen CD116)	321-346	378-384	WEEFTpE
P15941	MUC1 PUM	MUC1_HUMAN	Mucin-1 (MUC-1) (Breast carcinoma-associated antigen DF3) (Cancer antigen 15-3) (CA 15-3) (Carcinoma-associated mucin) (Episialin) (H23AG) (Krebs von den Lungen-6) (KL-6) (PEMT) (Peanut-reactive urinary mucin) (PUM) (Polymorphic epithelial mucin) (PEM) (Tumor-associated epithelial membrane antigen) (EMA) (Tumor-associated mucin) (CD antigen CD227) [Cleaved into: Mucin-1 subunit alpha (MUC1-NT) (M…	1159-1181	1203-1215	YHpm..SEYPTYHtH
P15941	MUC1 PUM	MUC1_HUMAN	Mucin-1 (MUC-1) (Breast carcinoma-associated antigen DF3) (Cancer antigen 15-3) (CA 15-3) (Carcinoma-associated mucin) (Episialin) (H23AG) (Krebs von den Lungen-6) (KL-6) (PEMT) (Peanut-reactive urinary mucin) (PUM) (Polymorphic epithelial mucin) (PEM) (Tumor-associated epithelial membrane antigen) (EMA) (Tumor-associated mucin) (CD antigen CD227) [Cleaved into: Mucin-1 subunit alpha (MUC1-NT) (M…	1159-1181	1191-1200	YGq...LDIFPaR
P15941	MUC1 PUM	MUC1_HUMAN	Mucin-1 (MUC-1) (Breast carcinoma-associated antigen DF3) (Cancer antigen 15-3) (CA 15-3) (Carcinoma-associated mucin) (Episialin) (H23AG) (Krebs von den Lungen-6) (KL-6) (PEMT) (Peanut-reactive urinary mucin) (PUM) (Polymorphic epithelial mucin) (PEM) (Tumor-associated epithelial membrane antigen) (EMA) (Tumor-associated mucin) (CD antigen CD227) [Cleaved into: Mucin-1 subunit alpha (MUC1-NT) (M…	1159-1181	1194-1200	LDIFPaR
P16066	NPR1 ANPRA	ANPRA_HUMAN	Atrial natriuretic peptide receptor 1 (EC 4.6.1.2) (Atrial natriuretic peptide receptor type A) (ANP-A) (ANPR-A) (NPR-A) (Guanylate cyclase A) (GC-A)	474-494	503-515	LA....SELWr...VRWEdV
P16066	NPR1 ANPRA	ANPRA_HUMAN	Atrial natriuretic peptide receptor 1 (EC 4.6.1.2) (Atrial natriuretic peptide receptor type A) (ANP-A) (ANPR-A) (NPR-A) (Guanylate cyclase A) (GC-A)	474-494	725-742	FGiil.QEIAlrs.GVFHvE
P16066	NPR1 ANPRA	ANPRA_HUMAN	Atrial natriuretic peptide receptor 1 (EC 4.6.1.2) (Atrial natriuretic peptide receptor type A) (ANP-A) (ANPR-A) (NPR-A) (Guanylate cyclase A) (GC-A)	474-494	729-742	LQEIAlrs.GVFHvE
P16066	NPR1 ANPRA	ANPRA_HUMAN	Atrial natriuretic peptide receptor 1 (EC 4.6.1.2) (Atrial natriuretic peptide receptor type A) (ANP-A) (ANPR-A) (NPR-A) (Guanylate cyclase A) (GC-A)	474-494	716-728	GSqa..GDVYSFGiI
P16066	NPR1 ANPRA	ANPRA_HUMAN	Atrial natriuretic peptide receptor 1 (EC 4.6.1.2) (Atrial natriuretic peptide receptor type A) (ANP-A) (ANPR-A) (NPR-A) (Guanylate cyclase A) (GC-A)	474-494	503-511	LA....SELWRvR
P16066	NPR1 ANPRA	ANPRA_HUMAN	Atrial natriuretic peptide receptor 1 (EC 4.6.1.2) (Atrial natriuretic peptide receptor type A) (ANP-A) (ANPR-A) (NPR-A) (Guanylate cyclase A) (GC-A)	474-494	679-687	YG....LESFRdL
P16066	NPR1 ANPRA	ANPRA_HUMAN	Atrial natriuretic peptide receptor 1 (EC 4.6.1.2) (Atrial natriuretic peptide receptor type A) (ANP-A) (ANPR-A) (NPR-A) (Guanylate cyclase A) (GC-A)	474-494	716-726	GSqa..GDVYSfG
P16066	NPR1 ANPRA	ANPRA_HUMAN	Atrial natriuretic peptide receptor 1 (EC 4.6.1.2) (Atrial natriuretic peptide receptor type A) (ANP-A) (ANPR-A) (NPR-A) (Guanylate cyclase A) (GC-A)	474-494	900-908	LL....NDLYTcF
P16066	NPR1 ANPRA	ANPRA_HUMAN	Atrial natriuretic peptide receptor 1 (EC 4.6.1.2) (Atrial natriuretic peptide receptor type A) (ANP-A) (ANPR-A) (NPR-A) (Guanylate cyclase A) (GC-A)	474-494	680-687	GLESFRdL
P16066	NPR1 ANPRA	ANPRA_HUMAN	Atrial natriuretic peptide receptor 1 (EC 4.6.1.2) (Atrial natriuretic peptide receptor type A) (ANP-A) (ANPR-A) (NPR-A) (Guanylate cyclase A) (GC-A)	474-494	901-908	LNDLYTcF
P16066	NPR1 ANPRA	ANPRA_HUMAN	Atrial natriuretic peptide receptor 1 (EC 4.6.1.2) (Atrial natriuretic peptide receptor type A) (ANP-A) (ANPR-A) (NPR-A) (Guanylate cyclase A) (GC-A)	474-494	720-728	GDVYSFGiI
P16066	NPR1 ANPRA	ANPRA_HUMAN	Atrial natriuretic peptide receptor 1 (EC 4.6.1.2) (Atrial natriuretic peptide receptor type A) (ANP-A) (ANPR-A) (NPR-A) (Guanylate cyclase A) (GC-A)	474-494	681-687	LESFRdL
P16066	NPR1 ANPRA	ANPRA_HUMAN	Atrial natriuretic peptide receptor 1 (EC 4.6.1.2) (Atrial natriuretic peptide receptor type A) (ANP-A) (ANPR-A) (NPR-A) (Guanylate cyclase A) (GC-A)	474-494	720-726	GDVYSfG
P16066	NPR1 ANPRA	ANPRA_HUMAN	Atrial natriuretic peptide receptor 1 (EC 4.6.1.2) (Atrial natriuretic peptide receptor type A) (ANP-A) (ANPR-A) (NPR-A) (Guanylate cyclase A) (GC-A)	474-494	912-918	IDNFDvY
P16066	NPR1 ANPRA	ANPRA_HUMAN	Atrial natriuretic peptide receptor 1 (EC 4.6.1.2) (Atrial natriuretic peptide receptor type A) (ANP-A) (ANPR-A) (NPR-A) (Guanylate cyclase A) (GC-A)	474-494	915-921	FDVYKvE
P16066	NPR1 ANPRA	ANPRA_HUMAN	Atrial natriuretic peptide receptor 1 (EC 4.6.1.2) (Atrial natriuretic peptide receptor type A) (ANP-A) (ANPR-A) (NPR-A) (Guanylate cyclase A) (GC-A)	474-494	1024-1030	LEEFGgF
P16144	ITGB4	ITB4_HUMAN	Integrin beta-4 (GP150) (CD antigen CD104)	711-733	1378-1393	LLgee.LDLRr...VTWRlP
P16144	ITGB4	ITB4_HUMAN	Integrin beta-4 (GP150) (CD antigen CD104)	711-733	1383-1393	LDLRr...VTWRlP
P16144	ITGB4	ITB4_HUMAN	Integrin beta-4 (GP150) (CD antigen CD104)	711-733	983-997	IIkeqaRDVVSFEqP
P16144	ITGB4	ITB4_HUMAN	Integrin beta-4 (GP150) (CD antigen CD104)	711-733	1046-1057	LLfqp.GEAWKeL
P16144	ITGB4	ITB4_HUMAN	Integrin beta-4 (GP150) (CD antigen CD104)	711-733	851-858	LNEVYRqI
P16144	ITGB4	ITB4_HUMAN	Integrin beta-4 (GP150) (CD antigen CD104)	711-733	1051-1057	GEAWKeL
P16471	PRLR	PRLR_HUMAN	Prolactin receptor (PRL-R)	235-258	492-504	WLlp..QEKTPFGsA
P16871	IL7R	IL7RA_HUMAN	Interleukin-7 receptor subunit alpha (IL-7 receptor subunit alpha) (IL-7R subunit alpha) (IL-7R-alpha) (IL-7RA) (CDw127) (CD antigen CD127)	240-264	322-331	GFl...QDTFPqQ
P16871	IL7R	IL7RA_HUMAN	Interleukin-7 receptor subunit alpha (IL-7 receptor subunit alpha) (IL-7R subunit alpha) (IL-7R-alpha) (IL-7RA) (CDw127) (CD antigen CD127)	240-264	324-331	LQDTFPqQ
P17181	IFNAR1 IFNAR	INAR1_HUMAN	Interferon alpha/beta receptor 1 (IFN-R-1) (IFN-alpha/beta receptor 1) (Cytokine receptor class-II member 1) (Cytokine receptor family 2 member 1) (CRF2-1) (Type I interferon receptor 1)	437-457	472-484	LKpsssIDEYFsE
P17181	IFNAR1 IFNAR	INAR1_HUMAN	Interferon alpha/beta receptor 1 (IFN-R-1) (IFN-alpha/beta receptor 1) (Cytokine receptor class-II member 1) (Cytokine receptor family 2 member 1) (CRF2-1) (Type I interferon receptor 1)	437-457	478-484	IDEYFsE
P17643	TYRP1 CAS2 TYRP TYRRP	TYRP1_HUMAN	5,6-dihydroxyindole-2-carboxylic acid oxidase (DHICA oxidase) (EC 1.14.18.-) (Catalase B) (Glycoprotein 75) (Melanoma antigen gp75) (Tyrosinase-related protein 1) (TRP) (TRP-1) (TRP1)	478-501	522-529	YAEEYEkL
P18084	ITGB5	ITB5_HUMAN	Integrin beta-5	720-742	778-790	IStht.VDFTFNkF
P18564	ITGB6	ITB6_HUMAN	Integrin beta-6	710-730	736-748	FHdr..KEVAKFEaE
P19021	PAM	AMD_HUMAN	Peptidyl-glycine alpha-amidating monooxygenase (PAM) [Includes: Peptidylglycine alpha-hydroxylating monooxygenase (PHM) (EC 1.14.17.3); Peptidyl-alpha-hydroxyglycine alpha-amidating lyase (EC 4.3.2.5) (Peptidylamidoglycolate lyase) (PAL)]	864-887	954-964	GSes..EEEYSaP
P19022	CDH2 CDHN NCAD	CADH2_HUMAN	Cadherin-2 (CDw325) (Neural cadherin) (N-cadherin) (CD antigen CD325)	725-745	879-897	GGeqd.YDYLndwgPRFKkL
P19022	CDH2 CDHN NCAD	CADH2_HUMAN	Cadherin-2 (CDw325) (Neural cadherin) (N-cadherin) (CD antigen CD325)	725-745	887-897	LNDWG....PRFKkL
P19022	CDH2 CDHN NCAD	CADH2_HUMAN	Cadherin-2 (CDw325) (Neural cadherin) (N-cadherin) (CD antigen CD325)	725-745	884-897	YDYLndwgPRFKkL
P19022	CDH2 CDHN NCAD	CADH2_HUMAN	Cadherin-2 (CDw325) (Neural cadherin) (N-cadherin) (CD antigen CD325)	725-745	894-904	FKkl..ADMYGgG
P19022	CDH2 CDHN NCAD	CADH2_HUMAN	Cadherin-2 (CDw325) (Neural cadherin) (N-cadherin) (CD antigen CD325)	725-745	897-904	LADMYGgG
P20023	CR2 C3DR	CR2_HUMAN	Complement receptor type 2 (Cr2) (Complement C3d receptor) (Epstein-Barr virus receptor) (EBV receptor) (CD antigen CD21)	972-999	1024-1032	YS....VDPYNpA
P20273	CD22 SIGLEC2	CD22_HUMAN	B-cell receptor CD22 (B-lymphocyte cell adhesion molecule) (BL-CAM) (Sialic acid-binding Ig-like lectin 2) (Siglec-2) (T-cell surface antigen Leu-14) (CD antigen CD22)	688-706	819-831	GIhy..SELIQFGvG
P20273	CD22 SIGLEC2	CD22_HUMAN	B-cell receptor CD22 (B-lymphocyte cell adhesion molecule) (BL-CAM) (Sialic acid-binding Ig-like lectin 2) (Siglec-2) (T-cell surface antigen Leu-14) (CD antigen CD22)	688-706	822-831	YSELIQFGvG
P20594	NPR2 ANPRB	ANPRB_HUMAN	Atrial natriuretic peptide receptor 2 (EC 4.6.1.2) (Atrial natriuretic peptide receptor type B) (ANP-B) (ANPR-B) (NPR-B) (Guanylate cyclase B) (GC-B)	459-478	710-727	FGiil.QEIAlrs.GPFYlE
P20594	NPR2 ANPRB	ANPRB_HUMAN	Atrial natriuretic peptide receptor 2 (EC 4.6.1.2) (Atrial natriuretic peptide receptor type B) (ANP-B) (ANPR-B) (NPR-B) (Guanylate cyclase B) (GC-B)	459-478	714-727	LQEIAlrs.GPFYlE
P20594	NPR2 ANPRB	ANPRB_HUMAN	Atrial natriuretic peptide receptor 2 (EC 4.6.1.2) (Atrial natriuretic peptide receptor type B) (ANP-B) (ANPR-B) (NPR-B) (Guanylate cyclase B) (GC-B)	459-478	565-579	LFELKhmrdVQFNhL
P20594	NPR2 ANPRB	ANPRB_HUMAN	Atrial natriuretic peptide receptor 2 (EC 4.6.1.2) (Atrial natriuretic peptide receptor type B) (ANP-B) (ANPR-B) (NPR-B) (Guanylate cyclase B) (GC-B)	459-478	566-579	FELKhmrdVQFNhL
P20594	NPR2 ANPRB	ANPRB_HUMAN	Atrial natriuretic peptide receptor 2 (EC 4.6.1.2) (Atrial natriuretic peptide receptor type B) (ANP-B) (ANPR-B) (NPR-B) (Guanylate cyclase B) (GC-B)	459-478	615-624	LDWM....FRYSlI
P20594	NPR2 ANPRB	ANPRB_HUMAN	Atrial natriuretic peptide receptor 2 (EC 4.6.1.2) (Atrial natriuretic peptide receptor type B) (ANP-B) (ANPR-B) (NPR-B) (Guanylate cyclase B) (GC-B)	459-478	568-579	LKhm..RDVQFNhL
P20594	NPR2 ANPRB	ANPRB_HUMAN	Atrial natriuretic peptide receptor 2 (EC 4.6.1.2) (Atrial natriuretic peptide receptor type B) (ANP-B) (ANPR-B) (NPR-B) (Guanylate cyclase B) (GC-B)	459-478	501-510	FGn...SERYHkG
P20594	NPR2 ANPRB	ANPRB_HUMAN	Atrial natriuretic peptide receptor 2 (EC 4.6.1.2) (Atrial natriuretic peptide receptor type B) (ANP-B) (ANPR-B) (NPR-B) (Guanylate cyclase B) (GC-B)	459-478	885-893	LL....NDLYTcF
P20594	NPR2 ANPRB	ANPRB_HUMAN	Atrial natriuretic peptide receptor 2 (EC 4.6.1.2) (Atrial natriuretic peptide receptor type B) (ANP-B) (ANPR-B) (NPR-B) (Guanylate cyclase B) (GC-B)	459-478	886-893	LNDLYTcF
P20594	NPR2 ANPRB	ANPRB_HUMAN	Atrial natriuretic peptide receptor 2 (EC 4.6.1.2) (Atrial natriuretic peptide receptor type B) (ANP-B) (ANPR-B) (NPR-B) (Guanylate cyclase B) (GC-B)	459-478	896-903	IIDNFDvY
P20594	NPR2 ANPRB	ANPRB_HUMAN	Atrial natriuretic peptide receptor 2 (EC 4.6.1.2) (Atrial natriuretic peptide receptor type B) (ANP-B) (ANPR-B) (NPR-B) (Guanylate cyclase B) (GC-B)	459-478	897-903	IDNFDvY
P20594	NPR2 ANPRB	ANPRB_HUMAN	Atrial natriuretic peptide receptor 2 (EC 4.6.1.2) (Atrial natriuretic peptide receptor type B) (ANP-B) (ANPR-B) (NPR-B) (Guanylate cyclase B) (GC-B)	459-478	900-906	FDVYKvE
P20916	MAG GMA	MAG_HUMAN	Myelin-associated glycoprotein (Siglec-4a)	517-536	562-574	FRisgaPEKYEsE
P20963	CD247 CD3Z T3Z TCRZ	CD3Z_HUMAN	T-cell surface glycoprotein CD3 zeta chain (T-cell receptor T3 zeta chain) (CD antigen CD247)	31-51	77-86	LGr...REEYDvL
P20963	CD247 CD3Z T3Z TCRZ	CD3Z_HUMAN	T-cell surface glycoprotein CD3 zeta chain (T-cell receptor T3 zeta chain) (CD antigen CD247)	31-51	144-156	GLstatKDTYDaL
P22223	CDH3 CDHP	CADH3_HUMAN	Cadherin-3 (Placental cadherin) (P-cadherin)	655-677	808-819	YL....NEWG....SRFKkL
P22223	CDH3 CDHP	CADH3_HUMAN	Cadherin-3 (Placental cadherin) (P-cadherin)	655-677	809-819	LNEWG....SRFKkL
P22223	CDH3 CDHP	CADH3_HUMAN	Cadherin-3 (Placental cadherin) (P-cadherin)	655-677	806-819	YDYLnewgSRFKkL
P22223	CDH3 CDHP	CADH3_HUMAN	Cadherin-3 (Placental cadherin) (P-cadherin)	655-677	816-826	FKkl..ADMYGgG
P22223	CDH3 CDHP	CADH3_HUMAN	Cadherin-3 (Placental cadherin) (P-cadherin)	655-677	819-826	LADMYGgG
P22794	EVI2A EVDA EVI2	EVI2A_HUMAN	Protein EVI2A (Ecotropic viral integration site 2A protein homolog) (EVI-2A)	134-154	181-192	GDFLas..GLWPaE
P24071	FCAR CD89	FCAR_HUMAN	Immunoglobulin alpha Fc receptor (IgA Fc receptor) (CD antigen CD89)	228-246	245-252	LVENWHsH
P24394	IL4R IL4RA 582J2.1	IL4RA_HUMAN	Interleukin-4 receptor subunit alpha (IL-4 receptor subunit alpha) (IL-4R subunit alpha) (IL-4R-alpha) (IL-4RA) (CD antigen CD124) [Cleaved into: Soluble interleukin-4 receptor subunit alpha (Soluble IL-4 receptor subunit alpha) (Soluble IL-4R-alpha) (sIL4Ralpha/prot) (IL-4-binding protein) (IL4-BP)]	233-256	780-798	LApsgiSEKSkss.SSFHpA
P24394	IL4R IL4RA 582J2.1	IL4RA_HUMAN	Interleukin-4 receptor subunit alpha (IL-4 receptor subunit alpha) (IL-4R subunit alpha) (IL-4R-alpha) (IL-4RA) (CD antigen CD124) [Cleaved into: Soluble interleukin-4 receptor subunit alpha (Soluble IL-4 receptor subunit alpha) (Soluble IL-4R-alpha) (sIL4Ralpha/prot) (IL-4-binding protein) (IL4-BP)]	233-256	785-798	ISEKSkss.SSFHpA
P24394	IL4R IL4RA 582J2.1	IL4RA_HUMAN	Interleukin-4 receptor subunit alpha (IL-4 receptor subunit alpha) (IL-4R subunit alpha) (IL-4R-alpha) (IL-4RA) (CD antigen CD124) [Cleaved into: Soluble interleukin-4 receptor subunit alpha (Soluble IL-4 receptor subunit alpha) (Soluble IL-4R-alpha) (sIL4Ralpha/prot) (IL-4-binding protein) (IL4-BP)]	233-256	258-266	IK....KEWWDqI
P24394	IL4R IL4RA 582J2.1	IL4RA_HUMAN	Interleukin-4 receptor subunit alpha (IL-4 receptor subunit alpha) (IL-4R subunit alpha) (IL-4R-alpha) (IL-4RA) (CD antigen CD124) [Cleaved into: Soluble interleukin-4 receptor subunit alpha (Soluble IL-4 receptor subunit alpha) (Soluble IL-4R-alpha) (sIL4Ralpha/prot) (IL-4-binding protein) (IL4-BP)]	233-256	356-368	ISvvrcVELFEaP
P24394	IL4R IL4RA 582J2.1	IL4RA_HUMAN	Interleukin-4 receptor subunit alpha (IL-4 receptor subunit alpha) (IL-4R subunit alpha) (IL-4R-alpha) (IL-4RA) (CD antigen CD124) [Cleaved into: Soluble interleukin-4 receptor subunit alpha (Soluble IL-4 receptor subunit alpha) (Soluble IL-4R-alpha) (sIL4Ralpha/prot) (IL-4-binding protein) (IL4-BP)]	233-256	445-451	WDEFPsA
P25092	GUCY2C GUC2C STAR	GUC2C_HUMAN	Heat-stable enterotoxin receptor (STA receptor) (hSTAR) (EC 4.6.1.2) (Guanylyl cyclase C) (GC-C) (Intestinal guanylate cyclase)	431-454	457-471	YRkd..YELRq...KKWShI
P25092	GUCY2C GUC2C STAR	GUC2C_HUMAN	Heat-stable enterotoxin receptor (STA receptor) (hSTAR) (EC 4.6.1.2) (Guanylyl cyclase C) (GC-C) (Intestinal guanylate cyclase)	431-454	536-551	LLq...IDYYnlt.KFYGtV
P25092	GUCY2C GUC2C STAR	GUC2C_HUMAN	Heat-stable enterotoxin receptor (STA receptor) (hSTAR) (EC 4.6.1.2) (Guanylyl cyclase C) (GC-C) (Intestinal guanylate cyclase)	431-454	567-582	GSl...REVLndt.ISYPdG
P25092	GUCY2C GUC2C STAR	GUC2C_HUMAN	Heat-stable enterotoxin receptor (STA receptor) (hSTAR) (EC 4.6.1.2) (Guanylyl cyclase C) (GC-C) (Intestinal guanylate cyclase)	431-454	813-830	GFve..PELYeevtIYFSdI
P25092	GUCY2C GUC2C STAR	GUC2C_HUMAN	Heat-stable enterotoxin receptor (STA receptor) (hSTAR) (EC 4.6.1.2) (Guanylyl cyclase C) (GC-C) (Intestinal guanylate cyclase)	431-454	893-910	IAkma.LEILsfm.GTFElE
P25092	GUCY2C GUC2C STAR	GUC2C_HUMAN	Heat-stable enterotoxin receptor (STA receptor) (hSTAR) (EC 4.6.1.2) (Guanylyl cyclase C) (GC-C) (Intestinal guanylate cyclase)	431-454	569-582	LREVLndt.ISYPdG
P25092	GUCY2C GUC2C STAR	GUC2C_HUMAN	Heat-stable enterotoxin receptor (STA receptor) (hSTAR) (EC 4.6.1.2) (Guanylyl cyclase C) (GC-C) (Intestinal guanylate cyclase)	431-454	820-830	YEEVT....IYFSdI
P25092	GUCY2C GUC2C STAR	GUC2C_HUMAN	Heat-stable enterotoxin receptor (STA receptor) (hSTAR) (EC 4.6.1.2) (Guanylyl cyclase C) (GC-C) (Intestinal guanylate cyclase)	431-454	849-859	LNDIY....KSFDhI
P25092	GUCY2C GUC2C STAR	GUC2C_HUMAN	Heat-stable enterotoxin receptor (STA receptor) (hSTAR) (EC 4.6.1.2) (Guanylyl cyclase C) (GC-C) (Intestinal guanylate cyclase)	431-454	461-471	YELRq...KKWShI
P25092	GUCY2C GUC2C STAR	GUC2C_HUMAN	Heat-stable enterotoxin receptor (STA receptor) (hSTAR) (EC 4.6.1.2) (Guanylyl cyclase C) (GC-C) (Intestinal guanylate cyclase)	431-454	539-551	IDYYnlt.KFYGtV
P25092	GUCY2C GUC2C STAR	GUC2C_HUMAN	Heat-stable enterotoxin receptor (STA receptor) (hSTAR) (EC 4.6.1.2) (Guanylyl cyclase C) (GC-C) (Intestinal guanylate cyclase)	431-454	587-598	WEFKis..VLYDiA
P25092	GUCY2C GUC2C STAR	GUC2C_HUMAN	Heat-stable enterotoxin receptor (STA receptor) (hSTAR) (EC 4.6.1.2) (Guanylyl cyclase C) (GC-C) (Intestinal guanylate cyclase)	431-454	898-910	LEILsfm.GTFElE
P25092	GUCY2C GUC2C STAR	GUC2C_HUMAN	Heat-stable enterotoxin receptor (STA receptor) (hSTAR) (EC 4.6.1.2) (Guanylyl cyclase C) (GC-C) (Intestinal guanylate cyclase)	431-454	657-669	ISqk..GDVYSYGiI
P25092	GUCY2C GUC2C STAR	GUC2C_HUMAN	Heat-stable enterotoxin receptor (STA receptor) (hSTAR) (EC 4.6.1.2) (Guanylyl cyclase C) (GC-C) (Intestinal guanylate cyclase)	431-454	683-696	LScrdrNEKIFRvE
P25092	GUCY2C GUC2C STAR	GUC2C_HUMAN	Heat-stable enterotoxin receptor (STA receptor) (hSTAR) (EC 4.6.1.2) (Guanylyl cyclase C) (GC-C) (Intestinal guanylate cyclase)	431-454	638-649	ILppk.KDLWTaP
P25092	GUCY2C GUC2C STAR	GUC2C_HUMAN	Heat-stable enterotoxin receptor (STA receptor) (hSTAR) (EC 4.6.1.2) (Guanylyl cyclase C) (GC-C) (Intestinal guanylate cyclase)	431-454	657-667	ISqk..GDVYSyG
P25092	GUCY2C GUC2C STAR	GUC2C_HUMAN	Heat-stable enterotoxin receptor (STA receptor) (hSTAR) (EC 4.6.1.2) (Guanylyl cyclase C) (GC-C) (Intestinal guanylate cyclase)	431-454	673-683	IIlr..KETFYtL
P25092	GUCY2C GUC2C STAR	GUC2C_HUMAN	Heat-stable enterotoxin receptor (STA receptor) (hSTAR) (EC 4.6.1.2) (Guanylyl cyclase C) (GC-C) (Intestinal guanylate cyclase)	431-454	813-823	GFve..PELYEeV
P25092	GUCY2C GUC2C STAR	GUC2C_HUMAN	Heat-stable enterotoxin receptor (STA receptor) (hSTAR) (EC 4.6.1.2) (Guanylyl cyclase C) (GC-C) (Intestinal guanylate cyclase)	431-454	859-869	IVdh..HDVYKvE
P25092	GUCY2C GUC2C STAR	GUC2C_HUMAN	Heat-stable enterotoxin receptor (STA receptor) (hSTAR) (EC 4.6.1.2) (Guanylyl cyclase C) (GC-C) (Intestinal guanylate cyclase)	431-454	849-856	LNDIYKsF
P25092	GUCY2C GUC2C STAR	GUC2C_HUMAN	Heat-stable enterotoxin receptor (STA receptor) (hSTAR) (EC 4.6.1.2) (Guanylyl cyclase C) (GC-C) (Intestinal guanylate cyclase)	431-454	661-669	GDVYSYGiI
P25092	GUCY2C GUC2C STAR	GUC2C_HUMAN	Heat-stable enterotoxin receptor (STA receptor) (hSTAR) (EC 4.6.1.2) (Guanylyl cyclase C) (GC-C) (Intestinal guanylate cyclase)	431-454	661-667	GDVYSyG
P25445	FAS APT1 FAS1 TNFRSF6	TNR6_HUMAN	Tumor necrosis factor receptor superfamily member 6 (Apo-1 antigen) (Apoptosis-mediating surface antigen FAS) (FASLG receptor) (CD antigen CD95)	174-190	284-294	LHgk..KEAYDtL
P26010	ITGB7	ITB7_HUMAN	Integrin beta-7 (Gut homing receptor beta subunit)	724-746	744-761	LAyrlsVEIYdr..REYSrF
P26010	ITGB7	ITB7_HUMAN	Integrin beta-7 (Gut homing receptor beta subunit)	724-746	752-764	IYdr..REYSRFEkE
P26010	ITGB7	ITB7_HUMAN	Integrin beta-7 (Gut homing receptor beta subunit)	724-746	744-756	LAyrlsVEIYDrR
P26951	IL3RA IL3R	IL3RA_HUMAN	Interleukin-3 receptor subunit alpha (IL-3 receptor subunit alpha) (IL-3R subunit alpha) (IL-3R-alpha) (IL-3RA) (CD antigen CD123)	306-325	345-360	IGdsfqNDKL....VVWEaG
P28906	CD34	CD34_HUMAN	Hematopoietic progenitor cell antigen CD34 (CD antigen CD34)	291-311	324-332	LG....EDPYYtE
P28906	CD34	CD34_HUMAN	Hematopoietic progenitor cell antigen CD34 (CD antigen CD34)	291-311	325-332	GEDPYYtE
P30203	CD6	CD6_HUMAN	T-cell differentiation antigen CD6 (T12) (TP120) (CD antigen CD6) [Cleaved into: Soluble CD6]	403-423	602-614	LELAgtq.PAFSaG
P30273	FCER1G	FCERG_HUMAN	High affinity immunoglobulin epsilon receptor subunit gamma (Fc receptor gamma-chain) (FcRgamma) (Fc-epsilon RI-gamma) (IgE Fc receptor subunit gamma) (FceRI gamma)	24-44	58-68	YEKSd...GVYTgL
P30273	FCER1G	FCERG_HUMAN	High affinity immunoglobulin epsilon receptor subunit gamma (Fc receptor gamma-chain) (FcRgamma) (Fc-epsilon RI-gamma) (IgE Fc receptor subunit gamma) (FceRI gamma)	24-44	67-79	GLstrnQETYEtL
P31431	SDC4	SDC4_HUMAN	Syndecan-4 (SYND4) (Amphiglycan) (Ryudocan core protein)	146-170	178-191	GS....YDLGkk..PIYKkA
P31431	SDC4	SDC4_HUMAN	Syndecan-4 (SYND4) (Amphiglycan) (Ryudocan core protein)	146-170	180-191	YDLGkk..PIYKkA
P31785	IL2RG	IL2RG_HUMAN	Cytokine receptor common subunit gamma (Interleukin-2 receptor subunit gamma) (IL-2 receptor subunit gamma) (IL-2R subunit gamma) (IL-2RG) (gammaC) (p64) (CD antigen CD132)	263-283	293-310	LKnl..EDLVteyhGNFSaW
P31785	IL2RG	IL2RG_HUMAN	Cytokine receptor common subunit gamma (Interleukin-2 receptor subunit gamma) (IL-2 receptor subunit gamma) (IL-2R subunit gamma) (IL-2RG) (gammaC) (p64) (CD antigen CD132)	263-283	299-313	LV....TEYHgnf.SAWSgV
P31785	IL2RG	IL2RG_HUMAN	Cytokine receptor common subunit gamma (Interleukin-2 receptor subunit gamma) (IL-2 receptor subunit gamma) (IL-2R subunit gamma) (IL-2RG) (gammaC) (p64) (CD antigen CD132)	263-283	296-310	LEDLVteyhGNFSaW
P32926	DSG3 CDHF6	DSG3_HUMAN	Desmoglein-3 (130 kDa pemphigus vulgaris antigen) (PVA) (Cadherin family member 6)	616-640	784-795	ISmnf.LDSYFsQ
P32926	DSG3 CDHF6	DSG3_HUMAN	Desmoglein-3 (130 kDa pemphigus vulgaris antigen) (PVA) (Cadherin family member 6)	616-640	788-795	FLDSYFsQ
P32926	DSG3 CDHF6	DSG3_HUMAN	Desmoglein-3 (130 kDa pemphigus vulgaris antigen) (PVA) (Cadherin family member 6)	616-640	789-795	LDSYFsQ
P32927	CSF2RB IL3RB IL5RB	IL3RB_HUMAN	Cytokine receptor common subunit beta (CDw131) (GM-CSF/IL-3/IL-5 receptor common beta subunit) (CD antigen CD131)	444-460	486-498	LFqngsAELWPpG
P33151	CDH5	CADH5_HUMAN	Cadherin-5 (7B4 antigen) (Vascular endothelial cadherin) (VE-cadherin) (CD antigen CD144)	600-620	632-648	GKsv..PEIHeql.VTYDeE
P33151	CDH5	CADH5_HUMAN	Cadherin-5 (7B4 antigen) (Vascular endothelial cadherin) (VE-cadherin) (CD antigen CD144)	600-620	759-770	FL....NDWG....PRFKmL
P33151	CDH5	CADH5_HUMAN	Cadherin-5 (7B4 antigen) (Vascular endothelial cadherin) (VE-cadherin) (CD antigen CD144)	600-620	760-770	LNDWG....PRFKmL
P33151	CDH5	CADH5_HUMAN	Cadherin-5 (7B4 antigen) (Vascular endothelial cadherin) (VE-cadherin) (CD antigen CD144)	600-620	757-770	YDFLndwgPRFKmL
P40189	IL6ST	IL6RB_HUMAN	Interleukin-6 receptor subunit beta (IL-6 receptor subunit beta) (IL-6R subunit beta) (IL-6R-beta) (IL-6RB) (CDw130) (Interleukin-6 signal transducer) (Membrane glycoprotein 130) (gp130) (Oncostatin-M receptor subunit alpha) (CD antigen CD130)	620-641	638-655	LFcfnkRDLIkk..HIWPnV
P40189	IL6ST	IL6RB_HUMAN	Interleukin-6 receptor subunit beta (IL-6 receptor subunit beta) (IL-6R subunit beta) (IL-6R-beta) (IL-6RB) (CDw130) (Interleukin-6 signal transducer) (Membrane glycoprotein 130) (gp130) (Oncostatin-M receptor subunit alpha) (CD antigen CD130)	620-641	708-717	LKs...LDLFKkE
P40189	IL6ST	IL6RB_HUMAN	Interleukin-6 receptor subunit beta (IL-6 receptor subunit beta) (IL-6R subunit beta) (IL-6R-beta) (IL-6RB) (CDw130) (Interleukin-6 signal transducer) (Membrane glycoprotein 130) (gp130) (Oncostatin-M receptor subunit alpha) (CD antigen CD130)	620-641	711-717	LDLFKkE
P40259	CD79B B29 IGB	CD79B_HUMAN	B-cell antigen receptor complex-associated protein beta chain (B-cell-specific glycoprotein B29) (Ig-beta) (Immunoglobulin-associated B29 protein) (CD antigen CD79b)	160-180	210-223	IVtlrtGEVKWSvG
P40259	CD79B B29 IGB	CD79B_HUMAN	B-cell antigen receptor complex-associated protein beta chain (B-cell-specific glycoprotein B29) (Ig-beta) (Immunoglobulin-associated B29 protein) (CD antigen CD79b)	160-180	216-223	GEVKWSvG
P42702	LIFR	LIFR_HUMAN	Leukemia inhibitory factor receptor (LIF receptor) (LIF-R) (CD antigen CD118)	834-858	856-873	ILcyrkREWIke..TFYPdI
P46531	NOTCH1 TAN1	NOTC1_HUMAN	Neurogenic locus notch homolog protein 1 (Notch 1) (hN1) (Translocation-associated notch protein TAN-1) [Cleaved into: Notch 1 extracellular truncation (NEXT); Notch 1 intracellular domain (NICD)]	1736-1756	2109-2119	IVrl..LDEYNlV
P46531	NOTCH1 TAN1	NOTC1_HUMAN	Neurogenic locus notch homolog protein 1 (Notch 1) (hN1) (Translocation-associated notch protein TAN-1) [Cleaved into: Notch 1 extracellular truncation (NEXT); Notch 1 intracellular domain (NICD)]	1736-1756	2112-2119	LLDEYNlV
P46531	NOTCH1 TAN1	NOTC1_HUMAN	Neurogenic locus notch homolog protein 1 (Notch 1) (hN1) (Translocation-associated notch protein TAN-1) [Cleaved into: Notch 1 extracellular truncation (NEXT); Notch 1 intracellular domain (NICD)]	1736-1756	2113-2119	LDEYNlV
P48357	LEPR DB OBR	LEPR_HUMAN	Leptin receptor (LEP-R) (HuB219) (OB receptor) (OB-R) (CD antigen CD295)	840-862	1067-1081	FPeen.NDKK....SIYYlG
P48357	LEPR DB OBR	LEPR_HUMAN	Leptin receptor (LEP-R) (HuB219) (OB receptor) (OB-R) (CD antigen CD295)	840-862	964-977	FSeaegTEVTYEdE
P48357	LEPR DB OBR	LEPR_HUMAN	Leptin receptor (LEP-R) (HuB219) (OB receptor) (OB-R) (CD antigen CD295)	840-862	886-898	GLnfqkPETFEhL
P48357	LEPR DB OBR	LEPR_HUMAN	Leptin receptor (LEP-R) (HuB219) (OB receptor) (OB-R) (CD antigen CD295)	840-862	951-962	GSvci.SDQFNsV
P48357	LEPR DB OBR	LEPR_HUMAN	Leptin receptor (LEP-R) (HuB219) (OB receptor) (OB-R) (CD antigen CD295)	840-862	969-977	GTEVTYEdE
P48357	LEPR DB OBR	LEPR_HUMAN	Leptin receptor (LEP-R) (HuB219) (OB receptor) (OB-R) (CD antigen CD295)	840-862	955-962	ISDQFNsV
P48551	IFNAR2 IFNABR IFNARB	INAR2_HUMAN	Interferon alpha/beta receptor 2 (IFN-R-2) (IFN-alpha binding protein) (IFN-alpha/beta receptor 2) (Interferon alpha binding protein) (Type I interferon receptor 2)	244-264	402-409	LQDPFPeE
P48551	IFNAR2 IFNABR IFNARB	INAR2_HUMAN	Interferon alpha/beta receptor 2 (IFN-R-2) (IFN-alpha binding protein) (IFN-alpha/beta receptor 2) (Interferon alpha binding protein) (Type I interferon receptor 2)	244-264	314-321	WDYNYDdE
P51805	PLXNA3 PLXN4 SEX	PLXA3_HUMAN	Plexin-A3 (Plexin-4) (Semaphorin receptor SEX)	1221-1241	1824-1840	LSal..NELYfyv.TKYRqE
P51805	PLXNA3 PLXN4 SEX	PLXA3_HUMAN	Plexin-A3 (Plexin-4) (Semaphorin receptor SEX)	1221-1241	1827-1840	LNELYfyv.TKYRqE
P51805	PLXNA3 PLXN4 SEX	PLXA3_HUMAN	Plexin-A3 (Plexin-4) (Semaphorin receptor SEX)	1221-1241	1775-1787	LLya..KDIPNYKsW
P51805	PLXNA3 PLXN4 SEX	PLXA3_HUMAN	Plexin-A3 (Plexin-4) (Semaphorin receptor SEX)	1221-1241	1824-1834	LSal..NELYFyV
P51805	PLXNA3 PLXN4 SEX	PLXA3_HUMAN	Plexin-A3 (Plexin-4) (Semaphorin receptor SEX)	1221-1241	1827-1834	LNELYFyV
P51841	GUCY2F GUC2F RETGC2	GUC2F_HUMAN	Retinal guanylyl cyclase 2 (RETGC-2) (EC 4.6.1.2) (Guanylate cyclase 2F, retinal) (Guanylate cyclase F) (GC-F) (Rod outer segment membrane guanylate cyclase 2) (ROS-GC2)	468-490	563-579	IAiye.GDWVwl..KKFSlG
P51841	GUCY2F GUC2F RETGC2	GUC2F_HUMAN	Retinal guanylyl cyclase 2 (RETGC-2) (EC 4.6.1.2) (Guanylate cyclase 2F, retinal) (Guanylate cyclase F) (GC-F) (Rod outer segment membrane guanylate cyclase 2) (ROS-GC2)	468-490	908-919	LL....NDLY....TLFDaI
P51841	GUCY2F GUC2F RETGC2	GUC2F_HUMAN	Retinal guanylyl cyclase 2 (RETGC-2) (EC 4.6.1.2) (Guanylate cyclase 2F, retinal) (Guanylate cyclase F) (GC-F) (Rod outer segment membrane guanylate cyclase 2) (ROS-GC2)	468-490	953-970	IAnms.LDILssv.GTFKmR
P51841	GUCY2F GUC2F RETGC2	GUC2F_HUMAN	Retinal guanylyl cyclase 2 (RETGC-2) (EC 4.6.1.2) (Guanylate cyclase 2F, retinal) (Guanylate cyclase F) (GC-F) (Rod outer segment membrane guanylate cyclase 2) (ROS-GC2)	468-490	909-919	LNDLY....TLFDaI
P51841	GUCY2F GUC2F RETGC2	GUC2F_HUMAN	Retinal guanylyl cyclase 2 (RETGC-2) (EC 4.6.1.2) (Guanylate cyclase 2F, retinal) (Guanylate cyclase F) (GC-F) (Rod outer segment membrane guanylate cyclase 2) (ROS-GC2)	468-490	879-890	GFDLVt...LYFSdI
P51841	GUCY2F GUC2F RETGC2	GUC2F_HUMAN	Retinal guanylyl cyclase 2 (RETGC-2) (EC 4.6.1.2) (Guanylate cyclase 2F, retinal) (Guanylate cyclase F) (GC-F) (Rod outer segment membrane guanylate cyclase 2) (ROS-GC2)	468-490	568-579	GDWVwl..KKFSlG
P51841	GUCY2F GUC2F RETGC2	GUC2F_HUMAN	Retinal guanylyl cyclase 2 (RETGC-2) (EC 4.6.1.2) (Guanylate cyclase 2F, retinal) (Guanylate cyclase F) (GC-F) (Rod outer segment membrane guanylate cyclase 2) (ROS-GC2)	468-490	880-890	FDLVt...LYFSdI
P51841	GUCY2F GUC2F RETGC2	GUC2F_HUMAN	Retinal guanylyl cyclase 2 (RETGC-2) (EC 4.6.1.2) (Guanylate cyclase 2F, retinal) (Guanylate cyclase F) (GC-F) (Rod outer segment membrane guanylate cyclase 2) (ROS-GC2)	468-490	958-970	LDILssv.GTFKmR
P51841	GUCY2F GUC2F RETGC2	GUC2F_HUMAN	Retinal guanylyl cyclase 2 (RETGC-2) (EC 4.6.1.2) (Guanylate cyclase 2F, retinal) (Guanylate cyclase F) (GC-F) (Rod outer segment membrane guanylate cyclase 2) (ROS-GC2)	468-490	726-737	LGsfa.GDVYSfA
P51841	GUCY2F GUC2F RETGC2	GUC2F_HUMAN	Retinal guanylyl cyclase 2 (RETGC-2) (EC 4.6.1.2) (Guanylate cyclase 2F, retinal) (Guanylate cyclase F) (GC-F) (Rod outer segment membrane guanylate cyclase 2) (ROS-GC2)	468-490	908-916	LL....NDLYTlF
P51841	GUCY2F GUC2F RETGC2	GUC2F_HUMAN	Retinal guanylyl cyclase 2 (RETGC-2) (EC 4.6.1.2) (Guanylate cyclase 2F, retinal) (Guanylate cyclase F) (GC-F) (Rod outer segment membrane guanylate cyclase 2) (ROS-GC2)	468-490	919-929	IIgs..HDVYKvE
P51841	GUCY2F GUC2F RETGC2	GUC2F_HUMAN	Retinal guanylyl cyclase 2 (RETGC-2) (EC 4.6.1.2) (Guanylate cyclase 2F, retinal) (Guanylate cyclase F) (GC-F) (Rod outer segment membrane guanylate cyclase 2) (ROS-GC2)	468-490	1049-1061	LKgkgtEETFWlI
P51841	GUCY2F GUC2F RETGC2	GUC2F_HUMAN	Retinal guanylyl cyclase 2 (RETGC-2) (EC 4.6.1.2) (Guanylate cyclase 2F, retinal) (Guanylate cyclase F) (GC-F) (Rod outer segment membrane guanylate cyclase 2) (ROS-GC2)	468-490	909-916	LNDLYTlF
P51841	GUCY2F GUC2F RETGC2	GUC2F_HUMAN	Retinal guanylyl cyclase 2 (RETGC-2) (EC 4.6.1.2) (Guanylate cyclase 2F, retinal) (Guanylate cyclase F) (GC-F) (Rod outer segment membrane guanylate cyclase 2) (ROS-GC2)	468-490	731-737	GDVYSfA
P55082	MFAP3	MFAP3_HUMAN	Microfibril-associated glycoprotein 3	148-170	187-203	FFrtegAEKLq...KAFEiA
P55082	MFAP3	MFAP3_HUMAN	Microfibril-associated glycoprotein 3	148-170	192-203	GAEKLq...KAFEiA
P55082	MFAP3	MFAP3_HUMAN	Microfibril-associated glycoprotein 3	148-170	251-259	FV....EEMFEaV
P55082	MFAP3	MFAP3_HUMAN	Microfibril-associated glycoprotein 3	148-170	184-191	INEFFRtE
P55283	CDH4	CADH4_HUMAN	Cadherin-4 (Retinal cadherin) (R-CAD) (R-cadherin)	735-756	895-906	YL....NDWG....PRFKkL
P55283	CDH4	CADH4_HUMAN	Cadherin-4 (Retinal cadherin) (R-CAD) (R-cadherin)	735-756	896-906	LNDWG....PRFKkL
P55283	CDH4	CADH4_HUMAN	Cadherin-4 (Retinal cadherin) (R-CAD) (R-cadherin)	735-756	893-906	YDYLndwgPRFKkL
P55283	CDH4	CADH4_HUMAN	Cadherin-4 (Retinal cadherin) (R-CAD) (R-cadherin)	735-756	903-913	FKkl..ADMYGgG
P55283	CDH4	CADH4_HUMAN	Cadherin-4 (Retinal cadherin) (R-CAD) (R-cadherin)	735-756	906-913	LADMYGgG
P55285	CDH6	CADH6_HUMAN	Cadherin-6 (Kidney cadherin) (K-cadherin)	616-636	645-662	LIisk.EDIRdni.VSYNdE
P55285	CDH6	CADH6_HUMAN	Cadherin-6 (Kidney cadherin) (K-cadherin)	616-636	766-777	YL....SDWG....PRFKkL
P55285	CDH6	CADH6_HUMAN	Cadherin-6 (Kidney cadherin) (K-cadherin)	616-636	767-777	LSDWG....PRFKkL
P55285	CDH6	CADH6_HUMAN	Cadherin-6 (Kidney cadherin) (K-cadherin)	616-636	764-777	YDYLsdwgPRFKkL
P55285	CDH6	CADH6_HUMAN	Cadherin-6 (Kidney cadherin) (K-cadherin)	616-636	774-784	FKkl..ADMYGgV
P55285	CDH6	CADH6_HUMAN	Cadherin-6 (Kidney cadherin) (K-cadherin)	616-636	777-784	LADMYGgV
P55286	CDH8	CADH8_HUMAN	Cadherin-8	622-642	652-670	LIikddEDVReni.IRYDdE
P55286	CDH8	CADH8_HUMAN	Cadherin-8	622-642	775-786	YL....SDWG....PRFKrL
P55286	CDH8	CADH8_HUMAN	Cadherin-8	622-642	776-786	LSDWG....PRFKrL
P55286	CDH8	CADH8_HUMAN	Cadherin-8	622-642	773-786	FDYLsdwgPRFKrL
P55286	CDH8	CADH8_HUMAN	Cadherin-8	622-642	671-683	GGgeedTEAFDiA
P55286	CDH8	CADH8_HUMAN	Cadherin-8	622-642	783-793	FKrl..GELYSvG
P55286	CDH8	CADH8_HUMAN	Cadherin-8	622-642	786-793	LGELYSvG
P55286	CDH8	CADH8_HUMAN	Cadherin-8	622-642	787-793	GELYSvG
P55287	CDH11	CAD11_HUMAN	Cadherin-11 (OSF-4) (Osteoblast cadherin) (OB-cadherin)	618-640	648-666	LIvfeeEDVReni.ITYDdE
P55287	CDH11	CAD11_HUMAN	Cadherin-11 (OSF-4) (Osteoblast cadherin) (OB-cadherin)	618-640	769-782	YDYLqnwgPRFKkL
P55287	CDH11	CAD11_HUMAN	Cadherin-11 (OSF-4) (Osteoblast cadherin) (OB-cadherin)	618-640	667-679	GGgeedTEAFDiA
P55289	CDH12	CAD12_HUMAN	Cadherin-12 (Brain cadherin) (BR-cadherin) (Neural type cadherin 2) (N-cadherin 2)	610-637	767-778	YL....TDWG....PRFKvL
P55289	CDH12	CAD12_HUMAN	Cadherin-12 (Brain cadherin) (BR-cadherin) (Neural type cadherin 2) (N-cadherin 2)	610-637	768-778	LTDWG....PRFKvL
P55289	CDH12	CAD12_HUMAN	Cadherin-12 (Brain cadherin) (BR-cadherin) (Neural type cadherin 2) (N-cadherin 2)	610-637	765-778	YDYLtdwgPRFKvL
P55289	CDH12	CAD12_HUMAN	Cadherin-12 (Brain cadherin) (BR-cadherin) (Neural type cadherin 2) (N-cadherin 2)	610-637	775-785	FKvl..ADMFGeE
P55289	CDH12	CAD12_HUMAN	Cadherin-12 (Brain cadherin) (BR-cadherin) (Neural type cadherin 2) (N-cadherin 2)	610-637	778-785	LADMFGeE
P55291	CDH15 CDH14 CDH3	CAD15_HUMAN	Cadherin-15 (Cadherin-14) (Muscle cadherin) (M-cadherin)	607-626	780-795	YGhpcgLEYG....ARWDhQ
P55291	CDH15 CDH14 CDH3	CAD15_HUMAN	Cadherin-15 (Cadherin-14) (Muscle cadherin) (M-cadherin)	607-626	785-795	GLEYG....ARWDhQ
P55291	CDH15 CDH14 CDH3	CAD15_HUMAN	Cadherin-15 (Cadherin-14) (Muscle cadherin) (M-cadherin)	607-626	786-795	LEYG....ARWDhQ
P55291	CDH15 CDH14 CDH3	CAD15_HUMAN	Cadherin-15 (Cadherin-14) (Muscle cadherin) (M-cadherin)	607-626	773-783	FArl..ADMYGhP
P55291	CDH15 CDH14 CDH3	CAD15_HUMAN	Cadherin-15 (Cadherin-14) (Muscle cadherin) (M-cadherin)	607-626	776-783	LADMYGhP
P58658	EVA1C C21orf63 C21orf64 FAM176C PRED34 UNQ2504/PRO5993	EVA1C_HUMAN	Protein eva-1 homolog C (Protein FAM176C) (SUE21)	323-343	386-401	FP....GELSgfcrTSYPiY
P58658	EVA1C C21orf63 C21orf64 FAM176C PRED34 UNQ2504/PRO5993	EVA1C_HUMAN	Protein eva-1 homolog C (Protein FAM176C) (SUE21)	323-343	388-401	GELSgfcrTSYPiY
P59901	LILRA4 ILT7	LIRA4_HUMAN	Leukocyte immunoglobulin-like receptor subfamily A member 4 (CD85 antigen-like family member G) (Immunoglobulin-like transcript 7) (ILT-7) (CD antigen CD85g)	447-467	490-499	FRv...VEPWEqI
P78536	ADAM17 CSVP TACE	ADA17_HUMAN	Disintegrin and metalloproteinase domain-containing protein 17 (ADAM 17) (EC 3.4.24.86) (Snake venom-like protease) (TNF-alpha convertase) (TNF-alpha-converting enzyme) (CD antigen CD156b)	672-692	689-705	ILvhc.VDKKld..KQYEsL
P78536	ADAM17 CSVP TACE	ADA17_HUMAN	Disintegrin and metalloproteinase domain-containing protein 17 (ADAM 17) (EC 3.4.24.86) (Snake venom-like protease) (TNF-alpha convertase) (TNF-alpha-converting enzyme) (CD antigen CD156b)	672-692	698-705	LDKQYEsL
P78552	IL13RA1 IL13R IL13RA	I13R1_HUMAN	Interleukin-13 receptor subunit alpha-1 (IL-13 receptor subunit alpha-1) (IL-13R subunit alpha-1) (IL-13R-alpha-1) (IL-13RA1) (Cancer/testis antigen 19) (CT19) (CD antigen CD213a1)	344-367	382-392	GKif..KEMFGdQ
P78552	IL13RA1 IL13R IL13RA	I13R1_HUMAN	Interleukin-13 receptor subunit alpha-1 (IL-13 receptor subunit alpha-1) (IL-13R subunit alpha-1) (IL-13R-alpha-1) (IL-13RA1) (Cancer/testis antigen 19) (CT19) (CD antigen CD213a1)	344-367	397-408	LHwkk.YDIYEkQ
P78552	IL13RA1 IL13R IL13RA	I13R1_HUMAN	Interleukin-13 receptor subunit alpha-1 (IL-13 receptor subunit alpha-1) (IL-13R subunit alpha-1) (IL-13R-alpha-1) (IL-13RA1) (Cancer/testis antigen 19) (CT19) (CD antigen CD213a1)	344-367	385-392	FKEMFGdQ
P78552	IL13RA1 IL13R IL13RA	I13R1_HUMAN	Interleukin-13 receptor subunit alpha-1 (IL-13 receptor subunit alpha-1) (IL-13R subunit alpha-1) (IL-13R-alpha-1) (IL-13RA1) (Cancer/testis antigen 19) (CT19) (CD antigen CD213a1)	344-367	402-408	YDIYEkQ
P80370	DLK1 DLK	DLK1_HUMAN	Protein delta homolog 1 (DLK-1) (pG2) [Cleaved into: Fetal antigen 1 (FA1)]	304-327	363-377	IIf...PEKIdm..TTFSkE
P80370	DLK1 DLK	DLK1_HUMAN	Protein delta homolog 1 (DLK-1) (pG2) [Cleaved into: Fetal antigen 1 (FA1)]	304-327	365-377	FPEKIdm..TTFSkE
Q01113	IL9R	IL9R_HUMAN	Interleukin-9 receptor (IL-9 receptor) (IL-9R) (CD antigen CD129)	271-291	387-403	LSs...EDVLpagcTEWRvQ
Q01344	IL5RA IL5R	IL5RA_HUMAN	Interleukin-5 receptor subunit alpha (IL-5 receptor subunit alpha) (IL-5R subunit alpha) (IL-5R-alpha) (IL-5RA) (CDw125) (CD antigen CD125)	343-362	382-394	IKDLFvt..TNYEkA
Q01638	IL1RL1 DER4 ST2 T1	ILRL1_HUMAN	Interleukin-1 receptor-like 1 (Protein ST2)	329-349	359-371	LLw...RDIA....KPYKtR
Q01638	IL1RL1 DER4 ST2 T1	ILRL1_HUMAN	Interleukin-1 receptor-like 1 (Protein ST2)	329-349	361-371	WRDIA....KPYKtR
Q02297	NRG1 GGF HGL HRGA NDF SMDF	NRG1_HUMAN	Pro-neuregulin-1, membrane-bound isoform (Pro-NRG1) [Cleaved into: Neuregulin-1 (Acetylcholine receptor-inducing activity) (ARIA) (Breast cancer cell differentiation factor p45) (Glial growth factor) (Heregulin) (HRG) (Neu differentiation factor) (Sensory and motor neuron-derived factor)]	243-265	486-494	LREKKFDhH
Q02413	DSG1 CDHF4	DSG1_HUMAN	Desmoglein-1 (Cadherin family member 4) (Desmosomal glycoprotein 1) (DG1) (DGI) (Pemphigus foliaceus antigen)	549-569	761-771	ISlg..KESYPdL
Q02413	DSG1 CDHF4	DSG1_HUMAN	Desmoglein-1 (Cadherin family member 4) (Desmosomal glycoprotein 1) (DG1) (DGI) (Pemphigus foliaceus antigen)	549-569	764-771	GKESYPdL
Q02487	DSC2 CDHF2 DSC3	DSC2_HUMAN	Desmocollin-2 (Cadherin family member 2) (Desmocollin-3) (Desmosomal glycoprotein II) (Desmosomal glycoprotein III)	695-715	880-894	GLEFLdnlePKFRtL
Q02487	DSC2 CDHF2 DSC3	DSC2_HUMAN	Desmocollin-2 (Cadherin family member 2) (Desmocollin-3) (Desmosomal glycoprotein II) (Desmosomal glycoprotein III)	695-715	881-894	LEFLdnlePKFRtL
Q02487	DSC2 CDHF2 DSC3	DSC2_HUMAN	Desmocollin-2 (Cadherin family member 2) (Desmocollin-3) (Desmosomal glycoprotein II) (Desmosomal glycoprotein III)	695-715	823-832	YSEWHSFTqP
Q02846	GUCY2D CORD6 GUC1A4 GUC2D RETGC RETGC1	GUC2D_HUMAN	Retinal guanylyl cyclase 1 (RETGC-1) (EC 4.6.1.2) (Guanylate cyclase 2D, retinal) (Rod outer segment membrane guanylate cyclase) (ROS-GC)	463-487	788-805	WAeq..PELRpsmdHTFDlF
Q02846	GUCY2D CORD6 GUC1A4 GUC2D RETGC RETGC1	GUC2D_HUMAN	Retinal guanylyl cyclase 1 (RETGC-1) (EC 4.6.1.2) (Guanylate cyclase 2D, retinal) (Rod outer segment membrane guanylate cyclase) (ROS-GC)	463-487	904-915	LL....NDLY....TLFDaI
Q02846	GUCY2D CORD6 GUC1A4 GUC2D RETGC RETGC1	GUC2D_HUMAN	Retinal guanylyl cyclase 1 (RETGC-1) (EC 4.6.1.2) (Guanylate cyclase 2D, retinal) (Rod outer segment membrane guanylate cyclase) (ROS-GC)	463-487	949-966	IAnms.LDILsav.GTFRmR
Q02846	GUCY2D CORD6 GUC1A4 GUC2D RETGC RETGC1	GUC2D_HUMAN	Retinal guanylyl cyclase 1 (RETGC-1) (EC 4.6.1.2) (Guanylate cyclase 2D, retinal) (Rod outer segment membrane guanylate cyclase) (ROS-GC)	463-487	905-915	LNDLY....TLFDaI
Q02846	GUCY2D CORD6 GUC1A4 GUC2D RETGC RETGC1	GUC2D_HUMAN	Retinal guanylyl cyclase 1 (RETGC-1) (EC 4.6.1.2) (Guanylate cyclase 2D, retinal) (Rod outer segment membrane guanylate cyclase) (ROS-GC)	463-487	954-966	LDILsav.GTFRmR
Q02846	GUCY2D CORD6 GUC1A4 GUC2D RETGC RETGC1	GUC2D_HUMAN	Retinal guanylyl cyclase 1 (RETGC-1) (EC 4.6.1.2) (Guanylate cyclase 2D, retinal) (Rod outer segment membrane guanylate cyclase) (ROS-GC)	463-487	725-733	LA....GDVFSlA
Q02846	GUCY2D CORD6 GUC1A4 GUC2D RETGC RETGC1	GUC2D_HUMAN	Retinal guanylyl cyclase 1 (RETGC-1) (EC 4.6.1.2) (Guanylate cyclase 2D, retinal) (Rod outer segment membrane guanylate cyclase) (ROS-GC)	463-487	904-912	LL....NDLYTlF
Q02846	GUCY2D CORD6 GUC1A4 GUC2D RETGC RETGC1	GUC2D_HUMAN	Retinal guanylyl cyclase 1 (RETGC-1) (EC 4.6.1.2) (Guanylate cyclase 2D, retinal) (Rod outer segment membrane guanylate cyclase) (ROS-GC)	463-487	915-925	IIgs..HDVYKvE
Q02846	GUCY2D CORD6 GUC1A4 GUC2D RETGC RETGC1	GUC2D_HUMAN	Retinal guanylyl cyclase 1 (RETGC-1) (EC 4.6.1.2) (Guanylate cyclase 2D, retinal) (Rod outer segment membrane guanylate cyclase) (ROS-GC)	463-487	1045-1057	LKgkgaEDTFWlV
Q02846	GUCY2D CORD6 GUC1A4 GUC2D RETGC RETGC1	GUC2D_HUMAN	Retinal guanylyl cyclase 1 (RETGC-1) (EC 4.6.1.2) (Guanylate cyclase 2D, retinal) (Rod outer segment membrane guanylate cyclase) (ROS-GC)	463-487	905-912	LNDLYTlF
Q02846	GUCY2D CORD6 GUC1A4 GUC2D RETGC RETGC1	GUC2D_HUMAN	Retinal guanylyl cyclase 1 (RETGC-1) (EC 4.6.1.2) (Guanylate cyclase 2D, retinal) (Rod outer segment membrane guanylate cyclase) (ROS-GC)	463-487	727-733	GDVFSlA
Q02846	GUCY2D CORD6 GUC1A4 GUC2D RETGC RETGC1	GUC2D_HUMAN	Retinal guanylyl cyclase 1 (RETGC-1) (EC 4.6.1.2) (Guanylate cyclase 2D, retinal) (Rod outer segment membrane guanylate cyclase) (ROS-GC)	463-487	802-808	FDLFKnI
Q04721	NOTCH2	NOTC2_HUMAN	Neurogenic locus notch homolog protein 2 (Notch 2) (hN2) [Cleaved into: Notch 2 extracellular truncation (N2ECD); Notch 2 intracellular domain (N2ICD)]	1678-1698	2264-2271	YNEMFGmV
Q07954	LRP1 A2MR APR	LRP1_HUMAN	Prolow-density lipoprotein receptor-related protein 1 (LRP-1) (Alpha-2-macroglobulin receptor) (A2MR) (Apolipoprotein E receptor) (APOER) (CD antigen CD91) [Cleaved into: Low-density lipoprotein receptor-related protein 1 85 kDa subunit (LRP-85); Low-density lipoprotein receptor-related protein 1 515 kDa subunit (LRP-515); Low-density lipoprotein receptor-related protein 1 intracellular domain (L…	4420-4444	4462-4479	GAmn..VEIGnptyKMYEgG
Q08174	PCDH1	PCDH1_HUMAN	Protocadherin-1 (Cadherin-like protein 1) (Protocadherin-42) (PC42)	853-873	1013-1020	GSEQYSdY
Q08334	IL10RB CRFB4 D21S58 D21S66	I10R2_HUMAN	Interleukin-10 receptor subunit beta (IL-10 receptor subunit beta) (IL-10R subunit beta) (IL-10RB) (Cytokine receptor class-II member 4) (Cytokine receptor family 2 member 4) (CRF2-4) (Interleukin-10 receptor subunit 2) (IL-10R subunit 2) (IL-10R2) (CD antigen CDw210b)	221-242	283-295	FPlsdeNDVFDkL
Q08554	DSC1 CDHF1	DSC1_HUMAN	Desmocollin-1 (Cadherin family member 1) (Desmosomal glycoprotein 2/3) (DG2/DG3)	692-714	873-887	GLEFLdhlePKFRtL
Q08554	DSC1 CDHF1	DSC1_HUMAN	Desmocollin-1 (Cadherin family member 1) (Desmosomal glycoprotein 2/3) (DG2/DG3)	692-714	874-887	LEFLdhlePKFRtL
Q08554	DSC1 CDHF1	DSC1_HUMAN	Desmocollin-1 (Cadherin family member 1) (Desmosomal glycoprotein 2/3) (DG2/DG3)	692-714	812-825	GRyay.TDWQSFTqP
Q08554	DSC1 CDHF1	DSC1_HUMAN	Desmocollin-1 (Cadherin family member 1) (Desmosomal glycoprotein 2/3) (DG2/DG3)	692-714	816-825	YTDWQSFTqP
Q13145	BAMBI NMA	BAMBI_HUMAN	BMP and activin membrane-bound inhibitor homolog (Non-metastatic gene A protein) (Putative transmembrane protein NMA)	153-173	237-251	LS....NDKIlsl.VHWGmY
Q13291	SLAMF1 SLAM	SLAF1_HUMAN	Signaling lymphocytic activation molecule (CDw150) (IPO-3) (SLAM family member 1) (CD antigen CD150)	238-258	288-300	GPlqkkLDSFPaQ
Q13291	SLAMF1 SLAM	SLAF1_HUMAN	Signaling lymphocytic activation molecule (CDw150) (IPO-3) (SLAM family member 1) (CD antigen CD150)	238-258	294-300	LDSFPaQ
Q13410	BTN1A1 BTN	BT1A1_HUMAN	Butyrophilin subfamily 1 member A1 (BT)	243-269	441-455	GSDIYtfsnVTFSgP
Q13410	BTN1A1 BTN	BT1A1_HUMAN	Butyrophilin subfamily 1 member A1 (BT)	243-269	289-298	LL....EELKWKkA
Q13410	BTN1A1 BTN	BT1A1_HUMAN	Butyrophilin subfamily 1 member A1 (BT)	243-269	334-344	LPek..TERFDsW
Q13410	BTN1A1 BTN	BT1A1_HUMAN	Butyrophilin subfamily 1 member A1 (BT)	243-269	344-356	WPcvlgRETFTsG
Q13410	BTN1A1 BTN	BT1A1_HUMAN	Butyrophilin subfamily 1 member A1 (BT)	243-269	392-402	GFwa..VELYGnG
Q13410	BTN1A1 BTN	BT1A1_HUMAN	Butyrophilin subfamily 1 member A1 (BT)	243-269	441-450	GSDIYTFSnV
Q13410	BTN1A1 BTN	BT1A1_HUMAN	Butyrophilin subfamily 1 member A1 (BT)	243-269	290-298	LEELKWKkA
Q13410	BTN1A1 BTN	BT1A1_HUMAN	Butyrophilin subfamily 1 member A1 (BT)	243-269	349-356	GRETFTsG
Q13410	BTN1A1 BTN	BT1A1_HUMAN	Butyrophilin subfamily 1 member A1 (BT)	243-269	341-347	FDSWPcV
Q13478	IL18R1 IL1RRP	IL18R_HUMAN	Interleukin-18 receptor 1 (IL-18R-1) (IL-18R1) (CD218 antigen-like family member A) (CDw218a) (IL1 receptor-related protein) (IL-1Rrp) (IL1R-rp) (Interleukin-18 receptor alpha) (IL-18R-alpha) (IL-18Ralpha) (CD antigen CD218a)	330-350	350-362	IYr...VDLV....LFYRhL
Q13478	IL18R1 IL1RRP	IL18R_HUMAN	Interleukin-18 receptor 1 (IL-18R-1) (IL-18R1) (CD218 antigen-like family member A) (CDw218a) (IL1 receptor-related protein) (IL-1Rrp) (IL1R-rp) (Interleukin-18 receptor alpha) (IL-18R-alpha) (IL-18Ralpha) (CD antigen CD218a)	330-350	498-511	LKwk..ADKS....LSYNsR
Q13478	IL18R1 IL1RRP	IL18R_HUMAN	Interleukin-18 receptor 1 (IL-18R-1) (IL-18R1) (CD218 antigen-like family member A) (CDw218a) (IL1 receptor-related protein) (IL-1Rrp) (IL1R-rp) (Interleukin-18 receptor alpha) (IL-18R-alpha) (IL-18Ralpha) (CD antigen CD218a)	330-350	350-361	IYr...VDLVLFYrH
Q13591	SEMA5A SEMAF	SEM5A_HUMAN	Semaphorin-5A (Semaphorin-F) (Sema F)	969-989	1060-1074	YSnayfTDLNNYDeY
Q13591	SEMA5A SEMAF	SEM5A_HUMAN	Semaphorin-5A (Semaphorin-F) (Sema F)	969-989	1065-1074	FTDLNNYDeY
Q13591	SEMA5A SEMAF	SEM5A_HUMAN	Semaphorin-5A (Semaphorin-F) (Sema F)	969-989	1025-1031	LDKYDsV
Q13634	CDH18 CDH14	CAD18_HUMAN	Cadherin-18 (Cadherin-14)	609-636	644-661	LIise.EDVRenv.VTYDdE
Q13634	CDH18 CDH14	CAD18_HUMAN	Cadherin-18 (Cadherin-14)	609-636	764-777	YHyl..GDWG....PEFKkL
Q13634	CDH18 CDH14	CAD18_HUMAN	Cadherin-18 (Cadherin-14)	609-636	767-777	LGDWG....PEFKkL
Q13634	CDH18 CDH14	CAD18_HUMAN	Cadherin-18 (Cadherin-14)	609-636	768-777	GDWG....PEFKkL
Q13634	CDH18 CDH14	CAD18_HUMAN	Cadherin-18 (Cadherin-14)	609-636	774-784	FKkl..AELYGeI
Q13634	CDH18 CDH14	CAD18_HUMAN	Cadherin-18 (Cadherin-14)	609-636	777-784	LAELYGeI
Q14118	DAG1	DAG1_HUMAN	Dystroglycan (Dystrophin-associated glycoprotein 1) [Cleaved into: Alpha-dystroglycan (Alpha-DG); Beta-dystroglycan (Beta-DG)]	750-775	817-834	LIlq..EEKAplppPEYPnQ
Q14126	DSG2 CDHF5	DSG2_HUMAN	Desmoglein-2 (Cadherin family member 5) (HDGC)	610-634	771-786	FLrnyfTDKA....ASYTeE
Q14126	DSG2 CDHF5	DSG2_HUMAN	Desmoglein-2 (Cadherin family member 5) (HDGC)	610-634	776-786	FTDKA....ASYTeE
Q14517	FAT1 CDHF7 FAT	FAT1_HUMAN	Protocadherin Fat 1 (Cadherin family member 7) (Cadherin-related tumor suppressor homolog) (Protein fat homolog) [Cleaved into: Protocadherin Fat 1, nuclear form]	4182-4202	4448-4462	LPplp.PEFS....NQFEsI
Q14517	FAT1 CDHF7 FAT	FAT1_HUMAN	Protocadherin Fat 1 (Cadherin family member 7) (Cadherin-related tumor suppressor homolog) (Protein fat homolog) [Cleaved into: Protocadherin Fat 1, nuclear form]	4182-4202	4278-4290	IPeh..PEFSTFNpE
Q14517	FAT1 CDHF7 FAT	FAT1_HUMAN	Protocadherin Fat 1 (Cadherin family member 7) (Cadherin-related tumor suppressor homolog) (Protein fat homolog) [Cleaved into: Protocadherin Fat 1, nuclear form]	4182-4202	4394-4406	LPdi..QEFPNYEvI
Q14517	FAT1 CDHF7 FAT	FAT1_HUMAN	Protocadherin Fat 1 (Cadherin family member 7) (Cadherin-related tumor suppressor homolog) (Protein fat homolog) [Cleaved into: Protocadherin Fat 1, nuclear form]	4182-4202	4394-4403	LPDIQEFPnY
Q14517	FAT1 CDHF7 FAT	FAT1_HUMAN	Protocadherin Fat 1 (Cadherin family member 7) (Cadherin-related tumor suppressor homolog) (Protein fat homolog) [Cleaved into: Protocadherin Fat 1, nuclear form]	4182-4202	4397-4406	IQEFPNYEvI
Q14574	DSC3 CDHF3 DSC4	DSC3_HUMAN	Desmocollin-3 (Cadherin family member 3) (Desmocollin-4) (HT-CP)	691-711	818-827	YSEWHSFTqP
Q14DG7	TMEM132B KIAA1786 KIAA1906	T132B_HUMAN	Transmembrane protein 132B	904-924	997-1008	LLrp..SDYVYEkE
Q15223	NECTIN1 HVEC PRR1 PVRL1	NECT1_HUMAN	Nectin-1 (Herpes virus entry mediator C) (Herpesvirus entry mediator C) (HveC) (Herpesvirus Ig-like receptor) (HIgR) (Nectin cell adhesion molecule 1) (Poliovirus receptor-related protein 1) (CD antigen CD111)	356-376	385-399	FK....GDYStkk.HVYGnG
Q15223	NECTIN1 HVEC PRR1 PVRL1	NECT1_HUMAN	Nectin-1 (Herpes virus entry mediator C) (Herpesvirus entry mediator C) (HveC) (Herpesvirus Ig-like receptor) (HIgR) (Nectin cell adhesion molecule 1) (Poliovirus receptor-related protein 1) (CD antigen CD111)	356-376	387-399	GDYStkk.HVYGnG
Q15399	TLR1 KIAA0012	TLR1_HUMAN	Toll-like receptor 1 (Toll/interleukin-1 receptor-like protein) (TIL) (CD antigen CD281)	581-601	709-722	YELYfahhNLFHeG
Q15399	TLR1 KIAA0012	TLR1_HUMAN	Toll-like receptor 1 (Toll/interleukin-1 receptor-like protein) (TIL) (CD antigen CD281)	581-601	683-694	IItc..IEKSYKsI
Q15399	TLR1 KIAA0012	TLR1_HUMAN	Toll-like receptor 1 (Toll/interleukin-1 receptor-like protein) (TIL) (CD antigen CD281)	581-601	603-611	YLDLPWYlR
Q15399	TLR1 KIAA0012	TLR1_HUMAN	Toll-like receptor 1 (Toll/interleukin-1 receptor-like protein) (TIL) (CD antigen CD281)	581-601	604-611	LDLPWYlR
Q15399	TLR1 KIAA0012	TLR1_HUMAN	Toll-like receptor 1 (Toll/interleukin-1 receptor-like protein) (TIL) (CD antigen CD281)	581-601	687-694	IEKSYKsI
Q15399	TLR1 KIAA0012	TLR1_HUMAN	Toll-like receptor 1 (Toll/interleukin-1 receptor-like protein) (TIL) (CD antigen CD281)	581-601	709-715	YELYFaH
Q15762	CD226 DNAM1	CD226_HUMAN	CD226 antigen (DNAX accessory molecule 1) (DNAM-1) (CD antigen CD226)	255-275	286-294	LF....TESWDtQ
Q15762	CD226 DNAM1	CD226_HUMAN	CD226 antigen (DNAX accessory molecule 1) (DNAM-1) (CD antigen CD226)	255-275	287-294	FTESWDtQ
Q15884	FAM189A2 C9orf61 X123	F1892_HUMAN	Protein FAM189A2 (Protein X123)	86-106	168-181	GPDVIplp.HIYGaR
Q15884	FAM189A2 C9orf61 X123	F1892_HUMAN	Protein FAM189A2 (Protein X123)	86-106	407-421	LHlqscGDLHTFTpA
Q15884	FAM189A2 C9orf61 X123	F1892_HUMAN	Protein FAM189A2 (Protein X123)	86-106	413-421	GDLHTFTpA
Q3MIP1	ITPRIPL2	IPIL2_HUMAN	Inositol 1,4,5-trisphosphate receptor-interacting protein-like 2	44-64	148-166	LAlafrGDFIqvg.SAYEqH
Q3MIP1	ITPRIPL2	IPIL2_HUMAN	Inositol 1,4,5-trisphosphate receptor-interacting protein-like 2	44-64	472-487	LReaapVDLL....AAFDgH
Q3MIP1	ITPRIPL2	IPIL2_HUMAN	Inositol 1,4,5-trisphosphate receptor-interacting protein-like 2	44-64	154-166	GDFIqvg.SAYEqH
Q3MIP1	ITPRIPL2	IPIL2_HUMAN	Inositol 1,4,5-trisphosphate receptor-interacting protein-like 2	44-64	96-107	GLsil.LESYYeH
Q3MIP1	ITPRIPL2	IPIL2_HUMAN	Inositol 1,4,5-trisphosphate receptor-interacting protein-like 2	44-64	168-177	IRr...PDSFDvL
Q3MIP1	ITPRIPL2	IPIL2_HUMAN	Inositol 1,4,5-trisphosphate receptor-interacting protein-like 2	44-64	100-107	LLESYYeH
Q3MIP1	ITPRIPL2	IPIL2_HUMAN	Inositol 1,4,5-trisphosphate receptor-interacting protein-like 2	44-64	101-107	LESYYeH
Q3SXP7	SHISAL1 KIAA1644	SHSL1_HUMAN	Protein shisa-like-1	98-118	115-122	LDLLYYsA
Q3T906	GNPTAB GNPTA KIAA1208	GNPTA_HUMAN	N-acetylglucosamine-1-phosphotransferase subunits alpha/beta (EC 2.7.8.17) (GlcNAc-1-phosphotransferase subunits alpha/beta) (Stealth protein GNPTAB) (UDP-N-acetylglucosamine-1-phosphotransferase subunits alpha/beta) [Cleaved into: N-acetylglucosamine-1-phosphotransferase subunit alpha; N-acetylglucosamine-1-phosphotransferase subunit beta]	22-42	665-681	LFedipKEKRf...PKFKrH
Q3T906	GNPTAB GNPTA KIAA1208	GNPTA_HUMAN	N-acetylglucosamine-1-phosphotransferase subunits alpha/beta (EC 2.7.8.17) (GlcNAc-1-phosphotransferase subunits alpha/beta) (Stealth protein GNPTAB) (UDP-N-acetylglucosamine-1-phosphotransferase subunits alpha/beta) [Cleaved into: N-acetylglucosamine-1-phosphotransferase subunit alpha; N-acetylglucosamine-1-phosphotransferase subunit beta]	22-42	1168-1179	LRDFYe...SMFPiP
Q3T906	GNPTAB GNPTA KIAA1208	GNPTA_HUMAN	N-acetylglucosamine-1-phosphotransferase subunits alpha/beta (EC 2.7.8.17) (GlcNAc-1-phosphotransferase subunits alpha/beta) (Stealth protein GNPTAB) (UDP-N-acetylglucosamine-1-phosphotransferase subunits alpha/beta) [Cleaved into: N-acetylglucosamine-1-phosphotransferase subunit alpha; N-acetylglucosamine-1-phosphotransferase subunit beta]	22-42	1113-1126	FEIMgeeeIAFKmI
Q3T906	GNPTAB GNPTA KIAA1208	GNPTA_HUMAN	N-acetylglucosamine-1-phosphotransferase subunits alpha/beta (EC 2.7.8.17) (GlcNAc-1-phosphotransferase subunits alpha/beta) (Stealth protein GNPTAB) (UDP-N-acetylglucosamine-1-phosphotransferase subunits alpha/beta) [Cleaved into: N-acetylglucosamine-1-phosphotransferase subunit alpha; N-acetylglucosamine-1-phosphotransferase subunit beta]	22-42	1101-1114	IHkay.KDKNKYRfE
Q3T906	GNPTAB GNPTA KIAA1208	GNPTA_HUMAN	N-acetylglucosamine-1-phosphotransferase subunits alpha/beta (EC 2.7.8.17) (GlcNAc-1-phosphotransferase subunits alpha/beta) (Stealth protein GNPTAB) (UDP-N-acetylglucosamine-1-phosphotransferase subunits alpha/beta) [Cleaved into: N-acetylglucosamine-1-phosphotransferase subunit alpha; N-acetylglucosamine-1-phosphotransferase subunit beta]	22-42	1192-1204	FLhm..HELQEWRaY
Q3T906	GNPTAB GNPTA KIAA1208	GNPTA_HUMAN	N-acetylglucosamine-1-phosphotransferase subunits alpha/beta (EC 2.7.8.17) (GlcNAc-1-phosphotransferase subunits alpha/beta) (Stealth protein GNPTAB) (UDP-N-acetylglucosamine-1-phosphotransferase subunits alpha/beta) [Cleaved into: N-acetylglucosamine-1-phosphotransferase subunit alpha; N-acetylglucosamine-1-phosphotransferase subunit beta]	22-42	1201-1213	WRay..RDKLKFWtH
Q3T906	GNPTAB GNPTA KIAA1208	GNPTA_HUMAN	N-acetylglucosamine-1-phosphotransferase subunits alpha/beta (EC 2.7.8.17) (GlcNAc-1-phosphotransferase subunits alpha/beta) (Stealth protein GNPTAB) (UDP-N-acetylglucosamine-1-phosphotransferase subunits alpha/beta) [Cleaved into: N-acetylglucosamine-1-phosphotransferase subunit alpha; N-acetylglucosamine-1-phosphotransferase subunit beta]	22-42	71-82	LPmp..IDVVYTwV
Q3T906	GNPTAB GNPTA KIAA1208	GNPTA_HUMAN	N-acetylglucosamine-1-phosphotransferase subunits alpha/beta (EC 2.7.8.17) (GlcNAc-1-phosphotransferase subunits alpha/beta) (Stealth protein GNPTAB) (UDP-N-acetylglucosamine-1-phosphotransferase subunits alpha/beta) [Cleaved into: N-acetylglucosamine-1-phosphotransferase subunit alpha; N-acetylglucosamine-1-phosphotransferase subunit beta]	22-42	658-669	LLpe..AEILFEdI
Q3T906	GNPTAB GNPTA KIAA1208	GNPTA_HUMAN	N-acetylglucosamine-1-phosphotransferase subunits alpha/beta (EC 2.7.8.17) (GlcNAc-1-phosphotransferase subunits alpha/beta) (Stealth protein GNPTAB) (UDP-N-acetylglucosamine-1-phosphotransferase subunits alpha/beta) [Cleaved into: N-acetylglucosamine-1-phosphotransferase subunit alpha; N-acetylglucosamine-1-phosphotransferase subunit beta]	22-42	665-678	LFedipKEKRFPkF
Q3T906	GNPTAB GNPTA KIAA1208	GNPTA_HUMAN	N-acetylglucosamine-1-phosphotransferase subunits alpha/beta (EC 2.7.8.17) (GlcNAc-1-phosphotransferase subunits alpha/beta) (Stealth protein GNPTAB) (UDP-N-acetylglucosamine-1-phosphotransferase subunits alpha/beta) [Cleaved into: N-acetylglucosamine-1-phosphotransferase subunit alpha; N-acetylglucosamine-1-phosphotransferase subunit beta]	22-42	44-52	WS....RDQYHvL
Q3T906	GNPTAB GNPTA KIAA1208	GNPTA_HUMAN	N-acetylglucosamine-1-phosphotransferase subunits alpha/beta (EC 2.7.8.17) (GlcNAc-1-phosphotransferase subunits alpha/beta) (Stealth protein GNPTAB) (UDP-N-acetylglucosamine-1-phosphotransferase subunits alpha/beta) [Cleaved into: N-acetylglucosamine-1-phosphotransferase subunit alpha; N-acetylglucosamine-1-phosphotransferase subunit beta]	22-42	161-171	FHsa..SDIFNvA
Q3T906	GNPTAB GNPTA KIAA1208	GNPTA_HUMAN	N-acetylglucosamine-1-phosphotransferase subunits alpha/beta (EC 2.7.8.17) (GlcNAc-1-phosphotransferase subunits alpha/beta) (Stealth protein GNPTAB) (UDP-N-acetylglucosamine-1-phosphotransferase subunits alpha/beta) [Cleaved into: N-acetylglucosamine-1-phosphotransferase subunit alpha; N-acetylglucosamine-1-phosphotransferase subunit beta]	22-42	367-377	IVth..QDVFRnL
Q3T906	GNPTAB GNPTA KIAA1208	GNPTA_HUMAN	N-acetylglucosamine-1-phosphotransferase subunits alpha/beta (EC 2.7.8.17) (GlcNAc-1-phosphotransferase subunits alpha/beta) (Stealth protein GNPTAB) (UDP-N-acetylglucosamine-1-phosphotransferase subunits alpha/beta) [Cleaved into: N-acetylglucosamine-1-phosphotransferase subunit alpha; N-acetylglucosamine-1-phosphotransferase subunit beta]	22-42	964-976	IVmqelQDMFPeE
Q3T906	GNPTAB GNPTA KIAA1208	GNPTA_HUMAN	N-acetylglucosamine-1-phosphotransferase subunits alpha/beta (EC 2.7.8.17) (GlcNAc-1-phosphotransferase subunits alpha/beta) (Stealth protein GNPTAB) (UDP-N-acetylglucosamine-1-phosphotransferase subunits alpha/beta) [Cleaved into: N-acetylglucosamine-1-phosphotransferase subunit alpha; N-acetylglucosamine-1-phosphotransferase subunit beta]	22-42	1071-1081	IPpt..QESYYdP
Q3T906	GNPTAB GNPTA KIAA1208	GNPTA_HUMAN	N-acetylglucosamine-1-phosphotransferase subunits alpha/beta (EC 2.7.8.17) (GlcNAc-1-phosphotransferase subunits alpha/beta) (Stealth protein GNPTAB) (UDP-N-acetylglucosamine-1-phosphotransferase subunits alpha/beta) [Cleaved into: N-acetylglucosamine-1-phosphotransferase subunit alpha; N-acetylglucosamine-1-phosphotransferase subunit beta]	22-42	1105-1114	YKDKNKYRfE
Q3T906	GNPTAB GNPTA KIAA1208	GNPTA_HUMAN	N-acetylglucosamine-1-phosphotransferase subunits alpha/beta (EC 2.7.8.17) (GlcNAc-1-phosphotransferase subunits alpha/beta) (Stealth protein GNPTAB) (UDP-N-acetylglucosamine-1-phosphotransferase subunits alpha/beta) [Cleaved into: N-acetylglucosamine-1-phosphotransferase subunit alpha; N-acetylglucosamine-1-phosphotransferase subunit beta]	22-42	1204-1213	YRDKLKFWtH
Q3T906	GNPTAB GNPTA KIAA1208	GNPTA_HUMAN	N-acetylglucosamine-1-phosphotransferase subunits alpha/beta (EC 2.7.8.17) (GlcNAc-1-phosphotransferase subunits alpha/beta) (Stealth protein GNPTAB) (UDP-N-acetylglucosamine-1-phosphotransferase subunits alpha/beta) [Cleaved into: N-acetylglucosamine-1-phosphotransferase subunit alpha; N-acetylglucosamine-1-phosphotransferase subunit beta]	22-42	536-543	GQDHFHeL
Q3T906	GNPTAB GNPTA KIAA1208	GNPTA_HUMAN	N-acetylglucosamine-1-phosphotransferase subunits alpha/beta (EC 2.7.8.17) (GlcNAc-1-phosphotransferase subunits alpha/beta) (Stealth protein GNPTAB) (UDP-N-acetylglucosamine-1-phosphotransferase subunits alpha/beta) [Cleaved into: N-acetylglucosamine-1-phosphotransferase subunit alpha; N-acetylglucosamine-1-phosphotransferase subunit beta]	22-42	540-547	FHELYKvI
Q3T906	GNPTAB GNPTA KIAA1208	GNPTA_HUMAN	N-acetylglucosamine-1-phosphotransferase subunits alpha/beta (EC 2.7.8.17) (GlcNAc-1-phosphotransferase subunits alpha/beta) (Stealth protein GNPTAB) (UDP-N-acetylglucosamine-1-phosphotransferase subunits alpha/beta) [Cleaved into: N-acetylglucosamine-1-phosphotransferase subunit alpha; N-acetylglucosamine-1-phosphotransferase subunit beta]	22-42	969-976	LQDMFPeE
Q3T906	GNPTAB GNPTA KIAA1208	GNPTA_HUMAN	N-acetylglucosamine-1-phosphotransferase subunits alpha/beta (EC 2.7.8.17) (GlcNAc-1-phosphotransferase subunits alpha/beta) (Stealth protein GNPTAB) (UDP-N-acetylglucosamine-1-phosphotransferase subunits alpha/beta) [Cleaved into: N-acetylglucosamine-1-phosphotransferase subunit alpha; N-acetylglucosamine-1-phosphotransferase subunit beta]	22-42	977-985	FDKTSFHkV
Q3T906	GNPTAB GNPTA KIAA1208	GNPTA_HUMAN	N-acetylglucosamine-1-phosphotransferase subunits alpha/beta (EC 2.7.8.17) (GlcNAc-1-phosphotransferase subunits alpha/beta) (Stealth protein GNPTAB) (UDP-N-acetylglucosamine-1-phosphotransferase subunits alpha/beta) [Cleaved into: N-acetylglucosamine-1-phosphotransferase subunit alpha; N-acetylglucosamine-1-phosphotransferase subunit beta]	22-42	75-82	IDVVYTwV
Q495A1	TIGIT VSIG9 VSTM3	TIGIT_HUMAN	T-cell immunoreceptor with Ig and ITIM domains (V-set and immunoglobulin domain-containing protein 9) (V-set and transmembrane domain-containing protein 3)	142-162	222-234	LHDYFnv..LSYRsL
Q495A1	TIGIT VSIG9 VSTM3	TIGIT_HUMAN	T-cell immunoreceptor with Ig and ITIM domains (V-set and immunoglobulin domain-containing protein 9) (V-set and transmembrane domain-containing protein 3)	142-162	222-229	LHDYFNvL
Q58EX2	SDK2 KIAA1514	SDK2_HUMAN	Protein sidekick-2	1933-1953	2023-2036	LHysd.EDVTKYNdL
Q5BVD1	TTMP C3orf52	TTMP_HUMAN	TPA-induced transmembrane protein	66-86	164-171	YDLQFGvP
Q5DX21	IGSF11 BTIGSF CXADRL1 VSIG3	IGS11_HUMAN	Immunoglobulin superfamily member 11 (IgSF11) (Brain and testis-specific immunoglobulin superfamily protein) (Bt-IGSF) (V-set and immunoglobulin domain-containing protein 3)	242-262	338-350	FSDLGqs..FSFHsG
Q5JRM2	CXorf66	CX066_HUMAN	Uncharacterized protein CXorf66	48-68	217-234	YSshpqNEISps..KPFGpQ
Q5SGD2	PPM1L PP2CE	PPM1L_HUMAN	Protein phosphatase 1L (EC 3.1.3.16) (Protein phosphatase 1-like) (Protein phosphatase 2C isoform epsilon) (PP2C-epsilon)	26-42	74-91	GLdvleAEFSkt..WEFKnH
Q5SGD2	PPM1L PP2CE	PPM1L_HUMAN	Protein phosphatase 1L (EC 3.1.3.16) (Protein phosphatase 1-like) (Protein phosphatase 2C isoform epsilon) (PP2C-epsilon)	26-42	82-99	FSkt..WEFKnhnvAVYSiQ
Q5SGD2	PPM1L PP2CE	PPM1L_HUMAN	Protein phosphatase 1L (EC 3.1.3.16) (Protein phosphatase 1-like) (Protein phosphatase 2C isoform epsilon) (PP2C-epsilon)	26-42	86-99	WEFKnhnvAVYSiQ
Q5SGD2	PPM1L PP2CE	PPM1L_HUMAN	Protein phosphatase 1L (EC 3.1.3.16) (Protein phosphatase 1-like) (Protein phosphatase 2C isoform epsilon) (PP2C-epsilon)	26-42	181-191	LEKLt...VSYDeA
Q5SGD2	PPM1L PP2CE	PPM1L_HUMAN	Protein phosphatase 1L (EC 3.1.3.16) (Protein phosphatase 1-like) (Protein phosphatase 2C isoform epsilon) (PP2C-epsilon)	26-42	100-112	GRrdhmEDRFEvL
Q5SGD2	PPM1L PP2CE	PPM1L_HUMAN	Protein phosphatase 1L (EC 3.1.3.16) (Protein phosphatase 1-like) (Protein phosphatase 2C isoform epsilon) (PP2C-epsilon)	26-42	299-311	LAsdglWDAFSnE
Q5SGD2	PPM1L PP2CE	PPM1L_HUMAN	Protein phosphatase 1L (EC 3.1.3.16) (Protein phosphatase 1-like) (Protein phosphatase 2C isoform epsilon) (PP2C-epsilon)	26-42	304-311	LWDAFSnE
Q5SGD2	PPM1L PP2CE	PPM1L_HUMAN	Protein phosphatase 1L (EC 3.1.3.16) (Protein phosphatase 1-like) (Protein phosphatase 2C isoform epsilon) (PP2C-epsilon)	26-42	305-311	WDAFSnE
Q5SQ64	LY6G6F C6orf21 G6F LY6G6D NG32	LY66F_HUMAN	Lymphocyte antigen 6 complex locus protein G6f	236-256	271-284	IPqfk.PEIQVYEnI
Q5VUB5	FAM171A1 APCN C10orf38	F1711_HUMAN	Protein FAM171A1 (Astroprincin)	304-324	431-447	LLsckeEDKSq...ISFDnL
Q5VX71	SUSD4 UNQ196/PRO222	SUSD4_HUMAN	Sushi domain-containing protein 4	320-340	435-447	GS....SELLq...SLYSpP
Q5VYJ5	MALRD1 C10orf112 DIET1	MALR1_HUMAN	MAM and LDL-receptor class A domain-containing protein 1	2077-2097	2120-2139	YGnwsnPEKTessvYSFSnP
Q68D85	NCR3LG1 B7H6	NR3L1_HUMAN	Natural cytotoxicity triggering receptor 3 ligand 1 (B7 homolog 6) (B7-H6)	263-283	351-364	LDVFcrqeGKWSeV
Q68D85	NCR3LG1 B7H6	NR3L1_HUMAN	Natural cytotoxicity triggering receptor 3 ligand 1 (B7 homolog 6) (B7-H6)	263-283	334-340	GEAWPpE
Q68DV7	RNF43	RNF43_HUMAN	E3 ubiquitin-protein ligase RNF43 (EC 2.3.2.27) (RING finger protein 43) (RING-type E3 ubiquitin transferase RNF43)	198-218	276-282	LEEFSeG
Q6GPH6	ITPRIPL1 KIAA1754L	IPIL1_HUMAN	Inositol 1,4,5-trisphosphate receptor-interacting protein-like 1	104-124	470-482	LSqrl.QDILWFlG
Q6GPH6	ITPRIPL1 KIAA1754L	IPIL1_HUMAN	Inositol 1,4,5-trisphosphate receptor-interacting protein-like 1	104-124	162-174	FPsqeaLDSFYkH
Q6GPH6	ITPRIPL1 KIAA1754L	IPIL1_HUMAN	Inositol 1,4,5-trisphosphate receptor-interacting protein-like 1	104-124	474-482	LQDILWFlG
Q6GPH6	ITPRIPL1 KIAA1754L	IPIL1_HUMAN	Inositol 1,4,5-trisphosphate receptor-interacting protein-like 1	104-124	168-174	LDSFYkH
Q6GPH6	ITPRIPL1 KIAA1754L	IPIL1_HUMAN	Inositol 1,4,5-trisphosphate receptor-interacting protein-like 1	104-124	223-229	FEKWGtL
Q6IEE7	TMEM132E	T132E_HUMAN	Transmembrane protein 132E	894-914	931-941	LPs...EELAYDsV
Q6P995	FAM171B KIAA1946 NPD019	F171B_HUMAN	Protein FAM171B	354-374	539-551	IAilqtSDLFStP
Q6UVK1	CSPG4 MCSP	CSPG4_HUMAN	Chondroitin sulfate proteoglycan 4 (Chondroitin sulfate proteoglycan NG2) (Melanoma chondroitin sulfate proteoglycan) (Melanoma-associated chondroitin sulfate proteoglycan)	2225-2245	2267-2278	GLagd.TETFRkV
Q6UWI2	PARM1 UNQ1879/PRO4322	PARM1_HUMAN	Prostate androgen-regulated mucin-like protein 1 (PARM-1)	259-279	288-305	GRllddHDYGsw..GNYNnP
Q6UWI2	PARM1 UNQ1879/PRO4322	PARM1_HUMAN	Prostate androgen-regulated mucin-like protein 1 (PARM-1)	259-279	288-302	GRllddHDYGSWGnY
Q6UWL6	KIRREL2 NEPH3 UNQ5827/PRO19646	KIRR2_HUMAN	Kin of IRRE-like protein 2 (Kin of irregular chiasm-like protein 2) (Nephrin-like protein 3)	511-531	679-694	FGp...PDLApgt.PPFPyA
Q6UX15	LAYN UNQ208/PRO234	LAYN_HUMAN	Layilin	236-256	289-295	LEVYNvI
Q6UX41	BTNL8 UNQ702/PRO1347	BTNL8_HUMAN	Butyrophilin-like protein 8	239-259	438-452	GLlrpyIEYPSYNeQ
Q6UX41	BTNL8 UNQ702/PRO1347	BTNL8_HUMAN	Butyrophilin-like protein 8	239-259	443-452	YIEYPSYNeQ
Q6UX41	BTNL8 UNQ702/PRO1347	BTNL8_HUMAN	Butyrophilin-like protein 8	239-259	444-452	IEYPSYNeQ
Q6UXG2	KIAA1324 EIG121 UNQ2426/PRO4985	K1324_HUMAN	UPF0577 protein KIAA1324 (Estrogen-induced gene 121 protein)	911-931	931-944	WKknqkLEYKYSkL
Q6UXG2	KIAA1324 EIG121 UNQ2426/PRO4985	K1324_HUMAN	UPF0577 protein KIAA1324 (Estrogen-induced gene 121 protein)	911-931	937-944	LEYKYSkL
Q6UXG8	BTNL9 UNQ1900/PRO4346	BTNL9_HUMAN	Butyrophilin-like protein 9	257-277	382-399	GRhy..WEVHvgrrSRWFlG
Q6UXG8	BTNL9 UNQ1900/PRO4346	BTNL9_HUMAN	Butyrophilin-like protein 9	257-277	385-399	YWEVHvgrrSRWFlG
Q6UXG8	BTNL9 UNQ1900/PRO4346	BTNL9_HUMAN	Butyrophilin-like protein 9	257-277	386-399	WEVHvgrrSRWFlG
Q6UXG8	BTNL9 UNQ1900/PRO4346	BTNL9_HUMAN	Butyrophilin-like protein 9	257-277	452-465	FLdyeaGELSFFnV
Q6UXG8	BTNL9 UNQ1900/PRO4346	BTNL9_HUMAN	Butyrophilin-like protein 9	257-277	374-382	LS....LERFSaG
Q6UXG8	BTNL9 UNQ1900/PRO4346	BTNL9_HUMAN	Butyrophilin-like protein 9	257-277	471-481	IFtf..HDTFSgA
Q6UXG8	BTNL9 UNQ1900/PRO4346	BTNL9_HUMAN	Butyrophilin-like protein 9	257-277	474-481	FHDTFSgA
Q6UXG8	BTNL9 UNQ1900/PRO4346	BTNL9_HUMAN	Butyrophilin-like protein 9	257-277	458-465	GELSFFnV
Q6UXG8	BTNL9 UNQ1900/PRO4346	BTNL9_HUMAN	Butyrophilin-like protein 9	257-277	376-382	LERFSaG
Q6UXK5	LRRN1 KIAA1497 Nbla10449 UNQ693/PRO1338	LRRN1_HUMAN	Leucine-rich repeat neuronal protein 1 (Neuronal leucine-rich repeat protein 1) (NLRR-1)	632-652	675-684	IPl...NELYPpL
Q6UXK5	LRRN1 KIAA1497 Nbla10449 UNQ693/PRO1338	LRRN1_HUMAN	Leucine-rich repeat neuronal protein 1 (Neuronal leucine-rich repeat protein 1) (NLRR-1)	632-652	677-684	LNELYPpL
Q6UXM1	LRIG3 LIG3 UNQ287/PRO326/PRO335	LRIG3_HUMAN	Leucine-rich repeats and immunoglobulin-like domains protein 3 (LIG-3)	810-830	936-944	YG....SDPFEtY
Q6UXM1	LRIG3 LIG3 UNQ287/PRO326/PRO335	LRIG3_HUMAN	Leucine-rich repeats and immunoglobulin-like domains protein 3 (LIG-3)	810-830	1045-1056	LRrph.LDAYSsF
Q6UXM1	LRIG3 LIG3 UNQ287/PRO326/PRO335	LRIG3_HUMAN	Leucine-rich repeats and immunoglobulin-like domains protein 3 (LIG-3)	810-830	1100-1110	FKqt..LENYRtP
Q6UXM1	LRIG3 LIG3 UNQ287/PRO326/PRO335	LRIG3_HUMAN	Leucine-rich repeats and immunoglobulin-like domains protein 3 (LIG-3)	810-830	937-944	GSDPFEtY
Q6UXM1	LRIG3 LIG3 UNQ287/PRO326/PRO335	LRIG3_HUMAN	Leucine-rich repeats and immunoglobulin-like domains protein 3 (LIG-3)	810-830	941-947	FETYHtG
Q6UXM1	LRIG3 LIG3 UNQ287/PRO326/PRO335	LRIG3_HUMAN	Leucine-rich repeats and immunoglobulin-like domains protein 3 (LIG-3)	810-830	1050-1056	LDAYSsF
Q6UXM1	LRIG3 LIG3 UNQ287/PRO326/PRO335	LRIG3_HUMAN	Leucine-rich repeats and immunoglobulin-like domains protein 3 (LIG-3)	810-830	1104-1110	LENYRtP
Q6UXZ4	UNC5D KIAA1777 UNC5H4 UNQ6012/PRO34692	UNC5D_HUMAN	Netrin receptor UNC5D (Protein unc-5 homolog 4) (Protein unc-5 homolog D)	380-400	536-551	LPtr..TELRtt..GVFGhL
Q6UXZ4	UNC5D KIAA1777 UNC5H4 UNQ6012/PRO34692	UNC5D_HUMAN	Netrin receptor UNC5D (Protein unc-5 homolog 4) (Protein unc-5 homolog D)	380-400	664-676	FAchvlLDSFGtY
Q6UXZ4	UNC5D KIAA1777 UNC5H4 UNQ6012/PRO34692	UNC5D_HUMAN	Netrin receptor UNC5D (Protein unc-5 homolog 4) (Protein unc-5 homolog D)	380-400	669-676	LLDSFGtY
Q6UXZ4	UNC5D KIAA1777 UNC5H4 UNQ6012/PRO34692	UNC5D_HUMAN	Netrin receptor UNC5D (Protein unc-5 homolog 4) (Protein unc-5 homolog D)	380-400	670-676	LDSFGtY
Q6V0I7	FAT4 CDHF14 FATJ Nbla00548	FAT4_HUMAN	Protocadherin Fat 4 (hFat4) (Cadherin family member 14) (FAT tumor suppressor homolog 4) (Fat-like cadherin protein FAT-J)	4505-4525	4628-4645	IApsd.ADIIqhy.KQFRsH
Q6V0I7	FAT4 CDHF14 FATJ Nbla00548	FAT4_HUMAN	Protocadherin Fat 4 (hFat4) (Cadherin family member 14) (FAT tumor suppressor homolog 4) (Fat-like cadherin protein FAT-J)	4505-4525	4939-4950	GFghy.VDVFKdL
Q6V0I7	FAT4 CDHF14 FATJ Nbla00548	FAT4_HUMAN	Protocadherin Fat 4 (hFat4) (Cadherin family member 14) (FAT tumor suppressor homolog 4) (Fat-like cadherin protein FAT-J)	4505-4525	4943-4950	YVDVFKdL
Q6ZN44	UNC5A KIAA1976 UNC5H1	UNC5A_HUMAN	Netrin receptor UNC5A (Protein unc-5 homolog 1) (Protein unc-5 homolog A)	307-327	668-681	LLvsy.QEIPFYHiW
Q6ZN44	UNC5A KIAA1976 UNC5H1	UNC5A_HUMAN	Netrin receptor UNC5A (Protein unc-5 homolog 1) (Protein unc-5 homolog A)	307-327	668-680	LLvsy.QEIPFYhI
Q6ZN44	UNC5A KIAA1976 UNC5H1	UNC5A_HUMAN	Netrin receptor UNC5A (Protein unc-5 homolog 1) (Protein unc-5 homolog A)	307-327	643-652	LHf...KDSYHnL
Q6ZN44	UNC5A KIAA1976 UNC5H1	UNC5A_HUMAN	Netrin receptor UNC5A (Protein unc-5 homolog 1) (Protein unc-5 homolog A)	307-327	672-681	YQEIPFYHiW
Q6ZN44	UNC5A KIAA1976 UNC5H1	UNC5A_HUMAN	Netrin receptor UNC5A (Protein unc-5 homolog 1) (Protein unc-5 homolog A)	307-327	672-680	YQEIPFYhI
Q6ZN44	UNC5A KIAA1976 UNC5H1	UNC5A_HUMAN	Netrin receptor UNC5A (Protein unc-5 homolog 1) (Protein unc-5 homolog A)	307-327	645-652	FKDSYHnL
Q6ZRH7	CATSPERG C19orf15	CTSRG_HUMAN	Cation channel sperm-associated protein subunit gamma	1067-1087	1108-1117	LIa...SESYYtY
Q6ZSJ9	SHISA6	SHSA6_HUMAN	Protein shisa-6	175-195	377-385	GL....PDEFSmP
Q6ZSJ9	SHISA6	SHSA6_HUMAN	Protein shisa-6	175-195	378-385	LPDEFSmP
Q71H61	ILDR2 C1orf32	ILDR2_HUMAN	Immunoglobulin-like domain-containing receptor 2	187-207	591-608	LPpyseLELTrg..PSYRgR
Q71H61	ILDR2 C1orf32	ILDR2_HUMAN	Immunoglobulin-like domain-containing receptor 2	187-207	597-608	LELTrg..PSYRgR
Q71H61	ILDR2 C1orf32	ILDR2_HUMAN	Immunoglobulin-like domain-containing receptor 2	187-207	312-325	LYyve.KELAQFDpA
Q71H61	ILDR2 C1orf32	ILDR2_HUMAN	Immunoglobulin-like domain-containing receptor 2	187-207	430-440	LAaf..ADSYGqR
Q71H61	ILDR2 C1orf32	ILDR2_HUMAN	Immunoglobulin-like domain-containing receptor 2	187-207	468-480	FYqddsLEEYYgQ
Q71H61	ILDR2 C1orf32	ILDR2_HUMAN	Immunoglobulin-like domain-containing receptor 2	187-207	433-440	FADSYGqR
Q71H61	ILDR2 C1orf32	ILDR2_HUMAN	Immunoglobulin-like domain-containing receptor 2	187-207	474-481	LEEYYGqR
Q71H61	ILDR2 C1orf32	ILDR2_HUMAN	Immunoglobulin-like domain-containing receptor 2	187-207	474-480	LEEYYgQ
Q7KYR7	BTN2A1 BT2.1 BTF1	BT2A1_HUMAN	Butyrophilin subfamily 2 member A1	249-269	453-467	FLdyeaGDVSFYNmR
Q7KYR7	BTN2A1 BT2.1 BTF1	BT2A1_HUMAN	Butyrophilin subfamily 2 member A1	249-269	278-288	ILs...GEKEFErE
Q7KYR7	BTN2A1 BT2.1 BTF1	BT2A1_HUMAN	Butyrophilin subfamily 2 member A1	249-269	459-467	GDVSFYNmR
Q7KYR7	BTN2A1 BT2.1 BTF1	BT2A1_HUMAN	Butyrophilin subfamily 2 member A1	249-269	281-288	GEKEFErE
Q7Z6A9	BTLA	BTLA_HUMAN	B- and T-lymphocyte attenuator (B- and T-lymphocyte-associated protein) (CD antigen CD272)	158-178	234-246	FRmqegSEVYSnP
Q7Z6A9	BTLA	BTLA_HUMAN	B- and T-lymphocyte attenuator (B- and T-lymphocyte-associated protein) (CD antigen CD272)	158-178	239-246	GSEVYSnP
Q86SJ6	DSG4 CDHF13	DSG4_HUMAN	Desmoglein-4 (Cadherin family member 13)	632-652	905-914	IIv...TETYGnA
Q86SJ6	DSG4 CDHF13	DSG4_HUMAN	Desmoglein-4 (Cadherin family member 13)	632-652	778-785	FLDSYFsE
Q86SJ6	DSG4 CDHF13	DSG4_HUMAN	Desmoglein-4 (Cadherin family member 13)	632-652	779-785	LDSYFsE
Q86SJ6	DSG4 CDHF13	DSG4_HUMAN	Desmoglein-4 (Cadherin family member 13)	632-652	852-858	IEPFPsH
Q86SU0	ILDR1	ILDR1_HUMAN	Immunoglobulin-like domain-containing receptor 1	168-188	298-313	LAqplpPDLK....GRFGhP
Q86UK5	EVC2 LBN	LBN_HUMAN	Limbin (Ellis-van Creveld syndrome protein 2) (EVC2)	301-321	529-545	LAvfqrNELHs...IFFTqI
Q86UK5	EVC2 LBN	LBN_HUMAN	Limbin (Ellis-van Creveld syndrome protein 2) (EVC2)	301-321	1265-1278	LLnt..GEKL....FIFRnP
Q86UK5	EVC2 LBN	LBN_HUMAN	Limbin (Ellis-van Creveld syndrome protein 2) (EVC2)	301-321	1269-1278	GEKL....FIFRnP
Q86UK5	EVC2 LBN	LBN_HUMAN	Limbin (Ellis-van Creveld syndrome protein 2) (EVC2)	301-321	694-700	GEAFRtV
Q86WK7	AMIGO3 ALI3 KIAA1851 UNQ6084/PRO20089	AMGO3_HUMAN	Amphoterin-induced protein 3 (AMIGO-3) (Alivin-3)	384-404	470-479	LAv...AEEFDlY
Q86WK7	AMIGO3 ALI3 KIAA1851 UNQ6084/PRO20089	AMGO3_HUMAN	Amphoterin-induced protein 3 (AMIGO-3) (Alivin-3)	384-404	476-482	FDLYNpG
Q86XS8	RNF130	GOLI_HUMAN	E3 ubiquitin-protein ligase RNF130 (EC 2.3.2.27) (Goliath homolog) (H-Goliath) (RING finger protein 130) (RING-type E3 ubiquitin transferase RNF130)	195-217	380-395	IAvt..KEWFii..ASFGlL
Q86XS8	RNF130	GOLI_HUMAN	E3 ubiquitin-protein ligase RNF130 (EC 2.3.2.27) (Goliath homolog) (H-Goliath) (RING finger protein 130) (RING-type E3 ubiquitin transferase RNF130)	195-217	376-389	GEINiavtKEWFiI
Q86YT9	JAML AMICA1 UNQ722/PRO1387	JAML_HUMAN	Junctional adhesion molecule-like (Adhesion molecule interacting with CXADR antigen 1) (Dendritic cell-specific protein CREA7-1)	276-296	334-342	GEKHIYSpI
Q8IV31	TMEM139 UNQ1932/PRO4407	TM139_HUMAN	Transmembrane protein 139	35-55	87-95	FEVPVYEeA
Q8IY17	PNPLA6 NTE	PLPL6_HUMAN	Neuropathy target esterase (EC 3.1.1.5) (Patatin-like phospholipase domain-containing protein 6)	60-80	530-548	IArqgdQDVSlhf.VLWGcL
Q8IY17	PNPLA6 NTE	PLPL6_HUMAN	Neuropathy target esterase (EC 3.1.1.5) (Patatin-like phospholipase domain-containing protein 6)	60-80	672-685	GSgk..KELV....GEYGrG
Q8IY17	PNPLA6 NTE	PLPL6_HUMAN	Neuropathy target esterase (EC 3.1.1.5) (Patatin-like phospholipase domain-containing protein 6)	60-80	1228-1243	GKfdqiYDVG....YQYGkA
Q8IY17	PNPLA6 NTE	PLPL6_HUMAN	Neuropathy target esterase (EC 3.1.1.5) (Patatin-like phospholipase domain-containing protein 6)	60-80	940-951	LHELYe...KVFSrR
Q8IY17	PNPLA6 NTE	PLPL6_HUMAN	Neuropathy target esterase (EC 3.1.1.5) (Patatin-like phospholipase domain-containing protein 6)	60-80	1070-1080	IEDLW....LPYFnV
Q8IY17	PNPLA6 NTE	PLPL6_HUMAN	Neuropathy target esterase (EC 3.1.1.5) (Patatin-like phospholipase domain-containing protein 6)	60-80	1233-1243	IYDVG....YQYGkA
Q8IY17	PNPLA6 NTE	PLPL6_HUMAN	Neuropathy target esterase (EC 3.1.1.5) (Patatin-like phospholipase domain-containing protein 6)	60-80	1234-1243	YDVG....YQYGkA
Q8IY17	PNPLA6 NTE	PLPL6_HUMAN	Neuropathy target esterase (EC 3.1.1.5) (Patatin-like phospholipase domain-containing protein 6)	60-80	87-100	YRfrk.RDKVLFYgR
Q8IY17	PNPLA6 NTE	PLPL6_HUMAN	Neuropathy target esterase (EC 3.1.1.5) (Patatin-like phospholipase domain-containing protein 6)	60-80	207-217	LGq...GDYVFRpG
Q8IY17	PNPLA6 NTE	PLPL6_HUMAN	Neuropathy target esterase (EC 3.1.1.5) (Patatin-like phospholipase domain-containing protein 6)	60-80	940-951	LHel..YEKVFSrR
Q8IY17	PNPLA6 NTE	PLPL6_HUMAN	Neuropathy target esterase (EC 3.1.1.5) (Patatin-like phospholipase domain-containing protein 6)	60-80	285-295	LRlp..VEAFSaV
Q8IY17	PNPLA6 NTE	PLPL6_HUMAN	Neuropathy target esterase (EC 3.1.1.5) (Patatin-like phospholipase domain-containing protein 6)	60-80	325-336	YLglt.NELFShE
Q8IY17	PNPLA6 NTE	PLPL6_HUMAN	Neuropathy target esterase (EC 3.1.1.5) (Patatin-like phospholipase domain-containing protein 6)	60-80	943-951	LYEKVFSrR
Q8IY17	PNPLA6 NTE	PLPL6_HUMAN	Neuropathy target esterase (EC 3.1.1.5) (Patatin-like phospholipase domain-containing protein 6)	60-80	940-947	LHELYEkV
Q8IY17	PNPLA6 NTE	PLPL6_HUMAN	Neuropathy target esterase (EC 3.1.1.5) (Patatin-like phospholipase domain-containing protein 6)	60-80	210-217	GDYVFRpG
Q8IY17	PNPLA6 NTE	PLPL6_HUMAN	Neuropathy target esterase (EC 3.1.1.5) (Patatin-like phospholipase domain-containing protein 6)	60-80	944-951	YEKVFSrR
Q8IYS5	OSCAR	OSCAR_HUMAN	Osteoclast-associated immunoglobulin-like receptor (Osteoclast-associated receptor) (hOSCAR) (Polymeric immunoglobulin receptor 3) (PIgR-3) (PIgR3) (Poly-Ig receptor 3)		62-78	FGlfkpGEIAp...LLFRdV
Q8IYS5	OSCAR	OSCAR_HUMAN	Osteoclast-associated immunoglobulin-like receptor (Osteoclast-associated receptor) (hOSCAR) (Polymeric immunoglobulin receptor 3) (PIgR-3) (PIgR3) (Poly-Ig receptor 3)		70-88	IApllfRDVSsel.AEFFlE
Q8IYS5	OSCAR	OSCAR_HUMAN	Osteoclast-associated immunoglobulin-like receptor (Osteoclast-associated receptor) (hOSCAR) (Polymeric immunoglobulin receptor 3) (PIgR-3) (PIgR3) (Poly-Ig receptor 3)		102-115	YRr...PDWGp...GVWSqP
Q8IYS5	OSCAR	OSCAR_HUMAN	Osteoclast-associated immunoglobulin-like receptor (Osteoclast-associated receptor) (hOSCAR) (Polymeric immunoglobulin receptor 3) (PIgR-3) (PIgR3) (Poly-Ig receptor 3)		204-220	YVlsqrSEVLv...ISWEgE
Q8IYS5	OSCAR	OSCAR_HUMAN	Osteoclast-associated immunoglobulin-like receptor (Osteoclast-associated receptor) (hOSCAR) (Polymeric immunoglobulin receptor 3) (PIgR-3) (PIgR3) (Poly-Ig receptor 3)		75-88	FRDVSsel.AEFFlE
Q8IYS5	OSCAR	OSCAR_HUMAN	Osteoclast-associated immunoglobulin-like receptor (Osteoclast-associated receptor) (hOSCAR) (Polymeric immunoglobulin receptor 3) (PIgR-3) (PIgR3) (Poly-Ig receptor 3)		68-78	GEIAp...LLFRdV
Q8IYS5	OSCAR	OSCAR_HUMAN	Osteoclast-associated immunoglobulin-like receptor (Osteoclast-associated receptor) (hOSCAR) (Polymeric immunoglobulin receptor 3) (PIgR-3) (PIgR3) (Poly-Ig receptor 3)		74-88	LFrdvsSELAEFFlE
Q8IYS5	OSCAR	OSCAR_HUMAN	Osteoclast-associated immunoglobulin-like receptor (Osteoclast-associated receptor) (hOSCAR) (Polymeric immunoglobulin receptor 3) (PIgR-3) (PIgR3) (Poly-Ig receptor 3)		263-274	LLpqt.QDSWDpA
Q8IYV9	IZUMO1	IZUM1_HUMAN	Izumo sperm-egg fusion protein 1 (Oocyte binding/fusion factor) (OBF) (Sperm-specific protein izumo)	293-313	313-330	FRrrkvIDFIks..SLFGlG
Q8IYV9	IZUMO1	IZUM1_HUMAN	Izumo sperm-egg fusion protein 1 (Oocyte binding/fusion factor) (OBF) (Sperm-specific protein izumo)	293-313	319-330	IDFIks..SLFGlG
Q8IZJ1	UNC5B P53RDL1 UNC5H2 UNQ1883/PRO4326	UNC5B_HUMAN	Netrin receptor UNC5B (Protein unc-5 homolog 2) (Protein unc-5 homolog B) (p53-regulated receptor for death and life protein 1) (p53RDL1)	378-398	437-455	LHpsvpPDLTasa.GIYRgP
Q8IZJ1	UNC5B P53RDL1 UNC5H2 UNQ1883/PRO4326	UNC5B_HUMAN	Netrin receptor UNC5B (Protein unc-5 homolog 2) (Protein unc-5 homolog B) (p53-regulated receptor for death and life protein 1) (p53RDL1)	378-398	770-783	LLaky.QEIPFYHiW
Q8IZJ1	UNC5B P53RDL1 UNC5H2 UNQ1883/PRO4326	UNC5B_HUMAN	Netrin receptor UNC5B (Protein unc-5 homolog 2) (Protein unc-5 homolog B) (p53-regulated receptor for death and life protein 1) (p53RDL1)	378-398	770-782	LLaky.QEIPFYhI
Q8IZJ1	UNC5B P53RDL1 UNC5H2 UNQ1883/PRO4326	UNC5B_HUMAN	Netrin receptor UNC5B (Protein unc-5 homolog 2) (Protein unc-5 homolog B) (p53-regulated receptor for death and life protein 1) (p53RDL1)	378-398	904-913	GVi...LDLWEaL
Q8IZJ1	UNC5B P53RDL1 UNC5H2 UNQ1883/PRO4326	UNC5B_HUMAN	Netrin receptor UNC5B (Protein unc-5 homolog 2) (Protein unc-5 homolog B) (p53-regulated receptor for death and life protein 1) (p53RDL1)	378-398	774-783	YQEIPFYHiW
Q8IZJ1	UNC5B P53RDL1 UNC5H2 UNQ1883/PRO4326	UNC5B_HUMAN	Netrin receptor UNC5B (Protein unc-5 homolog 2) (Protein unc-5 homolog B) (p53-regulated receptor for death and life protein 1) (p53RDL1)	378-398	774-782	YQEIPFYhI
Q8IZJ1	UNC5B P53RDL1 UNC5H2 UNQ1883/PRO4326	UNC5B_HUMAN	Netrin receptor UNC5B (Protein unc-5 homolog 2) (Protein unc-5 homolog B) (p53-regulated receptor for death and life protein 1) (p53RDL1)	378-398	747-754	FKDSYHnL
Q8IZJ1	UNC5B P53RDL1 UNC5H2 UNQ1883/PRO4326	UNC5B_HUMAN	Netrin receptor UNC5B (Protein unc-5 homolog 2) (Protein unc-5 homolog B) (p53-regulated receptor for death and life protein 1) (p53RDL1)	378-398	906-913	ILDLWEaL
Q8IZJ1	UNC5B P53RDL1 UNC5H2 UNQ1883/PRO4326	UNC5B_HUMAN	Netrin receptor UNC5B (Protein unc-5 homolog 2) (Protein unc-5 homolog B) (p53-regulated receptor for death and life protein 1) (p53RDL1)	378-398	907-913	LDLWEaL
Q8N387	MUC15 UNQ750/PRO1481	MUC15_HUMAN	Mucin-15 (MUC-15)	237-257	292-304	YDVSfgn.SSYYnP
Q8N387	MUC15 UNQ750/PRO1481	MUC15_HUMAN	Mucin-15 (MUC-15)	237-257	262-272	GKrk..TDSFShR
Q8N8Z6	DCBLD1	DCBD1_HUMAN	Discoidin, CUB and LCCL domain-containing protein 1	460-480	508-523	FArhqsAEFT....ISYDnE
Q8NAC3	IL17RC UNQ6118/PRO20040/PRO38901	I17RC_HUMAN	Interleukin-17 receptor C (IL-17 receptor C) (IL-17RC) (Interleukin-17 receptor homolog) (IL17Rhom) (Interleukin-17 receptor-like protein) (IL-17RL) (ZcytoR14)	539-559	619-636	LWsr..RELSaqgpVAWFhA
Q8NAC3	IL17RC UNQ6118/PRO20040/PRO38901	I17RC_HUMAN	Interleukin-17 receptor C (IL-17 receptor C) (IL-17RC) (Interleukin-17 receptor homolog) (IL17Rhom) (Interleukin-17 receptor-like protein) (IL-17RL) (ZcytoR14)	539-559	611-623	LPlrvaVDLWSrR
Q8NAC3	IL17RC UNQ6118/PRO20040/PRO38901	I17RC_HUMAN	Interleukin-17 receptor C (IL-17 receptor C) (IL-17RC) (Interleukin-17 receptor homolog) (IL17Rhom) (Interleukin-17 receptor-like protein) (IL-17RL) (ZcytoR14)	539-559	763-769	LDSYFhP
Q8NC67	NETO2 BTCL2 UNQ1926/PRO4401	NETO2_HUMAN	Neuropilin and tolloid-like protein 2 (Brain-specific transmembrane protein containing 2 CUB and 1 LDL-receptor class A domains protein 2)	348-368	388-401	GF....QEVFdp..PHYElF
Q8NC67	NETO2 BTCL2 UNQ1926/PRO4401	NETO2_HUMAN	Neuropilin and tolloid-like protein 2 (Brain-specific transmembrane protein containing 2 CUB and 1 LDL-receptor class A domains protein 2)	348-368	389-401	FQEVFdp..PHYElF
Q8NC67	NETO2 BTCL2 UNQ1926/PRO4401	NETO2_HUMAN	Neuropilin and tolloid-like protein 2 (Brain-specific transmembrane protein containing 2 CUB and 1 LDL-receptor class A domains protein 2)	348-368	388-396	GF....QEVFDpP
Q8NC67	NETO2 BTCL2 UNQ1926/PRO4401	NETO2_HUMAN	Neuropilin and tolloid-like protein 2 (Brain-specific transmembrane protein containing 2 CUB and 1 LDL-receptor class A domains protein 2)	348-368	389-396	FQEVFDpP
Q8NC67	NETO2 BTCL2 UNQ1926/PRO4401	NETO2_HUMAN	Neuropilin and tolloid-like protein 2 (Brain-specific transmembrane protein containing 2 CUB and 1 LDL-receptor class A domains protein 2)	348-368	398-404	YELFSlR
Q8ND94	LRRN4CL UNQ728/PRO1410	LRN4L_HUMAN	LRRN4 C-terminal-like protein	195-215	216-227	WHfcl.RDRWGcP
Q8ND94	LRRN4CL UNQ728/PRO1410	LRN4L_HUMAN	LRRN4 C-terminal-like protein	195-215	220-227	LRDRWGcP
Q8NET5	NFAM1 CNAIP	NFAM1_HUMAN	NFAT activation molecule 1 (Calcineurin/NFAT-activating ITAM-containing protein) (NFAT-activating protein with ITAM motif 1)	164-184	261-270	GELN....LVYEnL
Q8NFM7	IL17RD IL17RLM SEF UNQ6115/PRO20026	I17RD_HUMAN	Interleukin-17 receptor D (IL-17 receptor D) (IL-17RD) (IL17Rhom) (Interleukin-17 receptor-like protein) (Sef homolog) (hSef)	300-320	552-570	FIdee.PDWFekqfVPFHpP
Q8NFM7	IL17RD IL17RLM SEF UNQ6115/PRO20026	I17RD_HUMAN	Interleukin-17 receptor D (IL-17 receptor D) (IL-17RD) (IL17Rhom) (Interleukin-17 receptor-like protein) (Sef homolog) (hSef)	300-320	718-732	GSck..ADLGc...RSYTdE
Q8NFM7	IL17RD IL17RLM SEF UNQ6115/PRO20026	I17RD_HUMAN	Interleukin-17 receptor D (IL-17 receptor D) (IL-17RD) (IL17Rhom) (Interleukin-17 receptor-like protein) (Sef homolog) (hSef)	300-320	552-563	FIdee.PDWFEkQ
Q8NFM7	IL17RD IL17RLM SEF UNQ6115/PRO20026	I17RD_HUMAN	Interleukin-17 receptor D (IL-17 receptor D) (IL-17RD) (IL17Rhom) (Interleukin-17 receptor-like protein) (Sef homolog) (hSef)	300-320	574-585	YRepv.LEKFDsG
Q8NFM7	IL17RD IL17RLM SEF UNQ6115/PRO20026	I17RD_HUMAN	Interleukin-17 receptor D (IL-17 receptor D) (IL-17RD) (IL17Rhom) (Interleukin-17 receptor-like protein) (Sef homolog) (hSef)	300-320	391-397	LDLWEdF
Q8NFM7	IL17RD IL17RLM SEF UNQ6115/PRO20026	I17RD_HUMAN	Interleukin-17 receptor D (IL-17 receptor D) (IL-17RD) (IL17Rhom) (Interleukin-17 receptor-like protein) (Sef homolog) (hSef)	300-320	579-585	LEKFDsG
Q8NFR9	IL17RE UNQ3056/PRO9877	I17RE_HUMAN	Interleukin-17 receptor E (IL-17 receptor E) (IL-17RE)	455-475	518-530	GGrdviVDLWEgR
Q8NFR9	IL17RE UNQ3056/PRO9877	I17RE_HUMAN	Interleukin-17 receptor E (IL-17 receptor E) (IL-17RE)	455-475	523-530	IVDLWEgR
Q8NFT8	DNER BET UNQ262/PRO299	DNER_HUMAN	Delta and Notch-like epidermal growth factor-related receptor	641-661	711-721	YDVSp...IAYEdY
Q8NFT8	DNER BET UNQ262/PRO299	DNER_HUMAN	Delta and Notch-like epidermal growth factor-related receptor	641-661	677-684	YEEFYNcR
Q8NI17	IL31RA CRL3 GPL UNQ6368/PRO21073/PRO21384	IL31R_HUMAN	Interleukin-31 receptor subunit alpha (IL-31 receptor subunit alpha) (IL-31R subunit alpha) (IL-31R-alpha) (IL-31RA) (Cytokine receptor-like 3) (GLM-R) (hGLM-R) (Gp130-like monocyte receptor) (Gp130-like receptor) (ZcytoR17)	520-540	603-615	LV....IDKLv...VNFGnV
Q8NI17	IL31RA CRL3 GPL UNQ6368/PRO21073/PRO21384	IL31R_HUMAN	Interleukin-31 receptor subunit alpha (IL-31 receptor subunit alpha) (IL-31R subunit alpha) (IL-31R-alpha) (IL-31RA) (Cytokine receptor-like 3) (GLM-R) (hGLM-R) (Gp130-like monocyte receptor) (Gp130-like receptor) (ZcytoR17)	520-540	605-615	IDKLv...VNFGnV
Q8NI17	IL31RA CRL3 GPL UNQ6368/PRO21073/PRO21384	IL31R_HUMAN	Interleukin-31 receptor subunit alpha (IL-31 receptor subunit alpha) (IL-31R subunit alpha) (IL-31R-alpha) (IL-31RA) (Cytokine receptor-like 3) (GLM-R) (hGLM-R) (Gp130-like monocyte receptor) (Gp130-like receptor) (ZcytoR17)	520-540	612-623	FGnvl.QEIFTdE
Q8NI17	IL31RA CRL3 GPL UNQ6368/PRO21073/PRO21384	IL31R_HUMAN	Interleukin-31 receptor subunit alpha (IL-31 receptor subunit alpha) (IL-31R subunit alpha) (IL-31R-alpha) (IL-31RA) (Cytokine receptor-like 3) (GLM-R) (hGLM-R) (Gp130-like monocyte receptor) (Gp130-like receptor) (ZcytoR17)	520-540	616-623	LQEIFTdE
Q8TAB3	PCDH19 KIAA1313	PCD19_HUMAN	Protocadherin-19	679-699	759-772	LRgkriAEYSYGhQ
Q8TAB3	PCDH19 KIAA1313	PCD19_HUMAN	Protocadherin-19	679-699	764-772	IAEYSYGhQ
Q8TD84	DSCAML1 DSCAM2 KIAA1132	DSCL1_HUMAN	Down syndrome cell adhesion molecule-like protein 1 (Down syndrome cell adhesion molecule 2)	1592-1612	1808-1818	YEELA....RAYEhA
Q8TDF5	NETO1 BTCL1	NETO1_HUMAN	Neuropilin and tolloid-like protein 1 (Brain-specific transmembrane protein containing 2 CUB and 1 LDL-receptor class A domains protein 1)	345-365	384-391	FQEVFEpP
Q8TDF5	NETO1 BTCL1	NETO1_HUMAN	Neuropilin and tolloid-like protein 1 (Brain-specific transmembrane protein containing 2 CUB and 1 LDL-receptor class A domains protein 1)	345-365	414-420	FENYHkL
Q8TDW7	FAT3 CDHF15 KIAA1989	FAT3_HUMAN	Protocadherin Fat 3 (hFat3) (Cadherin family member 15) (FAT tumor suppressor homolog 3)	4155-4175	4397-4409	LSdi..EEVPNYEnQ
Q8TDW7	FAT3 CDHF15 KIAA1989	FAT3_HUMAN	Protocadherin Fat 3 (hFat3) (Cadherin family member 15) (FAT tumor suppressor homolog 3)	4155-4175	4455-4466	LPedf.PDQYEaL
Q8TDW7	FAT3 CDHF15 KIAA1989	FAT3_HUMAN	Protocadherin Fat 3 (hFat3) (Cadherin family member 15) (FAT tumor suppressor homolog 3)	4155-4175	4400-4409	IEEVPNYEnQ
Q8TDW7	FAT3 CDHF15 KIAA1989	FAT3_HUMAN	Protocadherin Fat 3 (hFat3) (Cadherin family member 15) (FAT tumor suppressor homolog 3)	4155-4175	4459-4466	FPDQYEaL
Q8WVN6	SECTM1 K12	SCTM1_HUMAN	Secreted and transmembrane protein 1 (Protein K-12)	146-166	230-245	LGa...LELLspq.PLFPyA
Q8WVN6	SECTM1 K12	SCTM1_HUMAN	Secreted and transmembrane protein 1 (Protein K-12)	146-166	233-245	LELLspq.PLFPyA
Q8WVV5	BTN2A2 BT2.2 BTF2	BT2A2_HUMAN	Butyrophilin subfamily 2 member A2	266-286	449-463	FLdyeaGDVSFYNmR
Q8WVV5	BTN2A2 BT2.2 BTF2	BT2A2_HUMAN	Butyrophilin subfamily 2 member A2	266-286	416-426	GFwt..LEMFGnQ
Q8WVV5	BTN2A2 BT2.2 BTF2	BT2A2_HUMAN	Butyrophilin subfamily 2 member A2	266-286	455-463	GDVSFYNmR
Q8WVV5	BTN2A2 BT2.2 BTF2	BT2A2_HUMAN	Butyrophilin subfamily 2 member A2	266-286	420-426	LEMFGnQ
Q8WWF5	ZNRF4 RNF204	ZNRF4_HUMAN	E3 ubiquitin-protein ligase ZNRF4 (EC 2.3.2.27) (Nixin) (RING finger protein 204) (RING-type E3 ubiquitin transferase ZNRF4) (Zinc/RING finger protein 4)	251-271	331-342	YHckc.IDPWFsQ
Q8WWF5	ZNRF4 RNF204	ZNRF4_HUMAN	E3 ubiquitin-protein ligase ZNRF4 (EC 2.3.2.27) (Nixin) (RING finger protein 204) (RING-type E3 ubiquitin transferase ZNRF4) (Zinc/RING finger protein 4)	251-271	313-319	LDEYEeG
Q8WWF5	ZNRF4 RNF204	ZNRF4_HUMAN	E3 ubiquitin-protein ligase ZNRF4 (EC 2.3.2.27) (Nixin) (RING finger protein 204) (RING-type E3 ubiquitin transferase ZNRF4) (Zinc/RING finger protein 4)	251-271	336-342	IDPWFsQ
Q92637	FCGR1B IGFRB	FCGRB_HUMAN	High affinity immunoglobulin gamma Fc receptor IB (IgG Fc receptor IB) (Fc-gamma RIB) (FcRIB) (hFcgammaRIB)	199-219	215-232	LWvtirKELKrk..KKWNlE
Q92692	NECTIN2 HVEB PRR2 PVRL2	NECT2_HUMAN	Nectin-2 (Herpes virus entry mediator B) (Herpesvirus entry mediator B) (HveB) (Nectin cell adhesion molecule 2) (Poliovirus receptor-related protein 2) (CD antigen CD112)	361-381	505-516	YLDKIn...PIYDaL
Q92692	NECTIN2 HVEB PRR2 PVRL2	NECT2_HUMAN	Nectin-2 (Herpes virus entry mediator B) (Herpesvirus entry mediator B) (HveB) (Nectin cell adhesion molecule 2) (Poliovirus receptor-related protein 2) (CD antigen CD112)	361-381	506-516	LDKIn...PIYDaL
Q92824	PCSK5 PC5 PC6	PCSK5_HUMAN	Proprotein convertase subtilisin/kexin type 5 (EC 3.4.21.-) (Proprotein convertase 5) (PC5) (Proprotein convertase 6) (PC6) (hPC6) (Subtilisin/kexin-like protease PC5)	1744-1764	1778-1792	GYEKLadpnKSYSsY
Q92824	PCSK5 PC5 PC6	PCSK5_HUMAN	Proprotein convertase subtilisin/kexin type 5 (EC 3.4.21.-) (Proprotein convertase 5) (PC5) (Proprotein convertase 6) (PC6) (hPC6) (Subtilisin/kexin-like protease PC5)	1744-1764	1779-1792	YEKLadpnKSYSsY
Q969Z4	RELT TNFRSF19L	TR19L_HUMAN	Tumor necrosis factor receptor superfamily member 19L (Receptor expressed in lymphoid tissues)	163-183	337-353	GRq...GEITilsvGRFRvA
Q969Z4	RELT TNFRSF19L	TR19L_HUMAN	Tumor necrosis factor receptor superfamily member 19L (Receptor expressed in lymphoid tissues)	163-183	340-353	GEITilsvGRFRvA
Q96BY9	SARAF TMEM66 XTP3 HSPC035 NPD003 PSEC0019 UNQ1967/PRO4499	SARAF_HUMAN	Store-operated calcium entry-associated regulatory factor (SARAF) (SOCE-associated regulatory factor) (HBV X-transactivated gene 3 protein) (HBV XAg-transactivated protein 3) (Protein FOAP-7) (Transmembrane protein 66)	174-194	199-213	YSpppySEYPPFShR
Q96BY9	SARAF TMEM66 XTP3 HSPC035 NPD003 PSEC0019 UNQ1967/PRO4499	SARAF_HUMAN	Store-operated calcium entry-associated regulatory factor (SARAF) (SOCE-associated regulatory factor) (HBV X-transactivated gene 3 protein) (HBV XAg-transactivated protein 3) (Protein FOAP-7) (Transmembrane protein 66)	174-194	204-213	YSEYPPFShR
Q96BY9	SARAF TMEM66 XTP3 HSPC035 NPD003 PSEC0019 UNQ1967/PRO4499	SARAF_HUMAN	Store-operated calcium entry-associated regulatory factor (SARAF) (SOCE-associated regulatory factor) (HBV X-transactivated gene 3 protein) (HBV XAg-transactivated protein 3) (Protein FOAP-7) (Transmembrane protein 66)	174-194	286-293	FSDSWYyP
Q96F46	IL17RA IL17R	I17RA_HUMAN	Interleukin-17 receptor A (IL-17 receptor A) (IL-17RA) (CDw217) (CD antigen CD217)	321-341	347-364	LAgpg.SEKYsdd.TKYTdG
Q96F46	IL17RA IL17R	I17RA_HUMAN	Interleukin-17 receptor A (IL-17 receptor A) (IL-17RA) (CDw217) (CD antigen CD217)	321-341	351-364	GSEKYsdd.TKYTdG
Q96F46	IL17RA IL17R	I17RA_HUMAN	Interleukin-17 receptor A (IL-17 receptor A) (IL-17RA) (CDw217) (CD antigen CD217)	321-341	472-482	GKpv..GDLFTaA
Q96F46	IL17RA IL17R	I17RA_HUMAN	Interleukin-17 receptor A (IL-17 receptor A) (IL-17RA) (CDw217) (CD antigen CD217)	321-341	567-577	LRaa..LDRFRdW
Q96F46	IL17RA IL17R	I17RA_HUMAN	Interleukin-17 receptor A (IL-17 receptor A) (IL-17RA) (CDw217) (CD antigen CD217)	321-341	529-537	FEEVYFRiQ
Q96F46	IL17RA IL17R	I17RA_HUMAN	Interleukin-17 receptor A (IL-17 receptor A) (IL-17RA) (CDw217) (CD antigen CD217)	321-341	529-536	FEEVYFrI
Q96F46	IL17RA IL17R	I17RA_HUMAN	Interleukin-17 receptor A (IL-17 receptor A) (IL-17RA) (CDw217) (CD antigen CD217)	321-341	476-482	GDLFTaA
Q96F46	IL17RA IL17R	I17RA_HUMAN	Interleukin-17 receptor A (IL-17 receptor A) (IL-17RA) (CDw217) (CD antigen CD217)	321-341	571-577	LDRFRdW
Q96J84	KIRREL1 KIRREL NEPH1	KIRR1_HUMAN	Kin of IRRE-like protein 1 (Kin of irregular chiasm-like protein 1) (Nephrin-like protein 1)	500-520	621-636	LY....ADYRapgpARFDgR
Q96J84	KIRREL1 KIRREL NEPH1	KIRR1_HUMAN	Kin of IRRE-like protein 1 (Kin of irregular chiasm-like protein 1) (Nephrin-like protein 1)	500-520	682-698	LSyen.YEKFns..HPFPgA
Q96J84	KIRREL1 KIRREL NEPH1	KIRR1_HUMAN	Kin of IRRE-like protein 1 (Kin of irregular chiasm-like protein 1) (Nephrin-like protein 1)	500-520	622-636	YADYRapgpARFDgR
Q96J84	KIRREL1 KIRREL NEPH1	KIRR1_HUMAN	Kin of IRRE-like protein 1 (Kin of irregular chiasm-like protein 1) (Nephrin-like protein 1)	500-520	687-698	YEKFns..HPFPgA
Q96J84	KIRREL1 KIRREL NEPH1	KIRR1_HUMAN	Kin of IRRE-like protein 1 (Kin of irregular chiasm-like protein 1) (Nephrin-like protein 1)	500-520	682-693	LSyen.YEKFNsH
Q96J84	KIRREL1 KIRREL NEPH1	KIRR1_HUMAN	Kin of IRRE-like protein 1 (Kin of irregular chiasm-like protein 1) (Nephrin-like protein 1)	500-520	715-727	GLertpYEAYDpI
Q96J84	KIRREL1 KIRREL NEPH1	KIRR1_HUMAN	Kin of IRRE-like protein 1 (Kin of irregular chiasm-like protein 1) (Nephrin-like protein 1)	500-520	684-690	YENYEkF
Q96J84	KIRREL1 KIRREL NEPH1	KIRR1_HUMAN	Kin of IRRE-like protein 1 (Kin of irregular chiasm-like protein 1) (Nephrin-like protein 1)	500-520	687-693	YEKFNsH
Q96J84	KIRREL1 KIRREL NEPH1	KIRR1_HUMAN	Kin of IRRE-like protein 1 (Kin of irregular chiasm-like protein 1) (Nephrin-like protein 1)	500-520	721-727	YEAYDpI
Q96JQ0	DCHS1 CDH19 CDH25 FIB1 KIAA1773 PCDH16	PCD16_HUMAN	Protocadherin-16 (Cadherin-19) (Cadherin-25) (Fibroblast cadherin-1) (Protein dachsous homolog 1)	2941-2961	3150-3166	IVage.EELRgs..YNWDyL
Q96KC8	DNAJC1 HTJ1	DNJC1_HUMAN	DnaJ homolog subfamily C member 1 (DnaJ protein homolog MTJ1)	154-174	219-233	WHDLLpcklGIWFcL
Q96KC8	DNAJC1 HTJ1	DNJC1_HUMAN	DnaJ homolog subfamily C member 1 (DnaJ protein homolog MTJ1)	154-174	504-515	LLELAl...QQYPrG
Q96KC8	DNAJC1 HTJ1	DNJC1_HUMAN	DnaJ homolog subfamily C member 1 (DnaJ protein homolog MTJ1)	154-174	505-515	LELAl...QQYPrG
Q96KC8	DNAJC1 HTJ1	DNJC1_HUMAN	DnaJ homolog subfamily C member 1 (DnaJ protein homolog MTJ1)	154-174	512-523	YPrgs.SDRWDkI
Q96KG7	MEGF10 KIAA1780	MEG10_HUMAN	Multiple epidermal growth factor-like domains protein 10 (Multiple EGF-like domains protein 10)	858-878	1092-1102	GRls..QDPYDlP
Q96KV6	BTN2A3P BTN2A3	BT2A3_HUMAN	Putative butyrophilin subfamily 2 member A3	247-267	421-435	FLdyeaGDVSFYNmR
Q96KV6	BTN2A3P BTN2A3	BT2A3_HUMAN	Putative butyrophilin subfamily 2 member A3	247-267	330-340	IPgn..PERFDsQ
Q96KV6	BTN2A3P BTN2A3	BT2A3_HUMAN	Putative butyrophilin subfamily 2 member A3	247-267	427-435	GDVSFYNmR
Q96LA5	FCRL2 FCRH2 IFGP4 IRTA4 SPAP1 UNQ9236/PRO31998	FCRL2_HUMAN	Fc receptor-like protein 2 (FcR-like protein 2) (FcRL2) (Fc receptor homolog 2) (FcRH2) (IFGP family protein 4) (Immunoglobulin receptor translocation-associated protein 4) (SH2 domain-containing phosphatase anchor protein 1) (CD antigen CD307b)	402-422	466-481	GSvd..VDVVys..QVWSmQ
Q96LA5	FCRL2 FCRH2 IFGP4 IRTA4 SPAP1 UNQ9236/PRO31998	FCRL2_HUMAN	Fc receptor-like protein 2 (FcR-like protein 2) (FcRL2) (Fc receptor homolog 2) (FcRH2) (IFGP family protein 4) (Immunoglobulin receptor translocation-associated protein 4) (SH2 domain-containing phosphatase anchor protein 1) (CD antigen CD307b)	402-422	466-477	GSvd..VDVVYSqV
Q96LA6	FCRL1 FCRH1 IFGP1 IRTA5	FCRL1_HUMAN	Fc receptor-like protein 1 (FcR-like protein 1) (FcRL1) (Fc receptor homolog 1) (FcRH1) (IFGP family protein 1) (hIFGP1) (Immune receptor translocation-associated protein 5) (CD antigen CD307a)	308-328	409-415	LDIYSrL
Q96MS0	ROBO3	ROBO3_HUMAN	Roundabout homolog 3 (Roundabout-like protein 3)	892-912	1036-1050	FPqhpsGDLGPWSqY
Q96MS0	ROBO3	ROBO3_HUMAN	Roundabout homolog 3 (Roundabout-like protein 3)	892-912	959-969	YSwl..ADSWPhP
Q96MS0	ROBO3	ROBO3_HUMAN	Roundabout homolog 3 (Roundabout-like protein 3)	892-912	1026-1035	GEELQTFHgG
Q96MS0	ROBO3	ROBO3_HUMAN	Roundabout homolog 3 (Roundabout-like protein 3)	892-912	962-969	LADSWPhP
Q96MS0	ROBO3	ROBO3_HUMAN	Roundabout homolog 3 (Roundabout-like protein 3)	892-912	1042-1050	GDLGPWSqY
Q96MU8	KREMEN1 KREMEN KRM1	KREM1_HUMAN	Kremen protein 1 (Dickkopf receptor) (Kringle domain-containing transmembrane protein 1) (Kringle-containing protein marking the eye and the nose)	393-413	438-447	GEIW....SIFYkP
Q96MU8	KREMEN1 KREMEN KRM1	KREM1_HUMAN	Kremen protein 1 (Dickkopf receptor) (Kringle domain-containing transmembrane protein 1) (Kringle-containing protein marking the eye and the nose)	393-413	438-444	GEIWSiF
Q96PD2	DCBLD2 CLCP1 ESDN	DCBD2_HUMAN	Discoidin, CUB and LCCL domain-containing protein 2 (CUB, LCCL and coagulation factor V/VIII-homology domains protein 1) (Endothelial and smooth muscle cell-derived neuropilin-like protein)	529-549	648-658	GYad..LDPYNsP
Q96PD2	DCBLD2 CLCP1 ESDN	DCBD2_HUMAN	Discoidin, CUB and LCCL domain-containing protein 2 (CUB, LCCL and coagulation factor V/VIII-homology domains protein 1) (Endothelial and smooth muscle cell-derived neuropilin-like protein)	529-549	659-666	GQEVYHaY
Q96PD2	DCBLD2 CLCP1 ESDN	DCBD2_HUMAN	Discoidin, CUB and LCCL domain-containing protein 2 (CUB, LCCL and coagulation factor V/VIII-homology domains protein 1) (Endothelial and smooth muscle cell-derived neuropilin-like protein)	529-549	565-573	YDLPYWDrA
Q96PD2	DCBLD2 CLCP1 ESDN	DCBD2_HUMAN	Discoidin, CUB and LCCL domain-containing protein 2 (CUB, LCCL and coagulation factor V/VIII-homology domains protein 1) (Endothelial and smooth muscle cell-derived neuropilin-like protein)	529-549	565-572	YDLPYWdR
Q96PD2	DCBLD2 CLCP1 ESDN	DCBD2_HUMAN	Discoidin, CUB and LCCL domain-containing protein 2 (CUB, LCCL and coagulation factor V/VIII-homology domains protein 1) (Endothelial and smooth muscle cell-derived neuropilin-like protein)	529-549	652-658	LDPYNsP
Q96PJ5	FCRL4 FCRH4 IFGP2 IRTA1	FCRL4_HUMAN	Fc receptor-like protein 4 (FcR-like protein 4) (FcRL4) (Fc receptor homolog 4) (FcRH4) (IFGP family protein 2) (hIFGP2) (Immune receptor translocation-associated protein 1) (CD antigen CD307d)	388-408	483-496	LLed..KDVS....VVYSeV
Q96PJ5	FCRL4 FCRH4 IFGP2 IRTA1	FCRL4_HUMAN	Fc receptor-like protein 4 (FcR-like protein 4) (FcRL4) (Fc receptor homolog 4) (FcRH4) (IFGP family protein 2) (hIFGP2) (Immune receptor translocation-associated protein 1) (CD antigen CD307d)	388-408	459-466	GDLVYSeI
Q96PL5	ERMAP RD SC	ERMAP_HUMAN	Erythroid membrane-associated protein (hERMAP) (Radin blood group antigen) (Scianna blood group antigen)	156-176	282-298	ILg...SEYFttgcHYWEvY
Q96PL5	ERMAP RD SC	ERMAP_HUMAN	Erythroid membrane-associated protein (hERMAP) (Radin blood group antigen) (Scianna blood group antigen)	156-176	284-298	GSEYFttgcHYWEvY
Q96PL5	ERMAP RD SC	ERMAP_HUMAN	Erythroid membrane-associated protein (hERMAP) (Radin blood group antigen) (Scianna blood group antigen)	156-176	177-191	WKqrraKEKLLYEhV
Q96PL5	ERMAP RD SC	ERMAP_HUMAN	Erythroid membrane-associated protein (hERMAP) (Radin blood group antigen) (Scianna blood group antigen)	156-176	282-291	ILg...SEYFTtG
Q96PL5	ERMAP RD SC	ERMAP_HUMAN	Erythroid membrane-associated protein (hERMAP) (Radin blood group antigen) (Scianna blood group antigen)	156-176	284-291	GSEYFTtG
Q96QU1	PCDH15 USH1F	PCD15_HUMAN	Protocadherin-15	1377-1397	1889-1903	LAe...LEKSva..NMYSqI
Q96QU1	PCDH15 USH1F	PCD15_HUMAN	Protocadherin-15	1377-1397	1892-1903	LEKSva..NMYSqI
Q96QU1	PCDH15 USH1F	PCD15_HUMAN	Protocadherin-15	1377-1397	1765-1777	LApp..PDISPFSlF
Q99466	NOTCH4 INT3	NOTC4_HUMAN	Neurogenic locus notch homolog protein 4 (Notch 4) (hNotch4) [Cleaved into: Notch 4 extracellular truncation; Notch 4 intracellular domain]	1448-1468	1800-1816	GLap..ADVAhqr.NHWDlL
Q99466	NOTCH4 INT3	NOTC4_HUMAN	Neurogenic locus notch homolog protein 4 (Notch 4) (hNotch4) [Cleaved into: Notch 4 extracellular truncation; Notch 4 intracellular domain]	1448-1468	1607-1619	GAwlgcPEPWEpL
Q99665	IL12RB2	I12R2_HUMAN	Interleukin-12 receptor subunit beta-2 (IL-12 receptor subunit beta-2) (IL-12R subunit beta-2) (IL-12R-beta-2) (IL-12RB2)	623-643	705-721	LVi...SEVLhqvtPVFRhP
Q99665	IL12RB2	I12R2_HUMAN	Interleukin-12 receptor subunit beta-2 (IL-12 receptor subunit beta-2) (IL-12R subunit beta-2) (IL-12R-beta-2) (IL-12RB2)	623-643	707-721	ISEVLhqvtPVFRhP
Q99665	IL12RB2	I12R2_HUMAN	Interleukin-12 receptor subunit beta-2 (IL-12 receptor subunit beta-2) (IL-12R subunit beta-2) (IL-12R-beta-2) (IL-12RB2)	623-643	763-770	LVDLYKvL
Q9BX67	JAM3 UNQ859/PRO1868	JAM3_HUMAN	Junctional adhesion molecule C (JAM-C) (JAM-2) (Junctional adhesion molecule 3) (JAM-3) [Cleaved into: Soluble form of JAM-C (sJAM-C)]	242-262	279-285	GESYKnP
Q9BXR5	TLR10 UNQ315/PRO358	TLR10_HUMAN	Toll-like receptor 10 (CD antigen CD290)	577-597	780-794	LAtremYELQTFTeL
Q9BXR5	TLR10 UNQ315/PRO358	TLR10_HUMAN	Toll-like receptor 10 (CD antigen CD290)	577-597	682-693	IVsf..IEKSYKsI
Q9BXR5	TLR10 UNQ315/PRO358	TLR10_HUMAN	Toll-like receptor 10 (CD antigen CD290)	577-597	663-674	ILicl.YESYFdP
Q9BXR5	TLR10 UNQ315/PRO358	TLR10_HUMAN	Toll-like receptor 10 (CD antigen CD290)	577-597	780-789	LAt...REMYElQ
Q9BXR5	TLR10 UNQ315/PRO358	TLR10_HUMAN	Toll-like receptor 10 (CD antigen CD290)	577-597	685-693	FIEKSYKsI
Q9BXR5	TLR10 UNQ315/PRO358	TLR10_HUMAN	Toll-like receptor 10 (CD antigen CD290)	577-597	667-674	LYESYFdP
Q9BXR5	TLR10 UNQ315/PRO358	TLR10_HUMAN	Toll-like receptor 10 (CD antigen CD290)	577-597	786-794	YELQTFTeL
Q9BXR5	TLR10 UNQ315/PRO358	TLR10_HUMAN	Toll-like receptor 10 (CD antigen CD290)	577-597	601-608	FDLPWYlR
Q9BXR5	TLR10 UNQ315/PRO358	TLR10_HUMAN	Toll-like receptor 10 (CD antigen CD290)	577-597	686-693	IEKSYKsI
Q9BXR5	TLR10 UNQ315/PRO358	TLR10_HUMAN	Toll-like receptor 10 (CD antigen CD290)	577-597	668-674	YESYFdP
Q9BXR5	TLR10 UNQ315/PRO358	TLR10_HUMAN	Toll-like receptor 10 (CD antigen CD290)	577-597	708-714	YEFYFaH
Q9BXS4	TMEM59 C1orf8 HSPC001 UNQ169/PRO195	TMM59_HUMAN	Transmembrane protein 59 (Liver membrane-bound protein)	239-259	268-280	YVp...SEKL....SIYGdL
Q9BZA7	PCDH11X KIAA1326 PCDH11 PCDHX	PC11X_HUMAN	Protocadherin-11 X-linked (Protocadherin-11) (Protocadherin on the X chromosome) (PCDH-X) (Protocadherin-S)	813-833	928-942	FKpds.PDLA....RHYKsA
Q9BZA7	PCDH11X KIAA1326 PCDH11 PCDHX	PC11X_HUMAN	Protocadherin-11 X-linked (Protocadherin-11) (Protocadherin on the X chromosome) (PCDH-X) (Protocadherin-S)	813-833	1085-1097	LPlgypQEEYFdR
Q9BZA7	PCDH11X KIAA1326 PCDH11 PCDHX	PC11X_HUMAN	Protocadherin-11 X-linked (Protocadherin-11) (Protocadherin on the X chromosome) (PCDH-X) (Protocadherin-S)	813-833	1087-1098	LGypq.EEYFDrA
Q9BZA8	PCDH11Y PCDH11 PCDH22 PCDHY	PC11Y_HUMAN	Protocadherin-11 Y-linked (Protocadherin-11) (Protocadherin on the Y chromosome) (PCDH-Y) (Protocadherin prostate cancer) (Protocadherin-PC) (Protocadherin-22)	845-865	960-974	FKpds.PDLA....RHYKsA
Q9BZA8	PCDH11Y PCDH11 PCDH22 PCDHY	PC11Y_HUMAN	Protocadherin-11 Y-linked (Protocadherin-11) (Protocadherin on the Y chromosome) (PCDH-Y) (Protocadherin prostate cancer) (Protocadherin-PC) (Protocadherin-22)	845-865	1080-1092	LPlgypQEEYFdR
Q9BZA8	PCDH11Y PCDH11 PCDH22 PCDHY	PC11Y_HUMAN	Protocadherin-11 Y-linked (Protocadherin-11) (Protocadherin on the Y chromosome) (PCDH-Y) (Protocadherin prostate cancer) (Protocadherin-PC) (Protocadherin-22)	845-865	1082-1093	LGypq.EEYFDrA
Q9BZW8	CD244 2B4	CD244_HUMAN	Natural killer cell receptor 2B4 (NK cell activation-inducing ligand) (NAIL) (NK cell type I receptor protein 2B4) (NKR2B4) (h2B4) (SLAM family member 4) (SLAMF4) (Signaling lymphocytic activation molecule 4) (CD antigen CD244)	230-250	358-369	LSrke.LENFDvY
Q9BZW8	CD244 2B4	CD244_HUMAN	Natural killer cell receptor 2B4 (NK cell activation-inducing ligand) (NAIL) (NK cell type I receptor protein 2B4) (NKR2B4) (h2B4) (SLAM family member 4) (SLAMF4) (Signaling lymphocytic activation molecule 4) (CD antigen CD244)	230-250	363-369	LENFDvY
Q9H156	SLITRK2 CXorf2 KIAA1854 SLITL1 UNQ9197/PRO34756	SLIK2_HUMAN	SLIT and NTRK-like protein 2	622-642	660-672	LDVSsfq.LQYGsY
Q9H156	SLITRK2 CXorf2 KIAA1854 SLITL1 UNQ9197/PRO34756	SLIK2_HUMAN	SLIT and NTRK-like protein 2	622-642	711-723	YYrnl.QEFSYSnL
Q9H156	SLITRK2 CXorf2 KIAA1854 SLITL1 UNQ9197/PRO34756	SLIK2_HUMAN	SLIT and NTRK-like protein 2	622-642	715-723	LQEFSYSnL
Q9H159	CDH19 CDH7L2 UNQ478/PRO941	CAD19_HUMAN	Cadherin-19	597-617	626-644	LFpeksEDFReni.FQYDdE
Q9H159	CDH19 CDH7L2 UNQ478/PRO941	CAD19_HUMAN	Cadherin-19	597-617	749-760	YL....NELG....PRFKrL
Q9H159	CDH19 CDH7L2 UNQ478/PRO941	CAD19_HUMAN	Cadherin-19	597-617	750-760	LNELG....PRFKrL
Q9H159	CDH19 CDH7L2 UNQ478/PRO941	CAD19_HUMAN	Cadherin-19	597-617	747-760	YDYLnelgPRFKrL
Q9H159	CDH19 CDH7L2 UNQ478/PRO941	CAD19_HUMAN	Cadherin-19	597-617	645-657	GGgeedTEAFDiA
Q9H1U4	MEGF9 EGFL5 KIAA0818 UNQ671/PRO1305	MEGF9_HUMAN	Multiple epidermal growth factor-like domains protein 9 (Multiple EGF-like domains protein 9) (Epidermal growth factor-like protein 5) (EGF-like protein 5)	515-535	550-565	FWt...IELKedn.ISFSsY
Q9H1U4	MEGF9 EGFL5 KIAA0818 UNQ671/PRO1305	MEGF9_HUMAN	Multiple epidermal growth factor-like domains protein 9 (Multiple EGF-like domains protein 9) (Epidermal growth factor-like protein 5) (EGF-like protein 5)	515-535	553-565	IELKedn.ISFSsY
Q9H251	CDH23 KIAA1774 KIAA1812 UNQ1894/PRO4340	CAD23_HUMAN	Cadherin-23 (Otocadherin)	3065-3085	3156-3166	LSei..ADLWNsP
Q9H251	CDH23 KIAA1774 KIAA1812 UNQ1894/PRO4340	CAD23_HUMAN	Cadherin-23 (Otocadherin)	3065-3085	3159-3166	IADLWNsP
Q9H3T3	SEMA6B SEMAN SEMAZ UNQ1907/PRO4353	SEM6B_HUMAN	Semaphorin-6B (Semaphorin-Z) (Sema Z)	604-624	868-880	GTDLAhl..LPYGgA
Q9H3W5	LRRN3 Nbla10363 UNQ194/PRO220	LRRN3_HUMAN	Leucine-rich repeat neuronal protein 3 (Neuronal leucine-rich repeat protein 3) (NLRR-3)	629-649	671-687	FAl...GELYppliNLWEaG
Q9H3W5	LRRN3 Nbla10363 UNQ194/PRO220	LRRN3_HUMAN	Leucine-rich repeat neuronal protein 3 (Neuronal leucine-rich repeat protein 3) (NLRR-3)	629-649	673-687	LGELYppliNLWEaG
Q9H3W5	LRRN3 Nbla10363 UNQ194/PRO220	LRRN3_HUMAN	Leucine-rich repeat neuronal protein 3 (Neuronal leucine-rich repeat protein 3) (NLRR-3)	629-649	674-687	GELYppliNLWEaG
Q9H3W5	LRRN3 Nbla10363 UNQ194/PRO220	LRRN3_HUMAN	Leucine-rich repeat neuronal protein 3 (Neuronal leucine-rich repeat protein 3) (NLRR-3)	629-649	671-680	FAl...GELYPpL
Q9H3W5	LRRN3 Nbla10363 UNQ194/PRO220	LRRN3_HUMAN	Leucine-rich repeat neuronal protein 3 (Neuronal leucine-rich repeat protein 3) (NLRR-3)	629-649	673-680	LGELYPpL
Q9H3W5	LRRN3 Nbla10363 UNQ194/PRO220	LRRN3_HUMAN	Leucine-rich repeat neuronal protein 3 (Neuronal leucine-rich repeat protein 3) (NLRR-3)	629-649	674-680	GELYPpL
Q9H5Y7	SLITRK6	SLIK6_HUMAN	SLIT and NTRK-like protein 6	609-629	790-808	YPgah.EELKlmetLMYSrP
Q9H665	IGFLR1 TMEM149 U2AF1L4	IGFR1_HUMAN	IGF-like family receptor 1 (Transmembrane protein 149) (U2 small nuclear RNA auxiliary factor 1-like 4)	164-184	185-202	WHlcwpKEKAdp..YPYPgL
Q9H665	IGFLR1 TMEM149 U2AF1L4	IGFR1_HUMAN	IGF-like family receptor 1 (Transmembrane protein 149) (U2 small nuclear RNA auxiliary factor 1-like 4)	164-184	189-200	WPkek.ADPYPyP
Q9H665	IGFLR1 TMEM149 U2AF1L4	IGFR1_HUMAN	IGF-like family receptor 1 (Transmembrane protein 149) (U2 small nuclear RNA auxiliary factor 1-like 4)	164-184	221-232	GAlet.GDTWKeA
Q9H665	IGFLR1 TMEM149 U2AF1L4	IGFR1_HUMAN	IGF-like family receptor 1 (Transmembrane protein 149) (U2 small nuclear RNA auxiliary factor 1-like 4)	164-184	226-232	GDTWKeA
Q9H6B4	CLMP ACAM ASAM UNQ318/PRO363	CLMP_HUMAN	CXADR-like membrane protein (Adipocyte adhesion molecule) (Coxsackie- and adenovirus receptor-like membrane protein) (CAR-like membrane protein)	236-256	255-267	LIrrkdKERYEeE
Q9H7M9	VSIR C10orf54 SISP1 VISTA PP2135 UNQ730/PRO1412	VISTA_HUMAN	V-type immunoglobulin domain-containing suppressor of T-cell activation (Platelet receptor Gi24) (Stress-induced secreted protein-1) (Sisp-1) (V-set domain-containing immunoregulatory receptor) (V-set immunoregulatory receptor)	195-215	286-299	LSppgpGDVFFPsL
Q9H7M9	VSIR C10orf54 SISP1 VISTA PP2135 UNQ730/PRO1412	VISTA_HUMAN	V-type immunoglobulin domain-containing suppressor of T-cell activation (Platelet receptor Gi24) (Stress-induced secreted protein-1) (Sisp-1) (V-set domain-containing immunoregulatory receptor) (V-set immunoregulatory receptor)	195-215	292-299	GDVFFPsL
Q9HB29	IL1RL2 IL1RRP2	ILRL2_HUMAN	Interleukin-1 receptor-like 2 (IL-36 receptor) (IL-36R) (Interleukin-1 receptor-related protein 2) (IL-1Rrp2) (IL1R-rp2)	336-356	355-370	IYnifkIDIV....LWYRsA
Q9HB29	IL1RL2 IL1RRP2	ILRL2_HUMAN	Interleukin-1 receptor-like 2 (IL-36 receptor) (IL-36R) (Interleukin-1 receptor-related protein 2) (IL-1Rrp2) (IL1R-rp2)	336-356	361-370	IDIV....LWYRsA
Q9HB29	IL1RL2 IL1RRP2	ILRL2_HUMAN	Interleukin-1 receptor-like 2 (IL-36 receptor) (IL-36R) (Interleukin-1 receptor-related protein 2) (IL-1Rrp2) (IL1R-rp2)	336-356	421-432	LFifg.RDEFPgQ
Q9HB29	IL1RL2 IL1RRP2	ILRL2_HUMAN	Interleukin-1 receptor-like 2 (IL-36 receptor) (IL-36R) (Interleukin-1 receptor-related protein 2) (IL-1Rrp2) (IL1R-rp2)	336-356	425-432	GRDEFPgQ
Q9HBE5	IL21R NILR UNQ3121/PRO10273	IL21R_HUMAN	Interleukin-21 receptor (IL-21 receptor) (IL-21R) (Novel interleukin receptor) (CD antigen CD360)	233-253	453-468	LAdg..EDWAgg..LPWGgR
Q9HBE5	IL21R NILR UNQ3121/PRO10273	IL21R_HUMAN	Interleukin-21 receptor (IL-21 receptor) (IL-21R) (Novel interleukin receptor) (CD antigen CD360)	233-253	456-468	GEDWAgg..LPWGgR
Q9HBE5	IL21R NILR UNQ3121/PRO10273	IL21R_HUMAN	Interleukin-21 receptor (IL-21 receptor) (IL-21R) (Novel interleukin receptor) (CD antigen CD360)	233-253	298-309	GSs...LELGPWSpE
Q9HBE5	IL21R NILR UNQ3121/PRO10273	IL21R_HUMAN	Interleukin-21 receptor (IL-21 receptor) (IL-21R) (Novel interleukin receptor) (CD antigen CD360)	233-253	267-279	IWavpsPERFFmP
Q9HBE5	IL21R NILR UNQ3121/PRO10273	IL21R_HUMAN	Interleukin-21 receptor (IL-21 receptor) (IL-21R) (Novel interleukin receptor) (CD antigen CD360)	233-253	301-309	LELGPWSpE
Q9HBE5	IL21R NILR UNQ3121/PRO10273	IL21R_HUMAN	Interleukin-21 receptor (IL-21 receptor) (IL-21R) (Novel interleukin receptor) (CD antigen CD360)	233-253	314-320	LEVYScH
Q9HBG7	LY9 CDABP0070	LY9_HUMAN	T-lymphocyte surface antigen Ly-9 (Cell surface molecule Ly-9) (Lymphocyte antigen 9) (SLAM family member 3) (SLAMF3) (Signaling lymphocytic activation molecule 3) (CD antigen CD229)	455-476	556-566	ISgr..YEVFDqV
Q9HBG7	LY9 CDABP0070	LY9_HUMAN	T-lymphocyte surface antigen Ly-9 (Cell surface molecule Ly-9) (Lymphocyte antigen 9) (SLAM family member 3) (SLAMF3) (Signaling lymphocytic activation molecule 3) (CD antigen CD229)	455-476	560-566	YEVFDqV
Q9HBT6	CDH20 CDH7L3	CAD20_HUMAN	Cadherin-20	620-640	776-787	FL....TDWG....PRFRkL
Q9HBT6	CDH20 CDH7L3	CAD20_HUMAN	Cadherin-20	620-640	777-787	LTDWG....PRFRkL
Q9HBT6	CDH20 CDH7L3	CAD20_HUMAN	Cadherin-20	620-640	678-687	FDIA....AMWNpR
Q9HBT6	CDH20 CDH7L3	CAD20_HUMAN	Cadherin-20	620-640	774-787	FDFLtdwgPRFRkL
Q9HBT6	CDH20 CDH7L3	CAD20_HUMAN	Cadherin-20	620-640	669-681	GGgeedTEAFDiA
Q9HC56	PCDH9	PCDH9_HUMAN	Protocadherin-9	815-835	928-942	FKpns.PDLA....KHYKsA
Q9HC56	PCDH9	PCDH9_HUMAN	Protocadherin-9	815-835	1084-1096	LPlvqpQDEFYdQ
Q9HCK4	ROBO2 KIAA1568	ROBO2_HUMAN	Roundabout homolog 2	860-880	1178-1188	FDIAk...QTWHiQ
Q9HCK4	ROBO2 KIAA1568	ROBO2_HUMAN	Roundabout homolog 2	860-880	941-951	GP....NEIGNFGrG
Q9HCL0	PCDH18 KIAA1562	PCD18_HUMAN	Protocadherin-18	700-720	720-737	FAtrcnREKKdt..RSYNcR
Q9HCL0	PCDH18 KIAA1562	PCD18_HUMAN	Protocadherin-18	700-720	977-986	GEKK....KSFStF
Q9HCL0	PCDH18 KIAA1562	PCD18_HUMAN	Protocadherin-18	700-720	808-820	ISsnhvPENFSlE
Q9HCL0	PCDH18 KIAA1562	PCD18_HUMAN	Protocadherin-18	700-720	948-957	FIp...GEEFPtQ
Q9HCL0	PCDH18 KIAA1562	PCD18_HUMAN	Protocadherin-18	700-720	951-957	GEEFPtQ
Q9HCM2	PLXNA4 KIAA1550 PLXNA4A PLXNA4B UNQ2820/PRO34003	PLXA4_HUMAN	Plexin-A4	1238-1258	1850-1863	LSEIFsyv.GKYSeE
Q9HCM2	PLXNA4 KIAA1550 PLXNA4A PLXNA4B UNQ2820/PRO34003	PLXA4_HUMAN	Plexin-A4	1238-1258	1309-1323	GAgipfLDYRTYTmR
Q9HCM2	PLXNA4 KIAA1550 PLXNA4A PLXNA4B UNQ2820/PRO34003	PLXA4_HUMAN	Plexin-A4	1238-1258	1798-1810	LLya..KDIPSYKnW
Q9HCM2	PLXNA4 KIAA1550 PLXNA4A PLXNA4B UNQ2820/PRO34003	PLXA4_HUMAN	Plexin-A4	1238-1258	1314-1323	FLDYRTYTmR
Q9HCM2	PLXNA4 KIAA1550 PLXNA4A PLXNA4B UNQ2820/PRO34003	PLXA4_HUMAN	Plexin-A4	1238-1258	1850-1857	LSEIFSyV
Q9HCM2	PLXNA4 KIAA1550 PLXNA4A PLXNA4B UNQ2820/PRO34003	PLXA4_HUMAN	Plexin-A4	1238-1258	1315-1323	LDYRTYTmR
Q9NP60	IL1RAPL2 IL1R9	IRPL2_HUMAN	X-linked interleukin-1 receptor accessory protein-like 2 (IL-1 receptor accessory protein-like 2) (IL-1-RAPL-2) (IL-1RAPL-2) (IL1RAPL-2) (IL1RAPL-2-related protein) (Interleukin-1 receptor 9) (IL-1R-9) (IL-1R9) (Three immunoglobulin domain-containing IL-1 receptor-related 1) (TIGIRR-1)	355-375	374-389	IYkcynIELM....LFYRqH
Q9NP60	IL1RAPL2 IL1R9	IRPL2_HUMAN	X-linked interleukin-1 receptor accessory protein-like 2 (IL-1 receptor accessory protein-like 2) (IL-1-RAPL-2) (IL-1RAPL-2) (IL1RAPL-2) (IL1RAPL-2-related protein) (Interleukin-1 receptor 9) (IL-1R-9) (IL-1R9) (Three immunoglobulin domain-containing IL-1 receptor-related 1) (TIGIRR-1)	355-375	380-389	IELM....LFYRqH
Q9NP60	IL1RAPL2 IL1R9	IRPL2_HUMAN	X-linked interleukin-1 receptor accessory protein-like 2 (IL-1 receptor accessory protein-like 2) (IL-1-RAPL-2) (IL-1RAPL-2) (IL1RAPL-2) (IL1RAPL-2-related protein) (Interleukin-1 receptor 9) (IL-1R-9) (IL-1R9) (Three immunoglobulin domain-containing IL-1 receptor-related 1) (TIGIRR-1)	355-375	374-388	IYkcynIELMLFYrQ
Q9NP60	IL1RAPL2 IL1R9	IRPL2_HUMAN	X-linked interleukin-1 receptor accessory protein-like 2 (IL-1 receptor accessory protein-like 2) (IL-1-RAPL-2) (IL-1RAPL-2) (IL1RAPL-2) (IL1RAPL-2-related protein) (Interleukin-1 receptor 9) (IL-1R-9) (IL-1R9) (Three immunoglobulin domain-containing IL-1 receptor-related 1) (TIGIRR-1)	355-375	380-388	IELMLFYrQ
Q9NP84	TNFRSF12A FN14	TNR12_HUMAN	Tumor necrosis factor receptor superfamily member 12A (Fibroblast growth factor-inducible immediate-early response protein 14) (FGF-inducible 14) (Tweak-receptor) (TweakR) (CD antigen CD266)	81-101	101-113	WRrcrrREKFTtP
Q9NPH3	IL1RAP C3orf13 IL1R3	IL1AP_HUMAN	Interleukin-1 receptor accessory protein (IL-1 receptor accessory protein) (IL-1RAcP) (Interleukin-1 receptor 3) (IL-1R-3) (IL-1R3)	368-388	524-541	IKwk..GEKSkypqGRFWkQ
Q9NPH3	IL1RAP C3orf13 IL1R3	IL1AP_HUMAN	Interleukin-1 receptor accessory protein (IL-1 receptor accessory protein) (IL-1RAcP) (Interleukin-1 receptor 3) (IL-1R-3) (IL-1R3)	368-388	528-541	GEKSkypqGRFWkQ
Q9NPH3	IL1RAP C3orf13 IL1R3	IL1AP_HUMAN	Interleukin-1 receptor accessory protein (IL-1 receptor accessory protein) (IL-1RAcP) (Interleukin-1 receptor 3) (IL-1R-3) (IL-1R3)	368-388	524-536	IKwk..GEKSKYPqG
Q9NPH3	IL1RAP C3orf13 IL1R3	IL1AP_HUMAN	Interleukin-1 receptor accessory protein (IL-1 receptor accessory protein) (IL-1RAcP) (Interleukin-1 receptor 3) (IL-1R-3) (IL-1R3)	368-388	528-536	GEKSKYPqG
Q9NR96	TLR9 UNQ5798/PRO19605	TLR9_HUMAN	Toll-like receptor 9 (CD antigen CD289)	819-839	835-847	LHhlcgWDLWYcF
Q9NR96	TLR9 UNQ5798/PRO19605	TLR9_HUMAN	Toll-like receptor 9 (CD antigen CD289)	819-839	840-847	GWDLWYcF
Q9NR96	TLR9 UNQ5798/PRO19605	TLR9_HUMAN	Toll-like receptor 9 (CD antigen CD289)	819-839	841-847	WDLWYcF
Q9NR97	TLR8 UNQ249/PRO286	TLR8_HUMAN	Toll-like receptor 8 (CD antigen CD288)	828-848	896-906	WVi...NELRYHlE
Q9NR97	TLR8 UNQ249/PRO286	TLR8_HUMAN	Toll-like receptor 8 (CD antigen CD288)	828-848	851-860	LFy...WDVWFiY
Q9NR97	TLR8 UNQ249/PRO286	TLR8_HUMAN	Toll-like receptor 8 (CD antigen CD288)	828-848	898-906	INELRYHlE
Q9NR97	TLR8 UNQ249/PRO286	TLR8_HUMAN	Toll-like receptor 8 (CD antigen CD288)	828-848	853-860	YWDVWFiY
Q9NR97	TLR8 UNQ249/PRO286	TLR8_HUMAN	Toll-like receptor 8 (CD antigen CD288)	828-848	854-860	WDVWFiY
Q9NXS2	QPCTL	QPCTL_HUMAN	Glutaminyl-peptide cyclotransferase-like protein (EC 2.3.2.5) (Golgi-resident glutaminyl-peptide cyclotransferase) (isoQC) (gQC)	35-55	264-281	LFml..LDLLgapnPTFYsH
Q9NXS2	QPCTL	QPCTL_HUMAN	Glutaminyl-peptide cyclotransferase-like protein (EC 2.3.2.5) (Golgi-resident glutaminyl-peptide cyclotransferase) (isoQC) (gQC)	35-55	228-241	LKEWGpkd.SLYGsR
Q9NXS2	QPCTL	QPCTL_HUMAN	Glutaminyl-peptide cyclotransferase-like protein (EC 2.3.2.5) (Golgi-resident glutaminyl-peptide cyclotransferase) (isoQC) (gQC)	35-55	267-281	LLDLLgapnPTFYsH
Q9NXS2	QPCTL	QPCTL_HUMAN	Glutaminyl-peptide cyclotransferase-like protein (EC 2.3.2.5) (Golgi-resident glutaminyl-peptide cyclotransferase) (isoQC) (gQC)	35-55	268-281	LDLLgapnPTFYsH
Q9NXS2	QPCTL	QPCTL_HUMAN	Glutaminyl-peptide cyclotransferase-like protein (EC 2.3.2.5) (Golgi-resident glutaminyl-peptide cyclotransferase) (isoQC) (gQC)	35-55	304-317	LLqshpQEVMYFqP
Q9NXS2	QPCTL	QPCTL_HUMAN	Glutaminyl-peptide cyclotransferase-like protein (EC 2.3.2.5) (Golgi-resident glutaminyl-peptide cyclotransferase) (isoQC) (gQC)	35-55	314-324	YFqp..GEPFGsV
Q9NXS2	QPCTL	QPCTL_HUMAN	Glutaminyl-peptide cyclotransferase-like protein (EC 2.3.2.5) (Golgi-resident glutaminyl-peptide cyclotransferase) (isoQC) (gQC)	35-55	318-324	GEPFGsV
Q9NYJ7	DLL3	DLL3_HUMAN	Delta-like protein 3 (Drosophila Delta homolog 3) (Delta3)	493-513	582-595	IYa...REVAt...PLFPpL
Q9NYK1	TLR7 UNQ248/PRO285	TLR7_HUMAN	Toll-like receptor 7	840-860	862-871	LYf...WDVWYiY
Q9NYK1	TLR7 UNQ248/PRO285	TLR7_HUMAN	Toll-like receptor 7	840-860	961-970	YAk...TENFKiA
Q9NYK1	TLR7 UNQ248/PRO285	TLR7_HUMAN	Toll-like receptor 7	840-860	864-871	FWDVWYiY
Q9NYK1	TLR7 UNQ248/PRO285	TLR7_HUMAN	Toll-like receptor 7	840-860	865-871	WDVWYiY
Q9NYQ8	FAT2 CDHF8 KIAA0811 MEGF1	FAT2_HUMAN	Protocadherin Fat 2 (hFat2) (Cadherin family member 8) (Multiple epidermal growth factor-like domains protein 1) (Multiple EGF-like domains protein 1)	4049-4069	4263-4280	LVapclNEYTai..SYYHsQ
Q9NYQ8	FAT2 CDHF8 KIAA0811 MEGF1	FAT2_HUMAN	Protocadherin Fat 2 (hFat2) (Cadherin family member 8) (Multiple epidermal growth factor-like domains protein 1) (Multiple EGF-like domains protein 1)	4049-4069	4268-4280	LNEYTai..SYYHsQ
Q9NYQ8	FAT2 CDHF8 KIAA0811 MEGF1	FAT2_HUMAN	Protocadherin Fat 2 (hFat2) (Cadherin family member 8) (Multiple epidermal growth factor-like domains protein 1) (Multiple EGF-like domains protein 1)	4049-4069	4185-4194	YSr...NERWEyP
Q9NYZ4	SIGLEC8 SAF2	SIGL8_HUMAN	Sialic acid-binding Ig-like lectin 8 (Siglec-8) (Sialoadhesin family member 2) (SAF-2)	364-384	443-455	GELHyat.LSFHkV
Q9NYZ4	SIGLEC8 SAF2	SIGL8_HUMAN	Sialic acid-binding Ig-like lectin 8 (Siglec-8) (Sialoadhesin family member 2) (SAF-2)	364-384	416-425	GPl...TESWKdG
Q9NYZ4	SIGLEC8 SAF2	SIGL8_HUMAN	Sialic acid-binding Ig-like lectin 8 (Siglec-8) (Sialoadhesin family member 2) (SAF-2)	364-384	418-425	LTESWKdG
Q9NZN1	IL1RAPL1 OPHN4	IRPL1_HUMAN	Interleukin-1 receptor accessory protein-like 1 (IL-1-RAPL-1) (IL-1RAPL-1) (IL1RAPL-1) (Oligophrenin-4) (Three immunoglobulin domain-containing IL-1 receptor-related 2) (TIGIRR-2) (X-linked interleukin-1 receptor accessory protein-like 1)	358-378	377-396	IYkcykIEIMlfyrNHFGaE
Q9NZN1	IL1RAPL1 OPHN4	IRPL1_HUMAN	Interleukin-1 receptor accessory protein-like 1 (IL-1-RAPL-1) (IL-1RAPL-1) (IL1RAPL-1) (Oligophrenin-4) (Three immunoglobulin domain-containing IL-1 receptor-related 2) (TIGIRR-2) (X-linked interleukin-1 receptor accessory protein-like 1)	358-378	600-618	LAtah.PDLRstfhNTYHsQ
Q9NZN1	IL1RAPL1 OPHN4	IRPL1_HUMAN	Interleukin-1 receptor accessory protein-like 1 (IL-1-RAPL-1) (IL-1RAPL-1) (IL1RAPL-1) (Oligophrenin-4) (Three immunoglobulin domain-containing IL-1 receptor-related 2) (TIGIRR-2) (X-linked interleukin-1 receptor accessory protein-like 1)	358-378	383-396	IEIMlfyrNHFGaE
Q9NZN1	IL1RAPL1 OPHN4	IRPL1_HUMAN	Interleukin-1 receptor accessory protein-like 1 (IL-1-RAPL-1) (IL-1RAPL-1) (IL1RAPL-1) (Oligophrenin-4) (Three immunoglobulin domain-containing IL-1 receptor-related 2) (TIGIRR-2) (X-linked interleukin-1 receptor accessory protein-like 1)	358-378	573-584	LDVSeq..GPFGeL
Q9NZR2	LRP1B LRPDIT	LRP1B_HUMAN	Low-density lipoprotein receptor-related protein 1B (LRP-1B) (Low-density lipoprotein receptor-related protein-deleted in tumor) (LRP-DIT)	4445-4467	4484-4498	GGin..VEIGn...PSYNmY
Q9P0T7	TMEM9 DERP4 TMEM9A HSPC186 PSEC0012 UNQ631/PRO1248	TMEM9_HUMAN	Transmembrane protein 9 (Dermal papilla-derived protein 4)	90-110	115-125	LIrk..PDAYTeQ
Q9P244	LRFN1 KIAA1484 SALM2	LRFN1_HUMAN	Leucine-rich repeat and fibronectin type III domain-containing protein 1 (Synaptic adhesion-like molecule 2)	537-557	599-608	LPa...QDHYEaL
Q9P246	STIM2 KIAA1482	STIM2_HUMAN	Stromal interaction molecule 2	219-235	339-348	FELR....SSWSvP
Q9P246	STIM2 KIAA1482	STIM2_HUMAN	Stromal interaction molecule 2	219-235	332-342	LKk...AEKEFElR
Q9P246	STIM2 KIAA1482	STIM2_HUMAN	Stromal interaction molecule 2	219-235	580-591	IYfs..AEKQWEvP
Q9P2E7	PCDH10 KIAA1400	PCD10_HUMAN	Protocadherin-10	716-736	736-752	LAvrcqKEKKl...NIYTcL
Q9P2J2	IGSF9 IGSF9A KIAA1355 NRT1	TUTLA_HUMAN	Protein turtle homolog A (Immunoglobulin superfamily member 9A) (IgSF9A)	735-755	1145-1155	LR....EEFLAFRrR
Q9P2J2	IGSF9 IGSF9A KIAA1355 NRT1	TUTLA_HUMAN	Protein turtle homolog A (Immunoglobulin superfamily member 9A) (IgSF9A)	735-755	1058-1068	WAsg..PERWPrR
Q9P2J2	IGSF9 IGSF9A KIAA1355 NRT1	TUTLA_HUMAN	Protein turtle homolog A (Immunoglobulin superfamily member 9A) (IgSF9A)	735-755	1061-1068	GPERWPrR
Q9UBN6	TNFRSF10D DCR2 TRAILR4 TRUNDD UNQ251/PRO288	TR10D_HUMAN	Tumor necrosis factor receptor superfamily member 10D (Decoy receptor 2) (DcR2) (TNF-related apoptosis-inducing ligand receptor 4) (TRAIL receptor 4) (TRAIL-R4) (TRAIL receptor with a truncated death domain) (CD antigen CD264)	212-232	366-376	LVg...SEKLFYeE
Q9UBN6	TNFRSF10D DCR2 TRAILR4 TRUNDD UNQ251/PRO288	TR10D_HUMAN	Tumor necrosis factor receptor superfamily member 10D (Decoy receptor 2) (DcR2) (TNF-related apoptosis-inducing ligand receptor 4) (TRAIL receptor 4) (TRAIL-R4) (TRAIL receptor with a truncated death domain) (CD antigen CD264)	212-232	368-376	GSEKLFYeE
Q9UBS9	SUCO C1orf9 CH1 OPT SLP1	SUCO_HUMAN	SUN domain-containing ossification factor (Membrane protein CH1) (Protein osteopotentia homolog) (SUN-like protein 1)	1011-1031	1086-1105	GKevdpNDLYivepLKFSpE
Q9UBS9	SUCO C1orf9 CH1 OPT SLP1	SUCO_HUMAN	SUN domain-containing ossification factor (Membrane protein CH1) (Protein osteopotentia homolog) (SUN-like protein 1)	1011-1031	1127-1144	LHpianGDIKgr..KPFTnQ
Q9UBS9	SUCO C1orf9 CH1 OPT SLP1	SUCO_HUMAN	SUN domain-containing ossification factor (Membrane protein CH1) (Protein osteopotentia homolog) (SUN-like protein 1)	1011-1031	1147-1161	FSnm..GEVYh...SSYKgP
Q9UBS9	SUCO C1orf9 CH1 OPT SLP1	SUCO_HUMAN	SUN domain-containing ossification factor (Membrane protein CH1) (Protein osteopotentia homolog) (SUN-like protein 1)	1011-1031	1133-1144	GDIKgr..KPFTnQ
Q9UBS9	SUCO C1orf9 CH1 OPT SLP1	SUCO_HUMAN	SUN domain-containing ossification factor (Membrane protein CH1) (Protein osteopotentia homolog) (SUN-like protein 1)	1011-1031	1151-1161	GEVYh...SSYKgP
Q9UGN4	CD300A CMRF35H IGSF12 HSPC083	CLM8_HUMAN	CMRF35-like molecule 8 (CLM-8) (CD300 antigen-like family member A) (CMRF-35-H9) (CMRF35-H9) (CMRF35-H) (IRC1/IRC2) (Immunoglobulin superfamily member 12) (IgSF12) (Inhibitory receptor protein 60) (IRp60) (NK inhibitory receptor) (CD antigen CD300a)	181-201	229-242	LHyan.LELLMWPlQ
Q9UGN4	CD300A CMRF35H IGSF12 HSPC083	CLM8_HUMAN	CMRF35-like molecule 8 (CLM-8) (CD300 antigen-like family member A) (CMRF-35-H9) (CMRF35-H9) (CMRF35-H) (IRC1/IRC2) (Immunoglobulin superfamily member 12) (IgSF12) (Inhibitory receptor protein 60) (IRp60) (NK inhibitory receptor) (CD antigen CD300a)	181-201	234-242	LELLMWPlQ
Q9UHF4	IL20RA UNQ681/PRO1315	I20RA_HUMAN	Interleukin-20 receptor subunit alpha (IL-20 receptor subunit alpha) (IL-20R-alpha) (IL-20RA) (Cytokine receptor class-II member 8) (Cytokine receptor family 2 member 8) (CRF2-8) (IL-20R1) (ZcytoR7)	251-271	388-406	LSrtipPDKTvie.YEYDvR
Q9UHF4	IL20RA UNQ681/PRO1315	I20RA_HUMAN	Interleukin-20 receptor subunit alpha (IL-20 receptor subunit alpha) (IL-20R-alpha) (IL-20RA) (Cytokine receptor class-II member 8) (Cytokine receptor family 2 member 8) (CRF2-8) (IL-20R1) (ZcytoR7)	251-271	296-303	FDKRFFvP
Q9UHF4	IL20RA UNQ681/PRO1315	I20RA_HUMAN	Interleukin-20 receptor subunit alpha (IL-20 receptor subunit alpha) (IL-20R-alpha) (IL-20RA) (Cytokine receptor class-II member 8) (Cytokine receptor family 2 member 8) (CRF2-8) (IL-20R1) (ZcytoR7)	251-271	399-406	IEYEYDvR
Q9UIW2	PLXNA1 NOV PLXN1	PLXA1_HUMAN	Plexin-A1 (Semaphorin receptor NOV)	1245-1265	1852-1865	LHEIYsyi.TKYKdE
Q9UIW2	PLXNA1 NOV PLXN1	PLXA1_HUMAN	Plexin-A1 (Semaphorin receptor NOV)	1245-1265	1800-1812	LLya..KDIPNYKsW
Q9UIW2	PLXNA1 NOV PLXN1	PLXA1_HUMAN	Plexin-A1 (Semaphorin receptor NOV)	1245-1265	1852-1859	LHEIYSyI
Q9UJ99	CDH22 C20orf25	CAD22_HUMAN	Cadherin-22 (Pituitary and brain cadherin) (PB-cadherin)	625-645	757-770	LAd...GDLSv...PPYDaF
Q9UJ99	CDH22 C20orf25	CAD22_HUMAN	Cadherin-22 (Pituitary and brain cadherin) (PB-cadherin)	625-645	791-808	GSsgseQDFAyl..SSWGpR
Q9UJ99	CDH22 C20orf25	CAD22_HUMAN	Cadherin-22 (Pituitary and brain cadherin) (PB-cadherin)	625-645	760-770	GDLSv...PPYDaF
Q9UJ99	CDH22 C20orf25	CAD22_HUMAN	Cadherin-22 (Pituitary and brain cadherin) (PB-cadherin)	625-645	736-750	GPpspePDFSVFRdF
Q9UK23	NAGPA	NAGPA_HUMAN	N-acetylglucosamine-1-phosphodiester alpha-N-acetylglucosaminidase (EC 3.1.4.45) (Mannose 6-phosphate-uncovering enzyme) (Phosphodiester alpha-GlcNAcase)	449-469	482-491	LH....GDYAYHpL
Q9UK23	NAGPA	NAGPA_HUMAN	N-acetylglucosamine-1-phosphodiester alpha-N-acetylglucosaminidase (EC 3.1.4.45) (Mannose 6-phosphate-uncovering enzyme) (Phosphodiester alpha-GlcNAcase)	449-469	484-491	GDYAYHpL
Q9UK28	TMEM59L BSMAP C19orf4	TM59L_HUMAN	Transmembrane protein 59-like (Brain-specific membrane-anchored protein)	268-290	309-322	GFmme.PDWPLYPpP
Q9ULB4	CDH9	CADH9_HUMAN	Cadherin-9	616-636	766-777	YL....SDWG....PRFKkL
Q9ULB4	CDH9	CADH9_HUMAN	Cadherin-9	616-636	767-777	LSDWG....PRFKkL
Q9ULB4	CDH9	CADH9_HUMAN	Cadherin-9	616-636	764-777	YDYLsdwgPRFKkL
Q9ULB5	CDH7 CDH7L1	CADH7_HUMAN	Cadherin-7	608-628	638-656	LIfdeeRDIReni.VRYDdE
Q9ULB5	CDH7 CDH7L1	CADH7_HUMAN	Cadherin-7	608-628	761-772	YL....SDWG....PRFKrL
Q9ULB5	CDH7 CDH7L1	CADH7_HUMAN	Cadherin-7	608-628	762-772	LSDWG....PRFKrL
Q9ULB5	CDH7 CDH7L1	CADH7_HUMAN	Cadherin-7	608-628	759-772	YDYLsdwgPRFKrL
Q9ULB5	CDH7 CDH7L1	CADH7_HUMAN	Cadherin-7	608-628	706-715	IF....REFIWErL
Q9ULB5	CDH7 CDH7L1	CADH7_HUMAN	Cadherin-7	608-628	657-669	GGgeedTEAFDmA
Q9ULB5	CDH7 CDH7L1	CADH7_HUMAN	Cadherin-7	608-628	769-779	FKrl..ADMYGtG
Q9ULB5	CDH7 CDH7L1	CADH7_HUMAN	Cadherin-7	608-628	707-715	FREFIWErL
Q9ULB5	CDH7 CDH7L1	CADH7_HUMAN	Cadherin-7	608-628	772-779	LADMYGtG
Q9ULI3	HEG1 KIAA1237	HEG1_HUMAN	Protein HEG homolog 1	1249-1269	1323-1333	LLqm..TDVYYsP
Q9ULL4	PLXNB3 KIAA1206 PLXN6	PLXB3_HUMAN	Plexin-B3	1256-1276	1325-1344	GSgipfLDYRtyaeRAFFpG
Q9ULL4	PLXNB3 KIAA1206 PLXN6	PLXB3_HUMAN	Plexin-B3	1256-1276	1588-1604	LSd...EDLTsvtqNHWKrL
Q9ULL4	PLXNB3 KIAA1206 PLXN6	PLXB3_HUMAN	Plexin-B3	1256-1276	1330-1344	FLDYRtyaeRAFFpG
Q9ULL4	PLXNB3 KIAA1206 PLXN6	PLXB3_HUMAN	Plexin-B3	1256-1276	1845-1855	LAELS....GNYTsA
Q9ULL4	PLXNB3 KIAA1206 PLXN6	PLXB3_HUMAN	Plexin-B3	1256-1276	1862-1876	LQELYnhihRYYDqI
Q9ULL4	PLXNB3 KIAA1206 PLXN6	PLXB3_HUMAN	Plexin-B3	1256-1276	1331-1344	LDYRtyaeRAFFpG
Q9ULL4	PLXNB3 KIAA1206 PLXN6	PLXB3_HUMAN	Plexin-B3	1256-1276	1862-1869	LQELYNhI
Q9ULL4	PLXNB3 KIAA1206 PLXN6	PLXB3_HUMAN	Plexin-B3	1256-1276	1574-1581	LDLEWRsG
Q9ULT6	ZNRF3 KIAA1133 RNF203	ZNRF3_HUMAN	E3 ubiquitin-protein ligase ZNRF3 (EC 2.3.2.27) (RING finger protein 203) (RING-type E3 ubiquitin transferase ZNRF3) (Zinc/RING finger protein 3)	220-240	692-704	GAa...PDLR....RTWKgG
Q9ULT6	ZNRF3 KIAA1133 RNF203	ZNRF3_HUMAN	E3 ubiquitin-protein ligase ZNRF3 (EC 2.3.2.27) (RING finger protein 203) (RING-type E3 ubiquitin transferase ZNRF3) (Zinc/RING finger protein 3)	220-240	640-650	GAgr..GEPWPgP
Q9ULT6	ZNRF3 KIAA1133 RNF203	ZNRF3_HUMAN	E3 ubiquitin-protein ligase ZNRF3 (EC 2.3.2.27) (RING finger protein 203) (RING-type E3 ubiquitin transferase ZNRF3) (Zinc/RING finger protein 3)	220-240	644-650	GEPWPgP
Q9UM47	NOTCH3	NOTC3_HUMAN	Neurogenic locus notch homolog protein 3 (Notch 3) [Cleaved into: Notch 3 extracellular truncation; Notch 3 intracellular domain]	1644-1664	2212-2224	LAvpghGEEYPaA
Q9UM47	NOTCH3	NOTC3_HUMAN	Neurogenic locus notch homolog protein 3 (Notch 3) [Cleaved into: Notch 3 extracellular truncation; Notch 3 intracellular domain]	1644-1664	2218-2224	GEEYPaA
Q9UN70	PCDHGC3 PCDH2	PCDGK_HUMAN	Protocadherin gamma-C3 (PCDH-gamma-C3) (Protocadherin-2) (Protocadherin-43) (PC-43)	694-714	718-730	YKwkqsRDLYRaP
Q9UNE0	EDAR DL	EDAR_HUMAN	Tumor necrosis factor receptor superfamily member EDAR (Anhidrotic ectodysplasin receptor 1) (Downless homolog) (EDA-A1 receptor) (Ectodermal dysplasia receptor) (Ectodysplasin-A receptor)	188-208	360-377	LSstynSEKAvv..KTWRhL
Q9UNE0	EDAR DL	EDAR_HUMAN	Tumor necrosis factor receptor superfamily member EDAR (Anhidrotic ectodysplasin receptor 1) (Downless homolog) (EDA-A1 receptor) (Ectodermal dysplasia receptor) (Ectodysplasin-A receptor)	188-208	342-353	GLsp..TELPFDcL
Q9UNE0	EDAR DL	EDAR_HUMAN	Tumor necrosis factor receptor superfamily member EDAR (Anhidrotic ectodysplasin receptor 1) (Downless homolog) (EDA-A1 receptor) (Ectodermal dysplasia receptor) (Ectodysplasin-A receptor)	188-208	249-258	FSe...KDEFEkL
Q9UPX0	IGSF9B KIAA1030	TUTLB_HUMAN	Protein turtle homolog B (Immunoglobulin superfamily member 9B) (IgSF9B)	723-743	1040-1050	WGr...PEFPFGgL
Q9UPX0	IGSF9B KIAA1030	TUTLB_HUMAN	Protein turtle homolog B (Immunoglobulin superfamily member 9B) (IgSF9B)	723-743	877-889	FPfaeeTDMYPeF
Q9UPX0	IGSF9B KIAA1030	TUTLB_HUMAN	Protein turtle homolog B (Immunoglobulin superfamily member 9B) (IgSF9B)	723-743	1033-1043	GGrs..PEPWGrP
Q9Y219	JAG2	JAG2_HUMAN	Protein jagged-2 (Jagged2) (hJ2)	1081-1101	1142-1157	GGh...KDVLyqc.KNFTpP
Q9Y2C9	TLR6	TLR6_HUMAN	Toll-like receptor 6 (CD antigen CD286)	587-607	714-727	YELYfahhNLFHeG
Q9Y2C9	TLR6	TLR6_HUMAN	Toll-like receptor 6 (CD antigen CD286)	587-607	607-616	IY....LDLPWYlR
Q9Y2C9	TLR6	TLR6_HUMAN	Toll-like receptor 6 (CD antigen CD286)	587-607	688-699	IInc..IEKSYKsI
Q9Y2C9	TLR6	TLR6_HUMAN	Toll-like receptor 6 (CD antigen CD286)	587-607	608-616	YLDLPWYlR
Q9Y2C9	TLR6	TLR6_HUMAN	Toll-like receptor 6 (CD antigen CD286)	587-607	609-616	LDLPWYlR
Q9Y2C9	TLR6	TLR6_HUMAN	Toll-like receptor 6 (CD antigen CD286)	587-607	692-699	IEKSYKsI
Q9Y2C9	TLR6	TLR6_HUMAN	Toll-like receptor 6 (CD antigen CD286)	587-607	714-720	YELYFaH
Q9Y320	TMX2 TXNDC14 CGI-31 My009 PIG26 PSEC0045 UNQ237/PRO270	TMX2_HUMAN	Thioredoxin-related transmembrane protein 2 (Cell proliferation-inducing gene 26 protein) (Thioredoxin domain-containing protein 14)	103-125	188-202	GLnfgkVDVGRYTdV
Q9Y5E5	PCDHB4	PCDB4_HUMAN	Protocadherin beta-4 (PCDH-beta-4)	690-710	761-773	GEFKflk.PIFPnL
Q9Y5E8	PCDHB15	PCDBF_HUMAN	Protocadherin beta-15 (PCDH-beta-15)	691-711	757-774	GGses.NDFKflk.PIFPnI
Q9Y5F3	PCDHB1	PCDB1_HUMAN	Protocadherin beta-1 (PCDH-beta-1)	692-712	718-727	IKy...REKFTiQ
Q9Y5F3	PCDHB1	PCDB1_HUMAN	Protocadherin beta-1 (PCDH-beta-1)	692-712	720-727	YREKFTiQ
Q9Y5G2	PCDHGB2	PCDGE_HUMAN	Protocadherin gamma-B2 (PCDH-gamma-B2)	692-712	715-727	LRlssrSDAWDcF
Q9Y5G5	PCDHGA8 KIAA0327	PCDG8_HUMAN	Protocadherin gamma-A8 (PCDH-gamma-A8)	693-713	791-803	LLts..VDFHEYKnE
Q9Y5H1	PCDHGA2	PCDG2_HUMAN	Protocadherin gamma-A2 (PCDH-gamma-A2)	693-713	797-809	LLeeerEETFSqQ
Q9Y5H4	PCDHGA1	PCDG1_HUMAN	Protocadherin gamma-A1 (PCDH-gamma-A1)	693-713	797-808	LLedk.KEPFSqQ
Q9Y5H5	PCDHA9 KIAA0345	PCDA9_HUMAN	Protocadherin alpha-9 (PCDH-alpha-9)	698-718	763-775	GKqk..TDLMAFSpG
Q9Y5I3	PCDHA1	PCDA1_HUMAN	Protocadherin alpha-1 (PCDH-alpha-1)	698-718	763-775	GPpk..TDLMAFSpG
Q9Y6J6	KCNE2	KCNE2_HUMAN	Potassium voltage-gated channel subfamily E member 2 (MinK-related peptide 1) (Minimum potassium ion channel-related peptide 1) (Potassium channel subunit beta MiRP1)	49-69	87-99	YIvedwQEKYKsQ
Q9Y6J6	KCNE2	KCNE2_HUMAN	Potassium voltage-gated channel subfamily E member 2 (MinK-related peptide 1) (Minimum potassium ion channel-related peptide 1) (Potassium channel subunit beta MiRP1)	49-69	92-99	WQEKYKsQ
Q9Y6N7	ROBO1 DUTT1	ROBO1_HUMAN	Roundabout homolog 1 (Deleted in U twenty twenty) (H-Robo-1)	898-918	1102-1117	LGqqk.QEVAp...VQYNiV
Q9Y6N7	ROBO1 DUTT1	ROBO1_HUMAN	Roundabout homolog 1 (Deleted in U twenty twenty) (H-Robo-1)	898-918	1090-1102	GSgds.GEKHWKpL
Q9Y6N7	ROBO1 DUTT1	ROBO1_HUMAN	Roundabout homolog 1 (Deleted in U twenty twenty) (H-Robo-1)	898-918	1095-1102	GEKHWKpL
Q9Y6N8	CDH10	CAD10_HUMAN	Cadherin-10 (T2-cadherin)	614-634	643-660	LIlsk.EDIRdni.VSYNdE
Q9Y6N8	CDH10	CAD10_HUMAN	Cadherin-10 (T2-cadherin)	614-634	764-775	YL....REWG....PRFNkL
Q9Y6N8	CDH10	CAD10_HUMAN	Cadherin-10 (T2-cadherin)	614-634	765-775	LREWG....PRFNkL
Q9Y6N8	CDH10	CAD10_HUMAN	Cadherin-10 (T2-cadherin)	614-634	762-775	YDYLrewgPRFNkL
Q9Y6N8	CDH10	CAD10_HUMAN	Cadherin-10 (T2-cadherin)	614-634	775-782	LAEMYGgG
