# Supplementary material for: Regulation of cytokine signaling through direct interaction between cytokine receptors and the ATG16L1 WD40 domain
Source: Nat Commun. 2020 Nov 20;11:5919. doi: 10.1038/s41467-020-19670-4 (PMC7679444; doi:10.1038/s41467-020-19670-4)
Supplement: Supplementary file 6 — Supplementary Data 3 [file 41467_2020_19670_MOESM6_ESM.xlsx]

## Sheet: Suppl. Data 3
Uniprot Entry	Gene Name	Entry Name	Protein Name	Length	Transmembrane Region	Function [CC]	Gene Ontology (biological process)	Gene Ontology (molecular function)	Gene Ontology (cellular component)
Q01638	IL1RL1 DER4 ST2 T1	ILRL1_HUMAN	Interleukin-1 receptor-like 1 (Protein ST2)	556	329-349	FUNCTION: Receptor for interleukin-33 (IL-33); signaling requires association of the coreceptor IL1RAP. Its stimulation recruits MYD88, IRAK1, IRAK4, and TRAF6, followed by phosphorylation of MAPK3/ERK1 and/or MAPK1/ERK2, MAPK14, and MAPK8. Possibly involved in helper T-cell function. {ECO:0000269|PubMed:16286016, ECO:0000305|PubMed:19836339}.; FUNCTION: Isoform B: Inhibits IL-33 signaling. {ECO:…	immune response [GO:0006955]; interleukin-33-mediated signaling pathway [GO:0038172]; negative regulation of interferon-gamma production [GO:0032689]; negative regulation of T-helper 1 type immune response [GO:0002826]; positive regulation of chemokine secretion [GO:0090197]; positive regulation of inflammatory response [GO:0050729]; positive regulation of interleukin-5 production [GO:0032754]; p…	cytokine receptor activity [GO:0004896]; interleukin-1 receptor activity [GO:0004908]	external side of plasma membrane [GO:0009897]; extracellular region [GO:0005576]; integral component of membrane [GO:0016021]; plasma membrane [GO:0005886]
Q9HB29	IL1RL2 IL1RRP2	ILRL2_HUMAN	Interleukin-1 receptor-like 2 (IL-36 receptor) (IL-36R) (Interleukin-1 receptor-related protein 2) (IL-1Rrp2) (IL1R-rp2)	575	336-356	FUNCTION: Receptor for interleukin-36 (IL36A, IL36B and IL36G). After binding to interleukin-36 associates with the coreceptor IL1RAP to form the interleukin-36 receptor complex which mediates interleukin-36-dependent activation of NF-kappa-B, MAPK and other pathways (By similarity). The IL-36 signaling system is thought to be present in epithelial barriers and to take part in local inflammatory …	cellular defense response [GO:0006968]; cellular response to cytokine stimulus [GO:0071345]; cytokine-mediated signaling pathway [GO:0019221]; inflammatory response [GO:0006954]; innate immune response [GO:0045087]; positive regulation of interleukin-6 production [GO:0032755]; positive regulation of T cell differentiation [GO:0045582]; regulation of inflammatory response [GO:0050727]; signal tran…	interleukin-1, type I, activating receptor activity [GO:0004909]; interleukin-1 receptor activity [GO:0004908]	integral component of plasma membrane [GO:0005887]; plasma membrane [GO:0005886]
Q9NPH3	IL1RAP C3orf13 IL1R3	IL1AP_HUMAN	Interleukin-1 receptor accessory protein (IL-1 receptor accessory protein) (IL-1RAcP) (Interleukin-1 receptor 3) (IL-1R-3) (IL-1R3)	570	368-388	FUNCTION: Coreceptor for IL1RL2 in the IL-36 signaling system (By similarity). Coreceptor with IL1R1 in the IL-1 signaling system. Associates with IL1R1 bound to IL1B to form the high affinity interleukin-1 receptor complex which mediates interleukin-1-dependent activation of NF-kappa-B and other pathways. Signaling involves the recruitment of adapter molecules such as TOLLIP, MYD88, and IRAK1 or…	cytokine-mediated signaling pathway [GO:0019221]; immune response [GO:0006955]; inflammatory response [GO:0006954]; innate immune response [GO:0045087]; interleukin-1-mediated signaling pathway [GO:0070498]; interleukin-2 biosynthetic process [GO:0042094]; interleukin-33-mediated signaling pathway [GO:0038172]; interleukin-4 secretion [GO:0072602]; positive regulation of interleukin-13 production…	interleukin-1 receptor activity [GO:0004908]; interleukin-33 receptor activity [GO:0002114]	extracellular region [GO:0005576]; glutamatergic synapse [GO:0098978]; integral component of plasma membrane [GO:0005887]; membrane [GO:0016020]; plasma membrane [GO:0005886]
Q9NZN1	IL1RAPL1 OPHN4	IRPL1_HUMAN	Interleukin-1 receptor accessory protein-like 1 (IL-1-RAPL-1) (IL-1RAPL-1) (IL1RAPL-1) (Oligophrenin-4) (Three immunoglobulin domain-containing IL-1 receptor-related 2) (TIGIRR-2) (X-linked interleukin-1 receptor accessory protein-like 1)	696	358-378	FUNCTION: May regulate secretion and presynaptic differentiation through inhibition of the activity of N-type voltage-gated calcium channel (PubMed:12783849). May activate the MAP kinase JNK (PubMed:15123616). Plays a role in neurite outgrowth (By similarity). During dendritic spine formation can bidirectionally induce pre- and post-synaptic differentiation of neurons by trans-synaptically bindin…	cellular response to cytokine stimulus [GO:0071345]; heterophilic cell-cell adhesion via plasma membrane cell adhesion molecules [GO:0007157]; negative regulation of exocytosis [GO:0045920]; neuron differentiation [GO:0030182]; positive regulation of dendrite morphogenesis [GO:0050775]; positive regulation of synapse assembly [GO:0051965]; presynaptic membrane assembly [GO:0097105]; regulation of…	signaling receptor binding [GO:0005102]; voltage-gated calcium channel activity [GO:0005245]	axon [GO:0030424]; cell surface [GO:0009986]; cytoplasm [GO:0005737]; dendrite [GO:0030425]; glutamatergic synapse [GO:0098978]; integral component of membrane [GO:0016021]; plasma membrane [GO:0005886]; postsynaptic membrane [GO:0045211]
Q9NP60	IL1RAPL2 IL1R9	IRPL2_HUMAN	X-linked interleukin-1 receptor accessory protein-like 2 (IL-1 receptor accessory protein-like 2) (IL-1-RAPL-2) (IL-1RAPL-2) (IL1RAPL-2) (IL1RAPL-2-related protein) (Interleukin-1 receptor 9) (IL-1R-9) (IL-1R9) (Three immunoglobulin domain-containing IL-1 receptor-related 1) (TIGIRR-1)	686	355-375		central nervous system development [GO:0007417]; regulation of presynapse assembly [GO:1905606]	interleukin-1, type II, blocking receptor activity [GO:0004910]; interleukin-1 receptor activity [GO:0004908]	glutamatergic synapse [GO:0098978]; integral component of membrane [GO:0016021]; plasma membrane [GO:0005886]
P14784	IL2RB IL15RB	IL2RB_HUMAN	Interleukin-2 receptor subunit beta (IL-2 receptor subunit beta) (IL-2R subunit beta) (IL-2RB) (High affinity IL-2 receptor subunit beta) (Interleukin-15 receptor subunit beta) (p70-75) (p75) (CD antigen CD122)	551	241-265	FUNCTION: Receptor for interleukin-2. This beta subunit is involved in receptor mediated endocytosis and transduces the mitogenic signals of IL2. Probably in association with IL15RA, involved in the stimulation of neutrophil phagocytosis by IL15 (PubMed:15123770). {ECO:0000269|PubMed:15123770}.	cytokine-mediated signaling pathway [GO:0019221]; interleukin-15-mediated signaling pathway [GO:0035723]; interleukin-2-mediated signaling pathway [GO:0038110]; MAPK cascade [GO:0000165]; negative regulation of apoptotic process [GO:0043066]; positive regulation of phagocytosis [GO:0050766]; protein-containing complex assembly [GO:0065003]; signal transduction [GO:0007165]; viral process [GO:0016…	interleukin-15 receptor activity [GO:0042010]; interleukin-2 binding [GO:0019976]; interleukin-2 receptor activity [GO:0004911]; Ras guanyl-nucleotide exchange factor activity [GO:0005088]	cell surface [GO:0009986]; cytosol [GO:0005829]; endosome [GO:0005768]; external side of plasma membrane [GO:0009897]; integral component of plasma membrane [GO:0005887]; interleukin-2 receptor complex [GO:0005893]; membrane [GO:0016020]; plasma membrane [GO:0005886]
P31785	IL2RG	IL2RG_HUMAN	Cytokine receptor common subunit gamma (Interleukin-2 receptor subunit gamma) (IL-2 receptor subunit gamma) (IL-2R subunit gamma) (IL-2RG) (gammaC) (p64) (CD antigen CD132)	369	263-283	FUNCTION: Common subunit for the receptors for a variety of interleukins. Probably in association with IL15RA, involved in the stimulation of neutrophil phagocytosis by IL15 (PubMed:15123770). {ECO:0000269|PubMed:15123770}.	cytokine-mediated signaling pathway [GO:0019221]; immune response [GO:0006955]; interleukin-15-mediated signaling pathway [GO:0035723]; interleukin-21-mediated signaling pathway [GO:0038114]; interleukin-2-mediated signaling pathway [GO:0038110]; interleukin-4-mediated signaling pathway [GO:0035771]; interleukin-7-mediated signaling pathway [GO:0038111]; interleukin-9-mediated signaling pathway […	cytokine binding [GO:0019955]; cytokine receptor activity [GO:0004896]; interleukin-15 receptor activity [GO:0042010]; interleukin-2 binding [GO:0019976]; Ras guanyl-nucleotide exchange factor activity [GO:0005088]	cell surface [GO:0009986]; cytosol [GO:0005829]; endosome [GO:0005768]; external side of plasma membrane [GO:0009897]; integral component of plasma membrane [GO:0005887]; membrane [GO:0016020]; plasma membrane [GO:0005886]; receptor complex [GO:0043235]
P26951	IL3RA IL3R	IL3RA_HUMAN	Interleukin-3 receptor subunit alpha (IL-3 receptor subunit alpha) (IL-3R subunit alpha) (IL-3R-alpha) (IL-3RA) (CD antigen CD123)	378	306-325	FUNCTION: This is a receptor for interleukin-3.	cytokine-mediated signaling pathway [GO:0019221]; MAPK cascade [GO:0000165]	cytokine binding [GO:0019955]; cytokine receptor activity [GO:0004896]; interleukin-3 receptor activity [GO:0004912]; protein tyrosine kinase activity [GO:0004713]; Ras guanyl-nucleotide exchange factor activity [GO:0005088]	external side of plasma membrane [GO:0009897]; integral component of membrane [GO:0016021]; plasma membrane [GO:0005886]; receptor complex [GO:0043235]
P32927	CSF2RB IL3RB IL5RB	IL3RB_HUMAN	Cytokine receptor common subunit beta (CDw131) (GM-CSF/IL-3/IL-5 receptor common beta subunit) (CD antigen CD131)	897	444-460	FUNCTION: High affinity receptor for interleukin-3, interleukin-5 and granulocyte-macrophage colony-stimulating factor.	cellular protein metabolic process [GO:0044267]; cellular response to interleukin-3 [GO:0036016]; cytokine-mediated signaling pathway [GO:0019221]; interleukin-3-mediated signaling pathway [GO:0038156]; interleukin-5-mediated signaling pathway [GO:0038043]; MAPK cascade [GO:0000165]; respiratory gaseous exchange [GO:0007585]; response to lipopolysaccharide [GO:0032496]; signal transduction [GO:00…	cytokine receptor activity [GO:0004896]; protein tyrosine kinase activity [GO:0004713]; Ras guanyl-nucleotide exchange factor activity [GO:0005088]; signaling receptor activity [GO:0038023]	granulocyte macrophage colony-stimulating factor receptor complex [GO:0030526]; integral component of plasma membrane [GO:0005887]; plasma membrane [GO:0005886]
P24394	IL4R IL4RA 582J2.1	IL4RA_HUMAN	Interleukin-4 receptor subunit alpha (IL-4 receptor subunit alpha) (IL-4R subunit alpha) (IL-4R-alpha) (IL-4RA) (CD antigen CD124) [Cleaved into: Soluble interleukin-4 receptor subunit alpha (Soluble IL-4 receptor subunit alpha) (Soluble IL-4R-alpha) (sIL4Ralpha/prot) (IL-4-binding protein) (IL4-BP)]	825	233-256	FUNCTION: Receptor for both interleukin 4 and interleukin 13. Couples to the JAK1/2/3-STAT6 pathway. The IL4 response is involved in promoting Th2 differentiation. The IL4/IL13 responses are involved in regulating IgE production and, chemokine and mucus production at sites of allergic inflammation. In certain cell types, can signal through activation of insulin receptor substrates, IRS1/IRS2. {EC…	cytokine-mediated signaling pathway [GO:0019221]; defense response to protozoan [GO:0042832]; immune response [GO:0006955]; immunoglobulin mediated immune response [GO:0016064]; negative regulation of T-helper 1 cell differentiation [GO:0045626]; ovulation [GO:0030728]; positive regulation of chemokine secretion [GO:0090197]; positive regulation of cold-induced thermogenesis [GO:0120162]; positiv…	interleukin-4 receptor activity [GO:0004913]	extracellular space [GO:0005615]; integral component of plasma membrane [GO:0005887]; plasma membrane [GO:0005886]; receptor complex [GO:0043235]
Q01344	IL5RA IL5R	IL5RA_HUMAN	Interleukin-5 receptor subunit alpha (IL-5 receptor subunit alpha) (IL-5R subunit alpha) (IL-5R-alpha) (IL-5RA) (CDw125) (CD antigen CD125)	420	343-362	FUNCTION: This is the receptor for interleukin-5. The alpha chain binds to IL5.	cell population proliferation [GO:0008283]; cytokine-mediated signaling pathway [GO:0019221]; inflammatory response to antigenic stimulus [GO:0002437]; MAPK cascade [GO:0000165]; regulation of interleukin-5 production [GO:0032674]; signal transduction [GO:0007165]	cytokine binding [GO:0019955]; cytokine receptor activity [GO:0004896]; interleukin-5 receptor activity [GO:0004914]; protein tyrosine kinase activity [GO:0004713]; Ras guanyl-nucleotide exchange factor activity [GO:0005088]	external side of plasma membrane [GO:0009897]; extracellular space [GO:0005615]; integral component of membrane [GO:0016021]; plasma membrane [GO:0005886]; receptor complex [GO:0043235]
P08887	IL6R	IL6RA_HUMAN	Interleukin-6 receptor subunit alpha (IL-6 receptor subunit alpha) (IL-6R subunit alpha) (IL-6R-alpha) (IL-6RA) (IL-6R 1) (Membrane glycoprotein 80) (gp80) (CD antigen CD126)	468	366-386	FUNCTION: Part of the receptor for interleukin 6. Binds to IL6 with low affinity, but does not transduce a signal. Signal activation necessitate an association with IL6ST. Activation may lead to the regulation of the immune response, acute-phase reactions and hematopoiesis.; FUNCTION: Low concentration of a soluble form of IL6 receptor acts as an agonist of IL6 activity.	acute-phase response [GO:0006953]; ciliary neurotrophic factor-mediated signaling pathway [GO:0070120]; cytokine-mediated signaling pathway [GO:0019221]; defense response to Gram-negative bacterium [GO:0050829]; defense response to Gram-positive bacterium [GO:0050830]; endocrine pancreas development [GO:0031018]; extrinsic apoptotic signaling pathway [GO:0097191]; hepatic immune response [GO:0002…	ciliary neurotrophic factor binding [GO:0070119]; cytokine binding [GO:0019955]; cytokine receptor activity [GO:0004896]; enzyme binding [GO:0019899]; growth factor activity [GO:0008083]; interleukin-12 alpha subunit binding [GO:0042164]; interleukin-12 receptor binding [GO:0005143]; interleukin-23 receptor binding [GO:0045519]; interleukin-6 binding [GO:0019981]; interleukin-6 receptor activity …	apical plasma membrane [GO:0016324]; basolateral plasma membrane [GO:0016323]; ciliary neurotrophic factor receptor complex [GO:0070110]; external side of plasma membrane [GO:0009897]; extracellular region [GO:0005576]; extracellular space [GO:0005615]; interleukin-12 complex [GO:0043514]; interleukin-23 complex [GO:0070743]; interleukin-6 receptor complex [GO:0005896]; plasma membrane [GO:000588…
P40189	IL6ST	IL6RB_HUMAN	Interleukin-6 receptor subunit beta (IL-6 receptor subunit beta) (IL-6R subunit beta) (IL-6R-beta) (IL-6RB) (CDw130) (Interleukin-6 signal transducer) (Membrane glycoprotein 130) (gp130) (Oncostatin-M receptor subunit alpha) (CD antigen CD130)	918	620-641	FUNCTION: Signal-transducing molecule. The receptor systems for IL6, LIF, OSM, CNTF, IL11, CTF1 and BSF3 can utilize IL6ST for initiating signal transmission. Binding of IL6 to IL6R induces IL6ST homodimerization and formation of a high-affinity receptor complex, which activates Janus kinases (PubMed:2261637). That causes phosphorylation of IL6ST tyrosine residues which in turn activates STAT3 (P…	ciliary neurotrophic factor-mediated signaling pathway [GO:0070120]; cytokine-mediated signaling pathway [GO:0019221]; glycogen metabolic process [GO:0005977]; interleukin-27-mediated signaling pathway [GO:0070106]; interleukin-35-mediated signaling pathway [GO:0070757]; interleukin-6-mediated signaling pathway [GO:0070102]; leukemia inhibitory factor signaling pathway [GO:0048861]; negative regu…	ciliary neurotrophic factor receptor activity [GO:0004897]; ciliary neurotrophic factor receptor binding [GO:0005127]; cytokine binding [GO:0019955]; cytokine receptor activity [GO:0004896]; growth factor binding [GO:0019838]; identical protein binding [GO:0042802]; interleukin-11 binding [GO:0019970]; interleukin-11 receptor activity [GO:0004921]; interleukin-27 receptor activity [GO:0045509]; p…	ciliary neurotrophic factor receptor complex [GO:0070110]; dendrite [GO:0030425]; external side of plasma membrane [GO:0009897]; extracellular exosome [GO:0070062]; extracellular region [GO:0005576]; extracellular space [GO:0005615]; interleukin-6 receptor complex [GO:0005896]; membrane [GO:0016020]; neuronal cell body [GO:0043025]; oncostatin-M receptor complex [GO:0005900]; plasma membrane [GO:…
P16871	IL7R	IL7RA_HUMAN	Interleukin-7 receptor subunit alpha (IL-7 receptor subunit alpha) (IL-7R subunit alpha) (IL-7R-alpha) (IL-7RA) (CDw127) (CD antigen CD127)	459	240-264	FUNCTION: Receptor for interleukin-7. Also acts as a receptor for thymic stromal lymphopoietin (TSLP).	B cell proliferation [GO:0042100]; cell morphogenesis [GO:0000902]; cell surface receptor signaling pathway [GO:0007166]; homeostasis of number of cells [GO:0048872]; immune response [GO:0006955]; immunoglobulin production [GO:0002377]; interleukin-7-mediated signaling pathway [GO:0038111]; lymph node development [GO:0048535]; membrane organization [GO:0061024]; negative regulation of T cell apop…	antigen binding [GO:0003823]; cytokine receptor activity [GO:0004896]; interleukin-7 receptor activity [GO:0004917]	clathrin-coated vesicle membrane [GO:0030665]; external side of plasma membrane [GO:0009897]; extracellular region [GO:0005576]; integral component of membrane [GO:0016021]; plasma membrane [GO:0005886]
Q01113	IL9R	IL9R_HUMAN	Interleukin-9 receptor (IL-9 receptor) (IL-9R) (CD antigen CD129)	521	271-291	FUNCTION: This is a receptor for interleukin-9.	cell population proliferation [GO:0008283]; interleukin-9-mediated signaling pathway [GO:0038113]; signal transduction [GO:0007165]	interleukin-9 receptor activity [GO:0004919]	extracellular space [GO:0005615]; integral component of plasma membrane [GO:0005887]; plasma membrane [GO:0005886]
Q08334	IL10RB CRFB4 D21S58 D21S66	I10R2_HUMAN	Interleukin-10 receptor subunit beta (IL-10 receptor subunit beta) (IL-10R subunit beta) (IL-10RB) (Cytokine receptor class-II member 4) (Cytokine receptor family 2 member 4) (CRF2-4) (Interleukin-10 receptor subunit 2) (IL-10R subunit 2) (IL-10R2) (CD antigen CDw210b)	325	221-242	FUNCTION: Shared cell surface receptor required for the activation of five class 2 cytokines: IL10, IL22, IL26, IL28, and IFNL1. The IFNLR1/IL10RB dimer is a receptor for the cytokine ligands IFNL2 and IFNL3 and mediates their antiviral activity. The ligand/receptor complex stimulate the activation of the JAK/STAT signaling pathway leading to the expression of IFN-stimulated genes (ISG), which co…	cytokine-mediated signaling pathway [GO:0019221]; defense response to virus [GO:0051607]; immune response [GO:0006955]; inflammatory response [GO:0006954]; positive regulation of receptor signaling pathway via JAK-STAT [GO:0046427]; signal transduction [GO:0007165]	cytokine receptor activity [GO:0004896]; interleukin-10 receptor activity [GO:0004920]; signaling receptor activity [GO:0038023]	integral component of membrane [GO:0016021]; interleukin-28 receptor complex [GO:0032002]; plasma membrane [GO:0005886]
Q99665	IL12RB2	I12R2_HUMAN	Interleukin-12 receptor subunit beta-2 (IL-12 receptor subunit beta-2) (IL-12R subunit beta-2) (IL-12R-beta-2) (IL-12RB2)	862	623-643	FUNCTION: Receptor for interleukin-12. This subunit is the signaling component coupling to the JAK2/STAT4 pathway. Promotes the proliferation of T-cells as well as NK cells. Induces the promotion of T-cells towards the Th1 phenotype by strongly enhancing IFN-gamma production.	cell surface receptor signaling pathway [GO:0007166]; interferon-gamma production [GO:0032609]; interleukin-12-mediated signaling pathway [GO:0035722]; interleukin-35-mediated signaling pathway [GO:0070757]; peptidyl-tyrosine phosphorylation [GO:0018108]; positive regulation of cell population proliferation [GO:0008284]; positive regulation of interferon-gamma production [GO:0032729]; response to…	cytokine binding [GO:0019955]; cytokine receptor activity [GO:0004896]; protein kinase binding [GO:0019901]	external side of plasma membrane [GO:0009897]; integral component of plasma membrane [GO:0005887]; plasma membrane [GO:0005886]; receptor complex [GO:0043235]
P78552	IL13RA1 IL13R IL13RA	I13R1_HUMAN	Interleukin-13 receptor subunit alpha-1 (IL-13 receptor subunit alpha-1) (IL-13R subunit alpha-1) (IL-13R-alpha-1) (IL-13RA1) (Cancer/testis antigen 19) (CT19) (CD antigen CD213a1)	427	344-367	FUNCTION: Binds with low affinity to interleukin-13 (IL13). Together with IL4RA can form a functional receptor for IL13. Also serves as an alternate accessory protein to the common cytokine receptor gamma chain for interleukin-4 (IL4) signaling, but cannot replace the function of IL2RG in allowing enhanced interleukin-2 (IL2) binding activity.	cell surface receptor signaling pathway [GO:0007166]; cytokine-mediated signaling pathway [GO:0019221]	cytokine binding [GO:0019955]; cytokine receptor activity [GO:0004896]; interleukin-13 receptor activity [GO:0016515]	external side of plasma membrane [GO:0009897]; interleukin-13 receptor complex [GO:0005898]; plasma membrane [GO:0005886]; receptor complex [GO:0043235]
Q96F46	IL17RA IL17R	I17RA_HUMAN	Interleukin-17 receptor A (IL-17 receptor A) (IL-17RA) (CDw217) (CD antigen CD217)	866	321-341	FUNCTION: Receptor for IL17A (PubMed:17911633, PubMed:9367539). Receptor for IL17F (PubMed:19838198, PubMed:17911633). Binds to IL17A with higher affinity than to IL17F (PubMed:17911633). Binds IL17A and IL17F homodimers as part of a heterodimeric complex with IL17RC (PubMed:16785495). Also binds heterodimers formed by IL17A and IL17F as part of a heterodimeric complex with IL17RC (PubMed:1868497…	cell surface receptor signaling pathway [GO:0007166]; defense response to fungus [GO:0050832]; fibroblast activation [GO:0072537]; granulocyte chemotaxis [GO:0071621]; interleukin-17-mediated signaling pathway [GO:0097400]; positive regulation of cytokine production involved in inflammatory response [GO:1900017]; positive regulation of interleukin-13 secretion [GO:2000667]; positive regulation of…	interleukin-17 receptor activity [GO:0030368]; signaling receptor binding [GO:0005102]	extracellular region [GO:0005576]; integral component of plasma membrane [GO:0005887]; plasma membrane [GO:0005886]
Q8NAC3	IL17RC UNQ6118/PRO20040/PRO38901	I17RC_HUMAN	Interleukin-17 receptor C (IL-17 receptor C) (IL-17RC) (Interleukin-17 receptor homolog) (IL17Rhom) (Interleukin-17 receptor-like protein) (IL-17RL) (ZcytoR14)	791	539-559	FUNCTION: Receptor for IL17A and IL17F homodimers as part of a heterodimeric complex with IL17RA (PubMed:16785495). Receptor for the heterodimer formed by IL17A and IL17B as part of a heterodimeric complex with IL17RA (PubMed:18684971). Has also been shown to be the cognate receptor for IL17F and to bind IL17A with high affinity without the need for IL17RA (PubMed:17911633). Activation of IL17RC …	defense response to fungus [GO:0050832]; granulocyte chemotaxis [GO:0071621]; interleukin-17-mediated signaling pathway [GO:0097400]; positive regulation of cytokine production involved in inflammatory response [GO:1900017]; positive regulation of interleukin-6 secretion [GO:2000778]	interleukin-17 receptor activity [GO:0030368]; signaling receptor binding [GO:0005102]	cell surface [GO:0009986]; integral component of membrane [GO:0016021]; plasma membrane [GO:0005886]
Q8NFM7	IL17RD IL17RLM SEF UNQ6115/PRO20026	I17RD_HUMAN	Interleukin-17 receptor D (IL-17 receptor D) (IL-17RD) (IL17Rhom) (Interleukin-17 receptor-like protein) (Sef homolog) (hSef)	739	300-320	FUNCTION: Feedback inhibitor of fibroblast growth factor mediated Ras-MAPK signaling and ERK activation. May inhibit FGF-induced FGFR1 tyrosine phosphorylation. Regulates the nuclear ERK signaling pathway by spatially blocking nuclear translocation of activated ERK without inhibiting cytoplasmic phosphorylation of ERK. Mediates JNK activation and may be involved in apoptosis. Might have a role in…	MAPK cascade [GO:0000165]	interleukin-17 receptor activity [GO:0030368]	Golgi apparatus [GO:0005794]; Golgi membrane [GO:0000139]; integral component of membrane [GO:0016021]; nucleoplasm [GO:0005654]; plasma membrane [GO:0005886]
Q8NFR9	IL17RE UNQ3056/PRO9877	I17RE_HUMAN	Interleukin-17 receptor E (IL-17 receptor E) (IL-17RE)	667	455-475	FUNCTION: Specific functional receptor for IL17C. May be signaling through the NF-kappa-B and MAPK pathways. May require TRAF3IP2 /ACT1 for signaling. May be a crucial regulator in innate immunity to bacterial pathogens. Isoform 2 and isoform 4 may be either cytoplasmic inactive or dominant active forms. Isoform 3 and isoform 5 may act as soluble decoy receptors. {ECO:0000269|PubMed:21993848, ECO…	inflammatory response [GO:0006954]; interleukin-17-mediated signaling pathway [GO:0097400]	interleukin-17 receptor activity [GO:0030368]	cytoplasm [GO:0005737]; extracellular region [GO:0005576]; integral component of membrane [GO:0016021]; plasma membrane [GO:0005886]
Q13478	IL18R1 IL1RRP	IL18R_HUMAN	Interleukin-18 receptor 1 (IL-18R-1) (IL-18R1) (CD218 antigen-like family member A) (CDw218a) (IL1 receptor-related protein) (IL-1Rrp) (IL1R-rp) (Interleukin-18 receptor alpha) (IL-18R-alpha) (IL-18Ralpha) (CD antigen CD218a)	541	330-350	FUNCTION: Within the IL18 receptor complex, responsible for the binding of the proinflammatory cytokine IL18, but not IL1A nor IL1B (PubMed:8626725, PubMed:14528293, PubMed:25261253, PubMed:25500532). Involved in IL18-mediated IFNG synthesis from T-helper 1 (Th1) cells (PubMed:10653850). Contributes to IL18-induced cytokine production, either independently of SLC12A3, or as a complex with SLC12A3…	cellular response to cytokine stimulus [GO:0071345]; immune response [GO:0006955]; inflammatory response [GO:0006954]; interleukin-18-mediated signaling pathway [GO:0035655]; natural killer cell activation [GO:0030101]; negative regulation of cold-induced thermogenesis [GO:0120163]; positive regulation of interferon-gamma production [GO:0032729]; positive regulation of NF-kappaB transcription fac…	interleukin-18 binding [GO:0042007]; interleukin-18 receptor activity [GO:0042008]; interleukin-1 receptor activity [GO:0004908]; signaling receptor activity [GO:0038023]	integral component of membrane [GO:0016021]; plasma membrane [GO:0005886]
O95256	IL18RAP IL1R7	I18RA_HUMAN	Interleukin-18 receptor accessory protein (IL-18 receptor accessory protein) (IL-18RAcP) (Accessory protein-like) (AcPL) (CD218 antigen-like family member B) (CDw218b) (IL-1R accessory protein-like) (IL-1RAcPL) (Interleukin-1 receptor 7) (IL-1R-7) (IL-1R7) (Interleukin-18 receptor accessory protein-like) (Interleukin-18 receptor beta) (IL-18R-beta) (IL-18Rbeta) (CD antigen CD218b)	599	357-377	FUNCTION: Within the IL18 receptor complex, does not mediate IL18-binding, but involved in IL18-dependent signal transduction, leading to NF-kappa-B and JNK activation (PubMed:9792649, PubMed:14528293, PubMed:25500532). May play a role in IL18-mediated IFNG synthesis from T-helper 1 (Th1) cells (Probable). {ECO:0000269|PubMed:14528293, ECO:0000269|PubMed:25500532, ECO:0000269|PubMed:9792649, ECO:…	cell population proliferation [GO:0008283]; cellular response to hydrogen peroxide [GO:0070301]; immune response [GO:0006955]; inflammatory response [GO:0006954]; interferon-gamma production [GO:0032609]; interleukin-18-mediated signaling pathway [GO:0035655]; interleukin-6 production [GO:0032635]; neutrophil activation [GO:0042119]; positive regulation of natural killer cell mediated cytotoxicit…	interleukin-18 receptor activity [GO:0042008]	interleukin-18 receptor complex [GO:0045092]; plasma membrane [GO:0005886]
Q9UHF4	IL20RA UNQ681/PRO1315	I20RA_HUMAN	Interleukin-20 receptor subunit alpha (IL-20 receptor subunit alpha) (IL-20R-alpha) (IL-20RA) (Cytokine receptor class-II member 8) (Cytokine receptor family 2 member 8) (CRF2-8) (IL-20R1) (ZcytoR7)	553	251-271	FUNCTION: The IL20RA/IL20RB dimer is a receptor for IL19, IL20 and IL24. The IL20RA/IL10RB dimer is a receptor for IL26.	cytokine-mediated signaling pathway [GO:0019221]; positive regulation of intrinsic apoptotic signaling pathway [GO:2001244]; regulation of bone resorption [GO:0045124]	cytokine receptor activity [GO:0004896]; interleukin-20 binding [GO:0042015]	integral component of membrane [GO:0016021]; plasma membrane [GO:0005886]
Q9HBE5	IL21R NILR UNQ3121/PRO10273	IL21R_HUMAN	Interleukin-21 receptor (IL-21 receptor) (IL-21R) (Novel interleukin receptor) (CD antigen CD360)	538	233-253	FUNCTION: This is a receptor for interleukin-21.	interleukin-21-mediated signaling pathway [GO:0038114]; natural killer cell activation [GO:0030101]	cytokine receptor activity [GO:0004896]; interleukin-21 receptor activity [GO:0001532]; transmembrane signaling receptor activity [GO:0004888]	integral component of membrane [GO:0016021]; plasma membrane [GO:0005886]
Q8NI17	IL31RA CRL3 GPL UNQ6368/PRO21073/PRO21384	IL31R_HUMAN	Interleukin-31 receptor subunit alpha (IL-31 receptor subunit alpha) (IL-31R subunit alpha) (IL-31R-alpha) (IL-31RA) (Cytokine receptor-like 3) (GLM-R) (hGLM-R) (Gp130-like monocyte receptor) (Gp130-like receptor) (ZcytoR17)	732	520-540	FUNCTION: Associates with OSMR to form the interleukin-31 receptor which activates STAT3 and to a lower extent STAT1 and STAT5 (PubMed:11877449, PubMed:14504285, PubMed:15627637, PubMed:15194700). May function in skin immunity (PubMed:15184896). Mediates IL31-induced itch, probably in a manner dependent on cation channels TRPA1 and TRPV1 (By similarity). Positively regulates numbers and cycling s…	acute inflammatory response to antigenic stimulus [GO:0002438]; cytokine-mediated signaling pathway [GO:0019221]; defense response [GO:0006952]; defense response to other organism [GO:0098542]; glandular epithelial cell differentiation [GO:0002067]; homeostatic process [GO:0042592]; macrophage differentiation [GO:0030225]; MAPK cascade [GO:0000165]; monocyte differentiation [GO:0030224]; negative…	cytokine binding [GO:0019955]; cytokine receptor activity [GO:0004896]; protein kinase binding [GO:0019901]; transcription coactivator activity [GO:0003713]	axon [GO:0030424]; cell junction [GO:0030054]; external side of plasma membrane [GO:0009897]; integral component of membrane [GO:0016021]; plasma membrane [GO:0005886]; presynaptic membrane [GO:0042734]; receptor complex [GO:0043235]
