# Supplementary material for: Regulation of cytokine signaling through direct interaction between cytokine receptors and the ATG16L1 WD40 domain
Source: Nat Commun. 2020 Nov 20;11:5919. doi: 10.1038/s41467-020-19670-4 (PMC7679444; doi:10.1038/s41467-020-19670-4)
Supplement: Supplementary file 7 — Supplementary Data 4 [file 41467_2020_19670_MOESM7_ESM.xlsx]

## Sheet: Suppl. Data 4
Uniprot Entry	Gene Name	Entry Name	Protein Name	Length	Transmembrane	Motif Position	Motif Identity
Q01638	IL1RL1 DER4 ST2 T1	ILRL1_HUMAN	Interleukin-1 receptor-like 1 (Protein ST2)	556	329-349	359-371	LLw...RDIA....KPYKtR
						361-371	WRDIA....KPYKtR
Q9HB29	IL1RL2 IL1RRP2	ILRL2_HUMAN	Interleukin-1 receptor-like 2 (IL-36 receptor) (IL-36R) (Interleukin-1 receptor-related protein 2) (IL-1Rrp2) (IL1R-rp2)	575	336-356	355-370	IYnifkIDIV....LWYRsA
						361-370	IDIV....LWYRsA
						421-432	LFifg.RDEFPgQ
						425-432	GRDEFPgQ
Q9NPH3	IL1RAP C3orf13 IL1R3	IL1AP_HUMAN	Interleukin-1 receptor accessory protein (IL-1 receptor accessory protein) (IL-1RAcP) (Interleukin-1 receptor 3) (IL-1R-3) (IL-1R3)	570	368-388	524-541	IKwk..GEKSkypqGRFWkQ
						528-541	GEKSkypqGRFWkQ
						524-536	IKwk..GEKSKYPqG
						528-536	GEKSKYPqG
Q9NZN1	IL1RAPL1 OPHN4	IRPL1_HUMAN	Interleukin-1 receptor accessory protein-like 1 (IL-1-RAPL-1) (IL-1RAPL-1) (IL1RAPL-1) (Oligophrenin-4) (Three immunoglobulin domain-containing IL-1 receptor-related 2) (TIGIRR-2) (X-linked interleukin-1 receptor accessory protein-like 1)	696	358-378	377-396	IYkcykIEIMlfyrNHFGaE
						600-618	LAtah.PDLRstfhNTYHsQ
						383-396	IEIMlfyrNHFGaE
						573-584	LDVSeq..GPFGeL
Q9NP60	IL1RAPL2 IL1R9	IRPL2_HUMAN	X-linked interleukin-1 receptor accessory protein-like 2 (IL-1 receptor accessory protein-like 2) (IL-1-RAPL-2) (IL-1RAPL-2) (IL1RAPL-2) (IL1RAPL-2-related protein) (Interleukin-1 receptor 9) (IL-1R-9) (IL-1R9) (Three immunoglobulin domain-containing IL-1 receptor-related 1) (TIGIRR-1)	686	355-375	374-389	IYkcynIELM....LFYRqH
						380-389	IELM....LFYRqH
						374-388	IYkcynIELMLFYrQ
						380-388	IELMLFYrQ
P14784	IL2RB IL15RB	IL2RB_HUMAN	Interleukin-2 receptor subunit beta (IL-2 receptor subunit beta) (IL-2R subunit beta) (IL-2RB) (High affinity IL-2 receptor subunit beta) (Interleukin-15 receptor subunit beta) (p70-75) (p75) (CD antigen CD122)	551	241-265	381-390	YFt...YDPYSeE
						384-390	YDPYSeE
P31785	IL2RG	IL2RG_HUMAN	Cytokine receptor common subunit gamma (Interleukin-2 receptor subunit gamma) (IL-2 receptor subunit gamma) (IL-2R subunit gamma) (IL-2RG) (gammaC) (p64) (CD antigen CD132)	369	263-283	293-310	LKnl..EDLVteyhGNFSaW
						299-313	LV....TEYHgnf.SAWSgV
						296-310	LEDLVteyhGNFSaW
P26951	IL3RA IL3R	IL3RA_HUMAN	Interleukin-3 receptor subunit alpha (IL-3 receptor subunit alpha) (IL-3R subunit alpha) (IL-3R-alpha) (IL-3RA) (CD antigen CD123)	378	306-325	345-360	IGdsfqNDKL....VVWEaG
P32927	CSF2RB IL3RB IL5RB	IL3RB_HUMAN	Cytokine receptor common subunit beta (CDw131) (GM-CSF/IL-3/IL-5 receptor common beta subunit) (CD antigen CD131)	897	444-460	486-498	LFqngsAELWPpG
P24394	IL4R IL4RA 582J2.1	IL4RA_HUMAN	Interleukin-4 receptor subunit alpha (IL-4 receptor subunit alpha) (IL-4R subunit alpha) (IL-4R-alpha) (IL-4RA) (CD antigen CD124) [Cleaved into: Soluble interleukin-4 receptor subunit alpha (Soluble IL-4 receptor subunit alpha) (Soluble IL-4R-alpha) (sIL4Ralpha/prot) (IL-4-binding protein) (IL4-BP)]	825	233-256	780-798	LApsgiSEKSkss.SSFHpA
						785-798	ISEKSkss.SSFHpA
						258-266	IK....KEWWDqI
						356-368	ISvvrcVELFEaP
						445-451	WDEFPsA
Q01344	IL5RA IL5R	IL5RA_HUMAN	Interleukin-5 receptor subunit alpha (IL-5 receptor subunit alpha) (IL-5R subunit alpha) (IL-5R-alpha) (IL-5RA) (CDw125) (CD antigen CD125)	420	343-362	382-394	IKDLFvt..TNYEkA
P08887	IL6R	IL6RA_HUMAN	Interleukin-6 receptor subunit alpha (IL-6 receptor subunit alpha) (IL-6R subunit alpha) (IL-6R-alpha) (IL-6RA) (IL-6R 1) (Membrane glycoprotein 80) (gp80) (CD antigen CD126)	468	366-386	459-468	ISn...TDYFFpR
P40189	IL6ST	IL6RB_HUMAN	Interleukin-6 receptor subunit beta (IL-6 receptor subunit beta) (IL-6R subunit beta) (IL-6R-beta) (IL-6RB) (CDw130) (Interleukin-6 signal transducer) (Membrane glycoprotein 130) (gp130) (Oncostatin-M receptor subunit alpha) (CD antigen CD130)	918	620-641	638-655	LFcfnkRDLIkk..HIWPnV
						708-717	LKs...LDLFKkE
						711-717	LDLFKkE
P16871	IL7R	IL7RA_HUMAN	Interleukin-7 receptor subunit alpha (IL-7 receptor subunit alpha) (IL-7R subunit alpha) (IL-7R-alpha) (IL-7RA) (CDw127) (CD antigen CD127)	459	240-264	322-331	GFl...QDTFPqQ
						324-331	LQDTFPqQ
Q01113	IL9R	IL9R_HUMAN	Interleukin-9 receptor (IL-9 receptor) (IL-9R) (CD antigen CD129)	521	271-291	387-403	LSs...EDVLpagcTEWRvQ
Q08334	IL10RB CRFB4 D21S58 D21S66	I10R2_HUMAN	Interleukin-10 receptor subunit beta (IL-10 receptor subunit beta) (IL-10R subunit beta) (IL-10RB) (Cytokine receptor class-II member 4) (Cytokine receptor family 2 member 4) (CRF2-4) (Interleukin-10 receptor subunit 2) (IL-10R subunit 2) (IL-10R2) (CD antigen CDw210b)	325	221-242	283-295	FPlsdeNDVFDkL
Q99665	IL12RB2	I12R2_HUMAN	Interleukin-12 receptor subunit beta-2 (IL-12 receptor subunit beta-2) (IL-12R subunit beta-2) (IL-12R-beta-2) (IL-12RB2)	862	623-643	705-721	LVi...SEVLhqvtPVFRhP
						707-721	ISEVLhqvtPVFRhP
						763-770	LVDLYKvL
P78552	IL13RA1 IL13R IL13RA	I13R1_HUMAN	Interleukin-13 receptor subunit alpha-1 (IL-13 receptor subunit alpha-1) (IL-13R subunit alpha-1) (IL-13R-alpha-1) (IL-13RA1) (Cancer/testis antigen 19) (CT19) (CD antigen CD213a1)	427	344-367	382-392	GKif..KEMFGdQ
						397-408	LHwkk.YDIYEkQ
						385-392	FKEMFGdQ
						402-408	YDIYEkQ
Q96F46	IL17RA IL17R	I17RA_HUMAN	Interleukin-17 receptor A (IL-17 receptor A) (IL-17RA) (CDw217) (CD antigen CD217)	866	321-341	347-364	LAgpg.SEKYsdd.TKYTdG
						351-364	GSEKYsdd.TKYTdG
						472-482	GKpv..GDLFTaA
						567-577	LRaa..LDRFRdW
						529-537	FEEVYFRiQ
						529-536	FEEVYFrI
						476-482	GDLFTaA
						571-577	LDRFRdW
Q8NAC3	IL17RC UNQ6118/PRO20040/PRO38901	I17RC_HUMAN	Interleukin-17 receptor C (IL-17 receptor C) (IL-17RC) (Interleukin-17 receptor homolog) (IL17Rhom) (Interleukin-17 receptor-like protein) (IL-17RL) (ZcytoR14)	791	539-559	619-636	LWsr..RELSaqgpVAWFhA
						611-623	LPlrvaVDLWSrR
						763-769	LDSYFhP
Q8NFM7	IL17RD IL17RLM SEF UNQ6115/PRO20026	I17RD_HUMAN	Interleukin-17 receptor D (IL-17 receptor D) (IL-17RD) (IL17Rhom) (Interleukin-17 receptor-like protein) (Sef homolog) (hSef)	739	300-320	552-570	FIdee.PDWFekqfVPFHpP
						718-732	GSck..ADLGc...RSYTdE
						552-563	FIdee.PDWFEkQ
						574-585	YRepv.LEKFDsG
						391-397	LDLWEdF
						579-585	LEKFDsG
Q8NFR9	IL17RE UNQ3056/PRO9877	I17RE_HUMAN	Interleukin-17 receptor E (IL-17 receptor E) (IL-17RE)	667	455-475	518-530	GGrdviVDLWEgR
						523-530	IVDLWEgR
Q13478	IL18R1 IL1RRP	IL18R_HUMAN	Interleukin-18 receptor 1 (IL-18R-1) (IL-18R1) (CD218 antigen-like family member A) (CDw218a) (IL1 receptor-related protein) (IL-1Rrp) (IL1R-rp) (Interleukin-18 receptor alpha) (IL-18R-alpha) (IL-18Ralpha) (CD antigen CD218a)	541	330-350	350-362	IYr...VDLV....LFYRhL
						498-511	LKwk..ADKS....LSYNsR
						350-361	IYr...VDLVLFYrH
O95256	IL18RAP IL1R7	I18RA_HUMAN	Interleukin-18 receptor accessory protein (IL-18 receptor accessory protein) (IL-18RAcP) (Accessory protein-like) (AcPL) (CD218 antigen-like family member B) (CDw218b) (IL-1R accessory protein-like) (IL-1RAcPL) (Interleukin-1 receptor 7) (IL-1R-7) (IL-1R7) (Interleukin-18 receptor accessory protein-like) (Interleukin-18 receptor beta) (IL-18R-beta) (IL-18Rbeta) (CD antigen CD218b)	599	357-377	380-395	LLyrhwIEIV....LLYRtY
						385-395	WIEIV....LLYRtY
						386-395	IEIV....LLYRtY
Q9UHF4	IL20RA UNQ681/PRO1315	I20RA_HUMAN	Interleukin-20 receptor subunit alpha (IL-20 receptor subunit alpha) (IL-20R-alpha) (IL-20RA) (Cytokine receptor class-II member 8) (Cytokine receptor family 2 member 8) (CRF2-8) (IL-20R1) (ZcytoR7)	553	251-271	388-406	LSrtipPDKTvie.YEYDvR
						296-303	FDKRFFvP
						399-406	IEYEYDvR
Q9HBE5	IL21R NILR UNQ3121/PRO10273	IL21R_HUMAN	Interleukin-21 receptor (IL-21 receptor) (IL-21R) (Novel interleukin receptor) (CD antigen CD360)	538	233-253	453-468	LAdg..EDWAgg..LPWGgR
						456-468	GEDWAgg..LPWGgR
						298-309	GSs...LELGPWSpE
						267-279	IWavpsPERFFmP
						301-309	LELGPWSpE
						314-320	LEVYScH
Q8NI17	IL31RA CRL3 GPL UNQ6368/PRO21073/PRO21384	IL31R_HUMAN	Interleukin-31 receptor subunit alpha (IL-31 receptor subunit alpha) (IL-31R subunit alpha) (IL-31R-alpha) (IL-31RA) (Cytokine receptor-like 3) (GLM-R) (hGLM-R) (Gp130-like monocyte receptor) (Gp130-like receptor) (ZcytoR17)	732	520-540	603-615	LV....IDKLv...VNFGnV
						605-615	IDKLv...VNFGnV
						612-623	FGnvl.QEIFTdE
						616-623	LQEIFTdE
