# Supplementary material for: Regulation of cytokine signaling through direct interaction between cytokine receptors and the ATG16L1 WD40 domain
Source: Nat Commun. 2020 Nov 20;11:5919. doi: 10.1038/s41467-020-19670-4 (PMC7679444; doi:10.1038/s41467-020-19670-4)
Supplement: Supplementary file 8 — Supplementary Data 5 [file 41467_2020_19670_MOESM8_ESM.xlsx]

## Sheet: Suppl. Data 5
sp|A0A087WTH5|KCE1B_HUMAN Potassium voltage-gated channel subfamily E member 1B OS=Homo sapiens GN=KCNE1B PE=3 SV=2.prot
sp|A0PJX4|SHSA3_HUMAN Protein shisa-3 homolog OS=Homo sapiens GN=SHISA3 PE=1 SV=1.prot
sp|A2RRL7|TM213_HUMAN Transmembrane protein 213 OS=Homo sapiens GN=TMEM213 PE=3 SV=2.prot
sp|A2RUT3|TMM89_HUMAN Transmembrane protein 89 OS=Homo sapiens GN=TMEM89 PE=2 SV=1.prot
sp|A2VDJ0|T131L_HUMAN Transmembrane protein 131-like OS=Homo sapiens GN=KIAA0922 PE=1 SV=2.prot
sp|A6BM72|MEG11_HUMAN Multiple epidermal growth factor-like domains protein 11 OS=Homo sapiens GN=MEGF11 PE=2 SV=3.prot
sp|A6H8M9|CDHR4_HUMAN Cadherin-related family member 4 OS=Homo sapiens GN=CDHR4 PE=2 SV=1.prot
sp|A6NDA9|LRIT2_HUMAN Leucine-rich repeat.prot
sp|A6NF34|ANTRL_HUMAN Anthrax toxin receptor-like OS=Homo sapiens GN=ANTXRL PE=3 SV=3.prot
sp|A6NFA1|TIKI2_HUMAN Metalloprotease TIKI2 OS=Homo sapiens GN=TRABD2B PE=1 SV=2.prot
sp|A6NFU0|F187A_HUMAN Ig-like V-type domain-containing protein FAM187A OS=Homo sapiens GN=FAM187A PE=3 SV=1.prot
sp|A6NGZ8|SMIM9_HUMAN Small integral membrane protein 9 OS=Homo sapiens GN=SMIM9 PE=3 SV=1.prot
sp|A6NHS7|MANS4_HUMAN MANSC domain-containing protein 4 OS=Homo sapiens GN=MANSC4 PE=3 SV=3.prot
sp|A6NI73|LIRA5_HUMAN Leukocyte immunoglobulin-like receptor subfamily A member 5 OS=Homo sapiens GN=LILRA5 PE=1 SV=1.prot
sp|A6NJW9|CD8BL_HUMAN Putative T-cell surface glycoprotein CD8 beta-2 chain OS=Homo sapiens GN=CD8BP PE=5 SV=2.prot
sp|A6NLU5|VTM2B_HUMAN V-set and transmembrane domain-containing protein 2B OS=Homo sapiens GN=VSTM2B PE=3 SV=2.prot
sp|A6NLX4|TM210_HUMAN Transmembrane protein 210 OS=Homo sapiens GN=TMEM210 PE=3 SV=1.prot
sp|A6NM11|L37A2_HUMAN Leucine-rich repeat-containing protein 37A2 OS=Homo sapiens GN=LRRC37A2 PE=2 SV=2.prot
sp|A6NMB1|SIG16_HUMAN Sialic acid-binding Ig-like lectin 16 OS=Homo sapiens GN=SIGLEC16 PE=2 SV=3.prot
sp|A6NMS7|L37A1_HUMAN Leucine-rich repeat-containing protein 37A OS=Homo sapiens GN=LRRC37A PE=2 SV=3.prot
sp|A8K4G0|CLM7_HUMAN CMRF35-like molecule 7 OS=Homo sapiens GN=CD300LB PE=1 SV=2.prot
sp|A8MVS5|HIDE1_HUMAN Protein HIDE1 OS=Homo sapiens GN=HIDE1 PE=2 SV=2.prot
sp|A8MVW0|F1712_HUMAN Protein FAM171A2 OS=Homo sapiens GN=FAM171A2 PE=1 SV=1.prot
sp|A8MVW5|HECA2_HUMAN HEPACAM family member 2 OS=Homo sapiens GN=HEPACAM2 PE=1 SV=1.prot
sp|A8MVZ5|BTNLA_HUMAN Butyrophilin-like protein 10 OS=Homo sapiens GN=BTNL10 PE=5 SV=2.prot
sp|A8MWY0|K132L_HUMAN UPF0577 protein KIAA1324-like OS=Homo sapiens GN=KIAA1324L PE=1 SV=2.prot
sp|A8MXK1|VSTM5_HUMAN V-set and transmembrane domain-containing protein 5 OS=Homo sapiens GN=VSTM5 PE=3 SV=1.prot
sp|B0FP48|UPK3L_HUMAN Uroplakin-3b-like protein OS=Homo sapiens GN=UPK3BL PE=2 SV=1.prot
sp|B4DS77|SHSA9_HUMAN Protein shisa-9 OS=Homo sapiens GN=SHISA9 PE=2 SV=3.prot
sp|B6A8C7|TARM1_HUMAN T-cell-interacting.prot
sp|B6SEH8|ERVV1_HUMAN Endogenous retrovirus group V member 1 Env polyprotein OS=Homo sapiens GN=ERVV-1 PE=2 SV=1.prot
sp|B8ZZ34|SHSA8_HUMAN Putative protein shisa-8 OS=Homo sapiens GN=SHISA8 PE=5 SV=2.prot
sp|F2Z333|FND10_HUMAN Fibronectin type III domain-containing protein 10 OS=Homo sapiens GN=FNDC10 PE=3 SV=1.prot
sp|I3L273|GFY_HUMAN Golgi-associated olfactory signaling regulator OS=Homo sapiens GN=GFY PE=3 SV=1.prot
sp|O00168|PLM_HUMAN Phospholemman OS=Homo sapiens GN=FXYD1 PE=1 SV=2.prot
sp|O00206|TLR4_HUMAN Toll-like receptor 4 OS=Homo sapiens GN=TLR4 PE=1 SV=2.prot
sp|O00220|TR10A_HUMAN Tumor necrosis factor receptor superfamily member 10A OS=Homo sapiens GN=TNFRSF10A PE=1 SV=3.prot
sp|O00238|BMR1B_HUMAN Bone morphogenetic protein receptor type-1B OS=Homo sapiens GN=BMPR1B PE=1 SV=1.prot
sp|O00241|SIRB1_HUMAN Signal-regulatory protein beta-1 OS=Homo sapiens GN=SIRPB1 PE=1 SV=5.prot
sp|O00478|BT3A3_HUMAN Butyrophilin subfamily 3 member A3 OS=Homo sapiens GN=BTN3A3 PE=1 SV=1.prot
sp|O00481|BT3A1_HUMAN Butyrophilin subfamily 3 member A1 OS=Homo sapiens GN=BTN3A1 PE=1 SV=3.prot
sp|O00526|UPK2_HUMAN Uroplakin-2 OS=Homo sapiens GN=UPK2 PE=1 SV=2.prot
sp|O00533|NCHL1_HUMAN Neural cell adhesion molecule L1-like protein OS=Homo sapiens GN=CHL1 PE=1 SV=4.prot
sp|O00548|DLL1_HUMAN Delta-like protein 1 OS=Homo sapiens GN=DLL1 PE=1 SV=2.prot
sp|O00592|PODXL_HUMAN Podocalyxin OS=Homo sapiens GN=PODXL PE=1 SV=2.prot
sp|O14511|NRG2_HUMAN Pro-neuregulin-2.prot
sp|O14522|PTPRT_HUMAN Receptor-type tyrosine-protein phosphatase T OS=Homo sapiens GN=PTPRT PE=1 SV=6.prot
sp|O14668|TMG1_HUMAN Transmembrane gamma-carboxyglutamic acid protein 1 OS=Homo sapiens GN=PRRG1 PE=1 SV=1.prot
sp|O14669|TMG2_HUMAN Transmembrane gamma-carboxyglutamic acid protein 2 OS=Homo sapiens GN=PRRG2 PE=1 SV=1.prot
sp|O14672|ADA10_HUMAN Disintegrin and metalloproteinase domain-containing protein 10 OS=Homo sapiens GN=ADAM10 PE=1 SV=1.prot
sp|O14763|TR10B_HUMAN Tumor necrosis factor receptor superfamily member 10B OS=Homo sapiens GN=TNFRSF10B PE=1 SV=2.prot
sp|O14786|NRP1_HUMAN Neuropilin-1 OS=Homo sapiens GN=NRP1 PE=1 SV=3.prot
sp|O14917|PCD17_HUMAN Protocadherin-17 OS=Homo sapiens GN=PCDH17 PE=2 SV=2.prot
sp|O14931|NCTR3_HUMAN Natural cytotoxicity triggering receptor 3 OS=Homo sapiens GN=NCR3 PE=1 SV=1.prot
sp|O14944|EREG_HUMAN Proepiregulin OS=Homo sapiens GN=EREG PE=1 SV=1.prot
sp|O14967|CLGN_HUMAN Calmegin OS=Homo sapiens GN=CLGN PE=1 SV=1.prot
sp|O15031|PLXB2_HUMAN Plexin-B2 OS=Homo sapiens GN=PLXNB2 PE=1 SV=3.prot
sp|O15146|MUSK_HUMAN Muscle.prot
sp|O15197|EPHB6_HUMAN Ephrin type-B receptor 6 OS=Homo sapiens GN=EPHB6 PE=1 SV=4.prot
sp|O15320|CTGE5_HUMAN cTAGE family member 5 OS=Homo sapiens GN=CTAGE5 PE=1 SV=4.prot
sp|O15389|SIGL5_HUMAN Sialic acid-binding Ig-like lectin 5 OS=Homo sapiens GN=SIGLEC5 PE=1 SV=1.prot
sp|O15394|NCAM2_HUMAN Neural cell adhesion molecule 2 OS=Homo sapiens GN=NCAM2 PE=1 SV=2.prot
sp|O15455|TLR3_HUMAN Toll-like receptor 3 OS=Homo sapiens GN=TLR3 PE=1 SV=1.prot
sp|O15533|TPSN_HUMAN Tapasin OS=Homo sapiens GN=TAPBP PE=1 SV=1.prot
sp|O42043|ENK18_HUMAN Endogenous retrovirus group K member 18 Env polyprotein OS=Homo sapiens GN=ERVK-18 PE=1 SV=2.prot
sp|O43157|PLXB1_HUMAN Plexin-B1 OS=Homo sapiens GN=PLXNB1 PE=1 SV=3.prot
sp|O43184|ADA12_HUMAN Disintegrin and metalloproteinase domain-containing protein 12 OS=Homo sapiens GN=ADAM12 PE=1 SV=3.prot
sp|O43291|SPIT2_HUMAN Kunitz-type protease inhibitor 2 OS=Homo sapiens GN=SPINT2 PE=1 SV=2.prot
sp|O43300|LRRT2_HUMAN Leucine-rich repeat transmembrane neuronal protein 2 OS=Homo sapiens GN=LRRTM2 PE=2 SV=3.prot
sp|O43493|TGON2_HUMAN Trans-Golgi network integral membrane protein 2 OS=Homo sapiens GN=TGOLN2 PE=1 SV=2.prot
sp|O43506|ADA20_HUMAN Disintegrin and metalloproteinase domain-containing protein 20 OS=Homo sapiens GN=ADAM20 PE=2 SV=2.prot
sp|O43570|CAH12_HUMAN Carbonic anhydrase 12 OS=Homo sapiens GN=CA12 PE=1 SV=1.prot
sp|O43699|SIGL6_HUMAN Sialic acid-binding Ig-like lectin 6 OS=Homo sapiens GN=SIGLEC6 PE=1 SV=2.prot
sp|O43914|TYOBP_HUMAN TYRO protein tyrosine kinase-binding protein OS=Homo sapiens GN=TYROBP PE=1 SV=1.prot
sp|O60245|PCDH7_HUMAN Protocadherin-7 OS=Homo sapiens GN=PCDH7 PE=1 SV=2.prot
sp|O60279|SUSD5_HUMAN Sushi domain-containing protein 5 OS=Homo sapiens GN=SUSD5 PE=1 SV=3.prot
sp|O60309|L37A3_HUMAN Leucine-rich repeat-containing protein 37A3 OS=Homo sapiens GN=LRRC37A3 PE=2 SV=2.prot
sp|O60330|PCDGC_HUMAN Protocadherin gamma-A12 OS=Homo sapiens GN=PCDHGA12 PE=2 SV=1.prot
sp|O60449|LY75_HUMAN Lymphocyte antigen 75 OS=Homo sapiens GN=LY75 PE=1 SV=3.prot
sp|O60462|NRP2_HUMAN Neuropilin-2 OS=Homo sapiens GN=NRP2 PE=1 SV=2.prot
sp|O60469|DSCAM_HUMAN Down syndrome cell adhesion molecule OS=Homo sapiens GN=DSCAM PE=1 SV=2.prot
sp|O60486|PLXC1_HUMAN Plexin-C1 OS=Homo sapiens GN=PLXNC1 PE=1 SV=1.prot
sp|O60487|MPZL2_HUMAN Myelin protein zero-like protein 2 OS=Homo sapiens GN=MPZL2 PE=1 SV=1.prot
sp|O60500|NPHN_HUMAN Nephrin OS=Homo sapiens GN=NPHS1 PE=1 SV=1.prot
sp|O60602|TLR5_HUMAN Toll-like receptor 5 OS=Homo sapiens GN=TLR5 PE=1 SV=4.prot
sp|O60603|TLR2_HUMAN Toll-like receptor 2 OS=Homo sapiens GN=TLR2 PE=1 SV=1.prot
sp|O60894|RAMP1_HUMAN Receptor activity-modifying protein 1 OS=Homo sapiens GN=RAMP1 PE=1 SV=1.prot
sp|O60895|RAMP2_HUMAN Receptor activity-modifying protein 2 OS=Homo sapiens GN=RAMP2 PE=1 SV=2.prot
sp|O60896|RAMP3_HUMAN Receptor activity-modifying protein 3 OS=Homo sapiens GN=RAMP3 PE=1 SV=1.prot
sp|O60939|SCN2B_HUMAN Sodium channel subunit beta-2 OS=Homo sapiens GN=SCN2B PE=1 SV=1.prot
sp|O71037|ENK19_HUMAN Endogenous retrovirus group K member 19 Env polyprotein OS=Homo sapiens GN=ERVK-19 PE=1 SV=2.prot
sp|O75019|LIRA1_HUMAN Leukocyte immunoglobulin-like receptor subfamily A member 1 OS=Homo sapiens GN=LILRA1 PE=2 SV=1.prot
sp|O75022|LIRB3_HUMAN Leukocyte immunoglobulin-like receptor subfamily B member 3 OS=Homo sapiens GN=LILRB3 PE=2 SV=3.prot
sp|O75023|LIRB5_HUMAN Leukocyte immunoglobulin-like receptor subfamily B member 5 OS=Homo sapiens GN=LILRB5 PE=1 SV=1.prot
sp|O75051|PLXA2_HUMAN Plexin-A2 OS=Homo sapiens GN=PLXNA2 PE=1 SV=4.prot
sp|O75054|IGSF3_HUMAN Immunoglobulin superfamily member 3 OS=Homo sapiens GN=IGSF3 PE=2 SV=3.prot
sp|O75056|SDC3_HUMAN Syndecan-3 OS=Homo sapiens GN=SDC3 PE=1 SV=2.prot
sp|O75074|LRP3_HUMAN Low-density lipoprotein receptor-related protein 3 OS=Homo sapiens GN=LRP3 PE=2 SV=2.prot
sp|O75077|ADA23_HUMAN Disintegrin and metalloproteinase domain-containing protein 23 OS=Homo sapiens GN=ADAM23 PE=1 SV=1.prot
sp|O75078|ADA11_HUMAN Disintegrin and metalloproteinase domain-containing protein 11 OS=Homo sapiens GN=ADAM11 PE=2 SV=3.prot
sp|O75096|LRP4_HUMAN Low-density lipoprotein receptor-related protein 4 OS=Homo sapiens GN=LRP4 PE=1 SV=4.prot
sp|O75121|MFA3L_HUMAN Microfibrillar-associated protein 3-like OS=Homo sapiens GN=MFAP3L PE=1 SV=3.prot
sp|O75144|ICOSL_HUMAN ICOS ligand OS=Homo sapiens GN=ICOSLG PE=1 SV=2.prot
sp|O75197|LRP5_HUMAN Low-density lipoprotein receptor-related protein 5 OS=Homo sapiens GN=LRP5 PE=1 SV=2.prot
sp|O75309|CAD16_HUMAN Cadherin-16 OS=Homo sapiens GN=CDH16 PE=2 SV=1.prot
sp|O75325|LRRN2_HUMAN Leucine-rich repeat neuronal protein 2 OS=Homo sapiens GN=LRRN2 PE=2 SV=2.prot
sp|O75445|USH2A_HUMAN Usherin OS=Homo sapiens GN=USH2A PE=1 SV=3.prot
sp|O75460|ERN1_HUMAN Serine.prot
sp|O75509|TNR21_HUMAN Tumor necrosis factor receptor superfamily member 21 OS=Homo sapiens GN=TNFRSF21 PE=1 SV=1.prot
sp|O75578|ITA10_HUMAN Integrin alpha-10 OS=Homo sapiens GN=ITGA10 PE=2 SV=2.prot
sp|O75581|LRP6_HUMAN Low-density lipoprotein receptor-related protein 6 OS=Homo sapiens GN=LRP6 PE=1 SV=2.prot
sp|O75631|UPK3A_HUMAN Uroplakin-3a OS=Homo sapiens GN=UPK3A PE=1 SV=3.prot
sp|O75787|RENR_HUMAN Renin receptor OS=Homo sapiens GN=ATP6AP2 PE=1 SV=2.prot
sp|O75871|CEAM4_HUMAN Carcinoembryonic antigen-related cell adhesion molecule 4 OS=Homo sapiens GN=CEACAM4 PE=1 SV=2.prot
sp|O75882|ATRN_HUMAN Attractin OS=Homo sapiens GN=ATRN PE=1 SV=2.prot
sp|O75976|CBPD_HUMAN Carboxypeptidase D OS=Homo sapiens GN=CPD PE=1 SV=2.prot
sp|O76036|NCTR1_HUMAN Natural cytotoxicity triggering receptor 1 OS=Homo sapiens GN=NCR1 PE=1 SV=1.prot
sp|O76095|JTB_HUMAN Protein JTB OS=Homo sapiens GN=JTB PE=1 SV=1.prot
sp|O94856|NFASC_HUMAN Neurofascin OS=Homo sapiens GN=NFASC PE=1 SV=4.prot
sp|O94898|LRIG2_HUMAN Leucine-rich repeats and immunoglobulin-like domains protein 2 OS=Homo sapiens GN=LRIG2 PE=2 SV=3.prot
sp|O94933|SLIK3_HUMAN SLIT and NTRK-like protein 3 OS=Homo sapiens GN=SLITRK3 PE=2 SV=2.prot
sp|O94985|CSTN1_HUMAN Calsyntenin-1 OS=Homo sapiens GN=CLSTN1 PE=1 SV=1.prot
sp|O94991|SLIK5_HUMAN SLIT and NTRK-like protein 5 OS=Homo sapiens GN=SLITRK5 PE=2 SV=2.prot
sp|O95185|UNC5C_HUMAN Netrin receptor UNC5C OS=Homo sapiens GN=UNC5C PE=2 SV=2.prot
sp|O95196|CSPG5_HUMAN Chondroitin sulfate proteoglycan 5 OS=Homo sapiens GN=CSPG5 PE=1 SV=3.prot
sp|O95206|PCDH8_HUMAN Protocadherin-8 OS=Homo sapiens GN=PCDH8 PE=2 SV=2.prot
sp|O95256|I18RA_HUMAN Interleukin-18 receptor accessory protein OS=Homo sapiens GN=IL18RAP PE=1 SV=1.prot
sp|O95297|MPZL1_HUMAN Myelin protein zero-like protein 1 OS=Homo sapiens GN=MPZL1 PE=1 SV=1.prot
sp|O95727|CRTAM_HUMAN Cytotoxic and regulatory T-cell molecule OS=Homo sapiens GN=CRTAM PE=1 SV=2.prot
sp|O95754|SEM4F_HUMAN Semaphorin-4F OS=Homo sapiens GN=SEMA4F PE=2 SV=2.prot
sp|O95866|G6B_HUMAN Protein G6b OS=Homo sapiens GN=G6B PE=1 SV=1.prot
sp|O95944|NCTR2_HUMAN Natural cytotoxicity triggering receptor 2 OS=Homo sapiens GN=NCR2 PE=1 SV=2.prot
sp|O95976|IGSF6_HUMAN Immunoglobulin superfamily member 6 OS=Homo sapiens GN=IGSF6 PE=2 SV=2.prot
sp|P0C6S8|LIGO3_HUMAN Leucine-rich repeat and immunoglobulin-like domain-containing nogo receptor-interacting protein 3 OS=Homo sapiens GN=LINGO3 PE=3 SV=1.prot
sp|P0C7U0|ELFN1_HUMAN Protein ELFN1 OS=Homo sapiens GN=ELFN1 PE=1 SV=2.prot
sp|P0DKB5|TPBGL_HUMAN Trophoblast glycoprotein-like OS=Homo sapiens GN=TPBGL PE=3 SV=1.prot
sp|P08F94|PKHD1_HUMAN Fibrocystin OS=Homo sapiens GN=PKHD1 PE=1 SV=1.prot
sp|P00533|EGFR_HUMAN Epidermal growth factor receptor OS=Homo sapiens GN=EGFR PE=1 SV=2.prot
sp|P01130|LDLR_HUMAN Low-density lipoprotein receptor OS=Homo sapiens GN=LDLR PE=1 SV=1.prot
sp|P01133|EGF_HUMAN Pro-epidermal growth factor OS=Homo sapiens GN=EGF PE=1 SV=2.prot
sp|P01135|TGFA_HUMAN Protransforming growth factor alpha OS=Homo sapiens GN=TGFA PE=1 SV=1.prot
sp|P01589|IL2RA_HUMAN Interleukin-2 receptor subunit alpha OS=Homo sapiens GN=IL2RA PE=1 SV=1.prot
sp|P01730|CD4_HUMAN T-cell surface glycoprotein CD4 OS=Homo sapiens GN=CD4 PE=1 SV=1.prot
sp|P01732|CD8A_HUMAN T-cell surface glycoprotein CD8 alpha chain OS=Homo sapiens GN=CD8A PE=1 SV=1.prot
sp|P01833|PIGR_HUMAN Polymeric immunoglobulin receptor OS=Homo sapiens GN=PIGR PE=1 SV=4.prot
sp|P01871|IGHM_HUMAN Ig mu chain C region OS=Homo sapiens GN=IGHM PE=1 SV=3.prot
sp|P01880|IGHD_HUMAN Ig delta chain C region OS=Homo sapiens GN=IGHD PE=1 SV=2.prot
sp|P01889|1B07_HUMAN HLA class I histocompatibility antigen.prot
sp|P01891|1A68_HUMAN HLA class I histocompatibility antigen.prot
sp|P01892|1A02_HUMAN HLA class I histocompatibility antigen.prot
sp|P01903|DRA_HUMAN HLA class II histocompatibility antigen.prot
sp|P01906|DQA2_HUMAN HLA class II histocompatibility antigen.prot
sp|P01909|DQA1_HUMAN HLA class II histocompatibility antigen.prot
sp|P01911|2B1F_HUMAN HLA class II histocompatibility antigen.prot
sp|P01912|2B13_HUMAN HLA class II histocompatibility antigen.prot
sp|P01920|DQB1_HUMAN HLA class II histocompatibility antigen.prot
sp|P02724|GLPA_HUMAN Glycophorin-A OS=Homo sapiens GN=GYPA PE=1 SV=2.prot
sp|P03372|ESR1_HUMAN Estrogen receptor OS=Homo sapiens GN=ESR1 PE=1 SV=2.prot
sp|P03989|1B27_HUMAN HLA class I histocompatibility antigen.prot
sp|P04222|1C03_HUMAN HLA class I histocompatibility antigen.prot
sp|P04229|2B11_HUMAN HLA class II histocompatibility antigen.prot
sp|P04234|CD3D_HUMAN T-cell surface glycoprotein CD3 delta chain OS=Homo sapiens GN=CD3D PE=1 SV=1.prot
sp|P04439|1A03_HUMAN HLA class I histocompatibility antigen.prot
sp|P04440|DPB1_HUMAN HLA class II histocompatibility antigen.prot
sp|P04626|ERBB2_HUMAN Receptor tyrosine-protein kinase erbB-2 OS=Homo sapiens GN=ERBB2 PE=1 SV=1.prot
sp|P04629|NTRK1_HUMAN High affinity nerve growth factor receptor OS=Homo sapiens GN=NTRK1 PE=1 SV=4.prot
sp|P04843|RPN1_HUMAN Dolichyl-diphosphooligosaccharide--protein glycosyltransferase subunit 1 OS=Homo sapiens GN=RPN1 PE=1 SV=1.prot
sp|P05067|A4_HUMAN Amyloid beta A4 protein OS=Homo sapiens GN=APP PE=1 SV=3.prot
sp|P05106|ITB3_HUMAN Integrin beta-3 OS=Homo sapiens GN=ITGB3 PE=1 SV=2.prot
sp|P05107|ITB2_HUMAN Integrin beta-2 OS=Homo sapiens GN=ITGB2 PE=1 SV=2.prot
sp|P05362|ICAM1_HUMAN Intercellular adhesion molecule 1 OS=Homo sapiens GN=ICAM1 PE=1 SV=2.prot
sp|P05534|1A24_HUMAN HLA class I histocompatibility antigen.prot
sp|P05538|DQB2_HUMAN HLA class II histocompatibility antigen.prot
sp|P05556|ITB1_HUMAN Integrin beta-1 OS=Homo sapiens GN=ITGB1 PE=1 SV=2.prot
sp|P06028|GLPB_HUMAN Glycophorin-B OS=Homo sapiens GN=GYPB PE=1 SV=3.prot
sp|P06126|CD1A_HUMAN T-cell surface glycoprotein CD1a OS=Homo sapiens GN=CD1A PE=1 SV=4.prot
sp|P06127|CD5_HUMAN T-cell surface glycoprotein CD5 OS=Homo sapiens GN=CD5 PE=1 SV=2.prot
sp|P06213|INSR_HUMAN Insulin receptor OS=Homo sapiens GN=INSR PE=1 SV=4.prot
sp|P06340|DOA_HUMAN HLA class II histocompatibility antigen.prot
sp|P06729|CD2_HUMAN T-cell surface antigen CD2 OS=Homo sapiens GN=CD2 PE=1 SV=2.prot
sp|P06756|ITAV_HUMAN Integrin alpha-V OS=Homo sapiens GN=ITGAV PE=1 SV=2.prot
sp|P07202|PERT_HUMAN Thyroid peroxidase OS=Homo sapiens GN=TPO PE=1 SV=4.prot
sp|P07204|TRBM_HUMAN Thrombomodulin OS=Homo sapiens GN=THBD PE=1 SV=2.prot
sp|P07333|CSF1R_HUMAN Macrophage colony-stimulating factor 1 receptor OS=Homo sapiens GN=CSF1R PE=1 SV=2.prot
sp|P07359|GP1BA_HUMAN Platelet glycoprotein Ib alpha chain OS=Homo sapiens GN=GP1BA PE=1 SV=2.prot
sp|P07766|CD3E_HUMAN T-cell surface glycoprotein CD3 epsilon chain OS=Homo sapiens GN=CD3E PE=1 SV=2.prot
sp|P07949|RET_HUMAN Proto-oncogene tyrosine-protein kinase receptor Ret OS=Homo sapiens GN=RET PE=1 SV=3.prot
sp|P08069|IGF1R_HUMAN Insulin-like growth factor 1 receptor OS=Homo sapiens GN=IGF1R PE=1 SV=1.prot
sp|P08138|TNR16_HUMAN Tumor necrosis factor receptor superfamily member 16 OS=Homo sapiens GN=NGFR PE=1 SV=1.prot
sp|P08174|DAF_HUMAN Complement decay-accelerating factor OS=Homo sapiens GN=CD55 PE=1 SV=4.prot
sp|P08514|ITA2B_HUMAN Integrin alpha-IIb OS=Homo sapiens GN=ITGA2B PE=1 SV=3.prot
sp|P08575|PTPRC_HUMAN Receptor-type tyrosine-protein phosphatase C OS=Homo sapiens GN=PTPRC PE=1 SV=2.prot
sp|P08581|MET_HUMAN Hepatocyte growth factor receptor OS=Homo sapiens GN=MET PE=1 SV=4.prot
sp|P08637|FCG3A_HUMAN Low affinity immunoglobulin gamma Fc region receptor III-A OS=Homo sapiens GN=FCGR3A PE=1 SV=2.prot
sp|P08648|ITA5_HUMAN Integrin alpha-5 OS=Homo sapiens GN=ITGA5 PE=1 SV=2.prot
sp|P08887|IL6RA_HUMAN Interleukin-6 receptor subunit alpha OS=Homo sapiens GN=IL6R PE=1 SV=1.prot
sp|P08922|ROS1_HUMAN Proto-oncogene tyrosine-protein kinase ROS OS=Homo sapiens GN=ROS1 PE=1 SV=3.prot
sp|P09564|CD7_HUMAN T-cell antigen CD7 OS=Homo sapiens GN=CD7 PE=1 SV=1.prot
sp|P09603|CSF1_HUMAN Macrophage colony-stimulating factor 1 OS=Homo sapiens GN=CSF1 PE=1 SV=2.prot
sp|P09619|PGFRB_HUMAN Platelet-derived growth factor receptor beta OS=Homo sapiens GN=PDGFRB PE=1 SV=1.prot
sp|P09693|CD3G_HUMAN T-cell surface glycoprotein CD3 gamma chain OS=Homo sapiens GN=CD3G PE=1 SV=1.prot
sp|P09758|TACD2_HUMAN Tumor-associated calcium signal transducer 2 OS=Homo sapiens GN=TACSTD2 PE=1 SV=3.prot
sp|P09848|LPH_HUMAN Lactase-phlorizin hydrolase OS=Homo sapiens GN=LCT PE=1 SV=3.prot
sp|P09958|FURIN_HUMAN Furin OS=Homo sapiens GN=FURIN PE=1 SV=2.prot
sp|P10314|1A32_HUMAN HLA class I histocompatibility antigen.prot
sp|P10316|1A69_HUMAN HLA class I histocompatibility antigen.prot
sp|P10319|1B58_HUMAN HLA class I histocompatibility antigen.prot
sp|P10321|1C07_HUMAN HLA class I histocompatibility antigen.prot
sp|P10586|PTPRF_HUMAN Receptor-type tyrosine-protein phosphatase F OS=Homo sapiens GN=PTPRF PE=1 SV=2.prot
sp|P10721|KIT_HUMAN Mast.prot
sp|P10747|CD28_HUMAN T-cell-specific surface glycoprotein CD28 OS=Homo sapiens GN=CD28 PE=1 SV=1.prot
sp|P10912|GHR_HUMAN Growth hormone receptor OS=Homo sapiens GN=GHR PE=1 SV=1.prot
sp|P10966|CD8B_HUMAN T-cell surface glycoprotein CD8 beta chain OS=Homo sapiens GN=CD8B PE=2 SV=1.prot
sp|P11215|ITAM_HUMAN Integrin alpha-M OS=Homo sapiens GN=ITGAM PE=1 SV=2.prot
sp|P11279|LAMP1_HUMAN Lysosome-associated membrane glycoprotein 1 OS=Homo sapiens GN=LAMP1 PE=1 SV=3.prot
sp|P11362|FGFR1_HUMAN Fibroblast growth factor receptor 1 OS=Homo sapiens GN=FGFR1 PE=1 SV=3.prot
sp|P11717|MPRI_HUMAN Cation-independent mannose-6-phosphate receptor OS=Homo sapiens GN=IGF2R PE=1 SV=3.prot
sp|P11912|CD79A_HUMAN B-cell antigen receptor complex-associated protein alpha chain OS=Homo sapiens GN=CD79A PE=1 SV=2.prot
sp|P12314|FCGR1_HUMAN High affinity immunoglobulin gamma Fc receptor I OS=Homo sapiens GN=FCGR1A PE=1 SV=2.prot
sp|P12318|FCG2A_HUMAN Low affinity immunoglobulin gamma Fc region receptor II-a OS=Homo sapiens GN=FCGR2A PE=1 SV=4.prot
sp|P12319|FCERA_HUMAN High affinity immunoglobulin epsilon receptor subunit alpha OS=Homo sapiens GN=FCER1A PE=1 SV=1.prot
sp|P12821|ACE_HUMAN Angiotensin-converting enzyme OS=Homo sapiens GN=ACE PE=1 SV=1.prot
sp|P12830|CADH1_HUMAN Cadherin-1 OS=Homo sapiens GN=CDH1 PE=1 SV=3.prot
sp|P13224|GP1BB_HUMAN Platelet glycoprotein Ib beta chain OS=Homo sapiens GN=GP1BB PE=1 SV=1.prot
sp|P13473|LAMP2_HUMAN Lysosome-associated membrane glycoprotein 2 OS=Homo sapiens GN=LAMP2 PE=1 SV=2.prot
sp|P13591|NCAM1_HUMAN Neural cell adhesion molecule 1 OS=Homo sapiens GN=NCAM1 PE=1 SV=3.prot
sp|P13598|ICAM2_HUMAN Intercellular adhesion molecule 2 OS=Homo sapiens GN=ICAM2 PE=1 SV=2.prot
sp|P13612|ITA4_HUMAN Integrin alpha-4 OS=Homo sapiens GN=ITGA4 PE=1 SV=3.prot
sp|P13688|CEAM1_HUMAN Carcinoembryonic antigen-related cell adhesion molecule 1 OS=Homo sapiens GN=CEACAM1 PE=1 SV=2.prot
sp|P13726|TF_HUMAN Tissue factor OS=Homo sapiens GN=F3 PE=1 SV=1.prot
sp|P13746|1A11_HUMAN HLA class I histocompatibility antigen.prot
sp|P13747|HLAE_HUMAN HLA class I histocompatibility antigen.prot
sp|P13760|2B14_HUMAN HLA class II histocompatibility antigen.prot
sp|P13761|2B17_HUMAN HLA class II histocompatibility antigen.prot
sp|P13762|DRB4_HUMAN HLA class II histocompatibility antigen.prot
sp|P13765|DOB_HUMAN HLA class II histocompatibility antigen.prot
sp|P14151|LYAM1_HUMAN L-selectin OS=Homo sapiens GN=SELL PE=1 SV=2.prot
sp|P14209|CD99_HUMAN CD99 antigen OS=Homo sapiens GN=CD99 PE=1 SV=1.prot
sp|P14616|INSRR_HUMAN Insulin receptor-related protein OS=Homo sapiens GN=INSRR PE=1 SV=2.prot
sp|P14679|TYRO_HUMAN Tyrosinase OS=Homo sapiens GN=TYR PE=1 SV=3.prot
sp|P14770|GPIX_HUMAN Platelet glycoprotein IX OS=Homo sapiens GN=GP9 PE=1 SV=3.prot
sp|P14778|IL1R1_HUMAN Interleukin-1 receptor type 1 OS=Homo sapiens GN=IL1R1 PE=1 SV=1.prot
sp|P14784|IL2RB_HUMAN Interleukin-2 receptor subunit beta OS=Homo sapiens GN=IL2RB PE=1 SV=1.prot
sp|P15151|PVR_HUMAN Poliovirus receptor OS=Homo sapiens GN=PVR PE=1 SV=2.prot
sp|P15260|INGR1_HUMAN Interferon gamma receptor 1 OS=Homo sapiens GN=IFNGR1 PE=1 SV=1.prot
sp|P15309|PPAP_HUMAN Prostatic acid phosphatase OS=Homo sapiens GN=ACPP PE=1 SV=3.prot
sp|P15382|KCNE1_HUMAN Potassium voltage-gated channel subfamily E member 1 OS=Homo sapiens GN=KCNE1 PE=1 SV=1.prot
sp|P15391|CD19_HUMAN B-lymphocyte antigen CD19 OS=Homo sapiens GN=CD19 PE=1 SV=6.prot
sp|P15421|GLPE_HUMAN Glycophorin-E OS=Homo sapiens GN=GYPE PE=2 SV=2.prot
sp|P15509|CSF2R_HUMAN Granulocyte-macrophage colony-stimulating factor receptor subunit alpha OS=Homo sapiens GN=CSF2RA PE=1 SV=1.prot
sp|P15529|MCP_HUMAN Membrane cofactor protein OS=Homo sapiens GN=CD46 PE=1 SV=3.prot
sp|P15812|CD1E_HUMAN T-cell surface glycoprotein CD1e.prot
sp|P15813|CD1D_HUMAN Antigen-presenting glycoprotein CD1d OS=Homo sapiens GN=CD1D PE=1 SV=1.prot
sp|P15941|MUC1_HUMAN Mucin-1 OS=Homo sapiens GN=MUC1 PE=1 SV=3.prot
sp|P16066|ANPRA_HUMAN Atrial natriuretic peptide receptor 1 OS=Homo sapiens GN=NPR1 PE=1 SV=1.prot
sp|P16070|CD44_HUMAN CD44 antigen OS=Homo sapiens GN=CD44 PE=1 SV=3.prot
sp|P16109|LYAM3_HUMAN P-selectin OS=Homo sapiens GN=SELP PE=1 SV=3.prot
sp|P16144|ITB4_HUMAN Integrin beta-4 OS=Homo sapiens GN=ITGB4 PE=1 SV=5.prot
sp|P16150|LEUK_HUMAN Leukosialin OS=Homo sapiens GN=SPN PE=1 SV=1.prot
sp|P16188|1A30_HUMAN HLA class I histocompatibility antigen.prot
sp|P16189|1A31_HUMAN HLA class I histocompatibility antigen.prot
sp|P16190|1A33_HUMAN HLA class I histocompatibility antigen.prot
sp|P16234|PGFRA_HUMAN Platelet-derived growth factor receptor alpha OS=Homo sapiens GN=PDGFRA PE=1 SV=1.prot
sp|P16284|PECA1_HUMAN Platelet endothelial cell adhesion molecule OS=Homo sapiens GN=PECAM1 PE=1 SV=1.prot
sp|P16410|CTLA4_HUMAN Cytotoxic T-lymphocyte protein 4 OS=Homo sapiens GN=CTLA4 PE=1 SV=3.prot
sp|P16422|EPCAM_HUMAN Epithelial cell adhesion molecule OS=Homo sapiens GN=EPCAM PE=1 SV=2.prot
sp|P16471|PRLR_HUMAN Prolactin receptor OS=Homo sapiens GN=PRLR PE=1 SV=1.prot
sp|P16581|LYAM2_HUMAN E-selectin OS=Homo sapiens GN=SELE PE=1 SV=1.prot
sp|P16871|IL7RA_HUMAN Interleukin-7 receptor subunit alpha OS=Homo sapiens GN=IL7R PE=1 SV=2.prot
sp|P17181|INAR1_HUMAN Interferon alpha.prot
sp|P17301|ITA2_HUMAN Integrin alpha-2 OS=Homo sapiens GN=ITGA2 PE=1 SV=1.prot
sp|P17342|ANPRC_HUMAN Atrial natriuretic peptide receptor 3 OS=Homo sapiens GN=NPR3 PE=1 SV=2.prot
sp|P17643|TYRP1_HUMAN 5.prot
sp|P17693|HLAG_HUMAN HLA class I histocompatibility antigen.prot
sp|P17813|EGLN_HUMAN Endoglin OS=Homo sapiens GN=ENG PE=1 SV=2.prot
sp|P17927|CR1_HUMAN Complement receptor type 1 OS=Homo sapiens GN=CR1 PE=1 SV=3.prot
sp|P17948|VGFR1_HUMAN Vascular endothelial growth factor receptor 1 OS=Homo sapiens GN=FLT1 PE=1 SV=2.prot
sp|P18084|ITB5_HUMAN Integrin beta-5 OS=Homo sapiens GN=ITGB5 PE=1 SV=1.prot
sp|P18433|PTPRA_HUMAN Receptor-type tyrosine-protein phosphatase alpha OS=Homo sapiens GN=PTPRA PE=1 SV=2.prot
sp|P18462|1A25_HUMAN HLA class I histocompatibility antigen.prot
sp|P18463|1B37_HUMAN HLA class I histocompatibility antigen.prot
sp|P18464|1B51_HUMAN HLA class I histocompatibility antigen.prot
sp|P18465|1B57_HUMAN HLA class I histocompatibility antigen.prot
sp|P18564|ITB6_HUMAN Integrin beta-6 OS=Homo sapiens GN=ITGB6 PE=1 SV=2.prot
sp|P18627|LAG3_HUMAN Lymphocyte activation gene 3 protein OS=Homo sapiens GN=LAG3 PE=1 SV=5.prot
sp|P18827|SDC1_HUMAN Syndecan-1 OS=Homo sapiens GN=SDC1 PE=1 SV=3.prot
sp|P19021|AMD_HUMAN Peptidyl-glycine alpha-amidating monooxygenase OS=Homo sapiens GN=PAM PE=1 SV=2.prot
sp|P19022|CADH2_HUMAN Cadherin-2 OS=Homo sapiens GN=CDH2 PE=1 SV=4.prot
sp|P19235|EPOR_HUMAN Erythropoietin receptor OS=Homo sapiens GN=EPOR PE=1 SV=1.prot
sp|P19256|LFA3_HUMAN Lymphocyte function-associated antigen 3 OS=Homo sapiens GN=CD58 PE=1 SV=1.prot
sp|P19320|VCAM1_HUMAN Vascular cell adhesion protein 1 OS=Homo sapiens GN=VCAM1 PE=1 SV=1.prot
sp|P19438|TNR1A_HUMAN Tumor necrosis factor receptor superfamily member 1A OS=Homo sapiens GN=TNFRSF1A PE=1 SV=1.prot
sp|P20023|CR2_HUMAN Complement receptor type 2 OS=Homo sapiens GN=CR2 PE=1 SV=2.prot
sp|P20036|DPA1_HUMAN HLA class II histocompatibility antigen.prot
sp|P20039|2B1B_HUMAN HLA class II histocompatibility antigen.prot
sp|P20138|CD33_HUMAN Myeloid cell surface antigen CD33 OS=Homo sapiens GN=CD33 PE=1 SV=2.prot
sp|P20273|CD22_HUMAN B-cell receptor CD22 OS=Homo sapiens GN=CD22 PE=1 SV=2.prot
sp|P20333|TNR1B_HUMAN Tumor necrosis factor receptor superfamily member 1B OS=Homo sapiens GN=TNFRSF1B PE=1 SV=3.prot
sp|P20594|ANPRB_HUMAN Atrial natriuretic peptide receptor 2 OS=Homo sapiens GN=NPR2 PE=1 SV=1.prot
sp|P20645|MPRD_HUMAN Cation-dependent mannose-6-phosphate receptor OS=Homo sapiens GN=M6PR PE=1 SV=1.prot
sp|P20701|ITAL_HUMAN Integrin alpha-L OS=Homo sapiens GN=ITGAL PE=1 SV=3.prot
sp|P20702|ITAX_HUMAN Integrin alpha-X OS=Homo sapiens GN=ITGAX PE=1 SV=3.prot
sp|P20916|MAG_HUMAN Myelin-associated glycoprotein OS=Homo sapiens GN=MAG PE=1 SV=1.prot
sp|P20963|CD3Z_HUMAN T-cell surface glycoprotein CD3 zeta chain OS=Homo sapiens GN=CD247 PE=1 SV=2.prot
sp|P21583|SCF_HUMAN Kit ligand OS=Homo sapiens GN=KITLG PE=1 SV=1.prot
sp|P21709|EPHA1_HUMAN Ephrin type-A receptor 1 OS=Homo sapiens GN=EPHA1 PE=1 SV=4.prot
sp|P21754|ZP3_HUMAN Zona pellucida sperm-binding protein 3 OS=Homo sapiens GN=ZP3 PE=1 SV=2.prot
sp|P21802|FGFR2_HUMAN Fibroblast growth factor receptor 2 OS=Homo sapiens GN=FGFR2 PE=1 SV=1.prot
sp|P21860|ERBB3_HUMAN Receptor tyrosine-protein kinase erbB-3 OS=Homo sapiens GN=ERBB3 PE=1 SV=1.prot
sp|P22223|CADH3_HUMAN Cadherin-3 OS=Homo sapiens GN=CDH3 PE=1 SV=2.prot
sp|P22455|FGFR4_HUMAN Fibroblast growth factor receptor 4 OS=Homo sapiens GN=FGFR4 PE=1 SV=2.prot
sp|P22607|FGFR3_HUMAN Fibroblast growth factor receptor 3 OS=Homo sapiens GN=FGFR3 PE=1 SV=1.prot
sp|P22794|EVI2A_HUMAN Protein EVI2A OS=Homo sapiens GN=EVI2A PE=2 SV=2.prot
sp|P22897|MRC1_HUMAN Macrophage mannose receptor 1 OS=Homo sapiens GN=MRC1 PE=1 SV=1.prot
sp|P23229|ITA6_HUMAN Integrin alpha-6 OS=Homo sapiens GN=ITGA6 PE=1 SV=5.prot
sp|P23467|PTPRB_HUMAN Receptor-type tyrosine-protein phosphatase beta OS=Homo sapiens GN=PTPRB PE=1 SV=3.prot
sp|P23468|PTPRD_HUMAN Receptor-type tyrosine-protein phosphatase delta OS=Homo sapiens GN=PTPRD PE=1 SV=2.prot
sp|P23469|PTPRE_HUMAN Receptor-type tyrosine-protein phosphatase epsilon OS=Homo sapiens GN=PTPRE PE=1 SV=1.prot
sp|P23470|PTPRG_HUMAN Receptor-type tyrosine-protein phosphatase gamma OS=Homo sapiens GN=PTPRG PE=1 SV=4.prot
sp|P23471|PTPRZ_HUMAN Receptor-type tyrosine-protein phosphatase zeta OS=Homo sapiens GN=PTPRZ1 PE=1 SV=4.prot
sp|P24071|FCAR_HUMAN Immunoglobulin alpha Fc receptor OS=Homo sapiens GN=FCAR PE=1 SV=1.prot
sp|P24394|IL4RA_HUMAN Interleukin-4 receptor subunit alpha OS=Homo sapiens GN=IL4R PE=1 SV=1.prot
sp|P25092|GUC2C_HUMAN Heat-stable enterotoxin receptor OS=Homo sapiens GN=GUCY2C PE=1 SV=2.prot
sp|P25189|MYP0_HUMAN Myelin protein P0 OS=Homo sapiens GN=MPZ PE=1 SV=1.prot
sp|P25445|TNR6_HUMAN Tumor necrosis factor receptor superfamily member 6 OS=Homo sapiens GN=FAS PE=1 SV=1.prot
sp|P25942|TNR5_HUMAN Tumor necrosis factor receptor superfamily member 5 OS=Homo sapiens GN=CD40 PE=1 SV=1.prot
sp|P26006|ITA3_HUMAN Integrin alpha-3 OS=Homo sapiens GN=ITGA3 PE=1 SV=5.prot
sp|P26010|ITB7_HUMAN Integrin beta-7 OS=Homo sapiens GN=ITGB7 PE=1 SV=1.prot
sp|P26012|ITB8_HUMAN Integrin beta-8 OS=Homo sapiens GN=ITGB8 PE=2 SV=1.prot
sp|P26842|CD27_HUMAN CD27 antigen OS=Homo sapiens GN=CD27 PE=1 SV=2.prot
sp|P26951|IL3RA_HUMAN Interleukin-3 receptor subunit alpha OS=Homo sapiens GN=IL3RA PE=1 SV=1.prot
sp|P27037|AVR2A_HUMAN Activin receptor type-2A OS=Homo sapiens GN=ACVR2A PE=1 SV=1.prot
sp|P27824|CALX_HUMAN Calnexin OS=Homo sapiens GN=CANX PE=1 SV=2.prot
sp|P27930|IL1R2_HUMAN Interleukin-1 receptor type 2 OS=Homo sapiens GN=IL1R2 PE=1 SV=1.prot
sp|P28067|DMA_HUMAN HLA class II histocompatibility antigen.prot
sp|P28068|DMB_HUMAN HLA class II histocompatibility antigen.prot
sp|P28827|PTPRM_HUMAN Receptor-type tyrosine-protein phosphatase mu OS=Homo sapiens GN=PTPRM PE=1 SV=2.prot
sp|P28906|CD34_HUMAN Hematopoietic progenitor cell antigen CD34 OS=Homo sapiens GN=CD34 PE=1 SV=2.prot
sp|P28908|TNR8_HUMAN Tumor necrosis factor receptor superfamily member 8 OS=Homo sapiens GN=TNFRSF8 PE=1 SV=1.prot
sp|P29016|CD1B_HUMAN T-cell surface glycoprotein CD1b OS=Homo sapiens GN=CD1B PE=1 SV=1.prot
sp|P29017|CD1C_HUMAN T-cell surface glycoprotein CD1c OS=Homo sapiens GN=CD1C PE=1 SV=2.prot
sp|P29317|EPHA2_HUMAN Ephrin type-A receptor 2 OS=Homo sapiens GN=EPHA2 PE=1 SV=2.prot
sp|P29320|EPHA3_HUMAN Ephrin type-A receptor 3 OS=Homo sapiens GN=EPHA3 PE=1 SV=2.prot
sp|P29322|EPHA8_HUMAN Ephrin type-A receptor 8 OS=Homo sapiens GN=EPHA8 PE=1 SV=2.prot
sp|P29323|EPHB2_HUMAN Ephrin type-B receptor 2 OS=Homo sapiens GN=EPHB2 PE=1 SV=5.prot
sp|P29376|LTK_HUMAN Leukocyte tyrosine kinase receptor OS=Homo sapiens GN=LTK PE=1 SV=3.prot
sp|P30203|CD6_HUMAN T-cell differentiation antigen CD6 OS=Homo sapiens GN=CD6 PE=1 SV=3.prot
sp|P30273|FCERG_HUMAN High affinity immunoglobulin epsilon receptor subunit gamma OS=Homo sapiens GN=FCER1G PE=1 SV=1.prot
sp|P30443|1A01_HUMAN HLA class I histocompatibility antigen.prot
sp|P30447|1A23_HUMAN HLA class I histocompatibility antigen.prot
sp|P30450|1A26_HUMAN HLA class I histocompatibility antigen.prot
sp|P30453|1A34_HUMAN HLA class I histocompatibility antigen.prot
sp|P30455|1A36_HUMAN HLA class I histocompatibility antigen.prot
sp|P30456|1A43_HUMAN HLA class I histocompatibility antigen.prot
sp|P30457|1A66_HUMAN HLA class I histocompatibility antigen.prot
sp|P30459|1A74_HUMAN HLA class I histocompatibility antigen.prot
sp|P30460|1B08_HUMAN HLA class I histocompatibility antigen.prot
sp|P30461|1B13_HUMAN HLA class I histocompatibility antigen.prot
sp|P30462|1B14_HUMAN HLA class I histocompatibility antigen.prot
sp|P30464|1B15_HUMAN HLA class I histocompatibility antigen.prot
sp|P30466|1B18_HUMAN HLA class I histocompatibility antigen.prot
sp|P30475|1B39_HUMAN HLA class I histocompatibility antigen.prot
sp|P30479|1B41_HUMAN HLA class I histocompatibility antigen.prot
sp|P30480|1B42_HUMAN HLA class I histocompatibility antigen.prot
sp|P30481|1B44_HUMAN HLA class I histocompatibility antigen.prot
sp|P30483|1B45_HUMAN HLA class I histocompatibility antigen.prot
sp|P30484|1B46_HUMAN HLA class I histocompatibility antigen.prot
sp|P30485|1B47_HUMAN HLA class I histocompatibility antigen.prot
sp|P30486|1B48_HUMAN HLA class I histocompatibility antigen.prot
sp|P30487|1B49_HUMAN HLA class I histocompatibility antigen.prot
sp|P30488|1B50_HUMAN HLA class I histocompatibility antigen.prot
sp|P30490|1B52_HUMAN HLA class I histocompatibility antigen.prot
sp|P30491|1B53_HUMAN HLA class I histocompatibility antigen.prot
sp|P30492|1B54_HUMAN HLA class I histocompatibility antigen.prot
sp|P30493|1B55_HUMAN HLA class I histocompatibility antigen.prot
sp|P30495|1B56_HUMAN HLA class I histocompatibility antigen.prot
sp|P30498|1B78_HUMAN HLA class I histocompatibility antigen.prot
sp|P30499|1C01_HUMAN HLA class I histocompatibility antigen.prot
sp|P30501|1C02_HUMAN HLA class I histocompatibility antigen.prot
sp|P30504|1C04_HUMAN HLA class I histocompatibility antigen.prot
sp|P30505|1C08_HUMAN HLA class I histocompatibility antigen.prot
sp|P30508|1C12_HUMAN HLA class I histocompatibility antigen.prot
sp|P30510|1C14_HUMAN HLA class I histocompatibility antigen.prot
sp|P30511|HLAF_HUMAN HLA class I histocompatibility antigen.prot
sp|P30512|1A29_HUMAN HLA class I histocompatibility antigen.prot
sp|P30530|UFO_HUMAN Tyrosine-protein kinase receptor UFO OS=Homo sapiens GN=AXL PE=1 SV=3.prot
sp|P30685|1B35_HUMAN HLA class I histocompatibility antigen.prot
sp|P31431|SDC4_HUMAN Syndecan-4 OS=Homo sapiens GN=SDC4 PE=1 SV=2.prot
sp|P31785|IL2RG_HUMAN Cytokine receptor common subunit gamma OS=Homo sapiens GN=IL2RG PE=1 SV=1.prot
sp|P31994|FCG2B_HUMAN Low affinity immunoglobulin gamma Fc region receptor II-b OS=Homo sapiens GN=FCGR2B PE=1 SV=2.prot
sp|P31995|FCG2C_HUMAN Low affinity immunoglobulin gamma Fc region receptor II-c OS=Homo sapiens GN=FCGR2C PE=1 SV=1.prot
sp|P32004|L1CAM_HUMAN Neural cell adhesion molecule L1 OS=Homo sapiens GN=L1CAM PE=1 SV=2.prot
sp|P32926|DSG3_HUMAN Desmoglein-3 OS=Homo sapiens GN=DSG3 PE=1 SV=2.prot
sp|P32927|IL3RB_HUMAN Cytokine receptor common subunit beta OS=Homo sapiens GN=CSF2RB PE=1 SV=2.prot
sp|P32942|ICAM3_HUMAN Intercellular adhesion molecule 3 OS=Homo sapiens GN=ICAM3 PE=1 SV=2.prot
sp|P33151|CADH5_HUMAN Cadherin-5 OS=Homo sapiens GN=CDH5 PE=1 SV=5.prot
sp|P33681|CD80_HUMAN T-lymphocyte activation antigen CD80 OS=Homo sapiens GN=CD80 PE=1 SV=1.prot
sp|P34741|SDC2_HUMAN Syndecan-2 OS=Homo sapiens GN=SDC2 PE=1 SV=2.prot
sp|P34810|CD68_HUMAN Macrosialin OS=Homo sapiens GN=CD68 PE=1 SV=2.prot
sp|P34910|EVI2B_HUMAN Protein EVI2B OS=Homo sapiens GN=EVI2B PE=1 SV=2.prot
sp|P34925|RYK_HUMAN Tyrosine-protein kinase RYK OS=Homo sapiens GN=RYK PE=1 SV=2.prot
sp|P35070|BTC_HUMAN Probetacellulin OS=Homo sapiens GN=BTC PE=1 SV=1.prot
sp|P35590|TIE1_HUMAN Tyrosine-protein kinase receptor Tie-1 OS=Homo sapiens GN=TIE1 PE=1 SV=1.prot
sp|P35613|BASI_HUMAN Basigin OS=Homo sapiens GN=BSG PE=1 SV=2.prot
sp|P35916|VGFR3_HUMAN Vascular endothelial growth factor receptor 3 OS=Homo sapiens GN=FLT4 PE=1 SV=3.prot
sp|P35968|VGFR2_HUMAN Vascular endothelial growth factor receptor 2 OS=Homo sapiens GN=KDR PE=1 SV=2.prot
sp|P36888|FLT3_HUMAN Receptor-type tyrosine-protein kinase FLT3 OS=Homo sapiens GN=FLT3 PE=1 SV=2.prot
sp|P36894|BMR1A_HUMAN Bone morphogenetic protein receptor type-1A OS=Homo sapiens GN=BMPR1A PE=1 SV=2.prot
sp|P36896|ACV1B_HUMAN Activin receptor type-1B OS=Homo sapiens GN=ACVR1B PE=1 SV=1.prot
sp|P36897|TGFR1_HUMAN TGF-beta receptor type-1 OS=Homo sapiens GN=TGFBR1 PE=1 SV=1.prot
sp|P36941|TNR3_HUMAN Tumor necrosis factor receptor superfamily member 3 OS=Homo sapiens GN=LTBR PE=1 SV=1.prot
sp|P37023|ACVL1_HUMAN Serine.prot
sp|P37173|TGFR2_HUMAN TGF-beta receptor type-2 OS=Homo sapiens GN=TGFBR2 PE=1 SV=2.prot
sp|P38484|INGR2_HUMAN Interferon gamma receptor 2 OS=Homo sapiens GN=IFNGR2 PE=1 SV=2.prot
sp|P38570|ITAE_HUMAN Integrin alpha-E OS=Homo sapiens GN=ITGAE PE=1 SV=3.prot
sp|P39656|OST48_HUMAN Dolichyl-diphosphooligosaccharide--protein glycosyltransferase 48 kDa subunit OS=Homo sapiens GN=DDOST PE=1 SV=4.prot
sp|P40126|TYRP2_HUMAN L-dopachrome tautomerase OS=Homo sapiens GN=DCT PE=1 SV=1.prot
sp|P40189|IL6RB_HUMAN Interleukin-6 receptor subunit beta OS=Homo sapiens GN=IL6ST PE=1 SV=2.prot
sp|P40197|GPV_HUMAN Platelet glycoprotein V OS=Homo sapiens GN=GP5 PE=1 SV=1.prot
sp|P40198|CEAM3_HUMAN Carcinoembryonic antigen-related cell adhesion molecule 3 OS=Homo sapiens GN=CEACAM3 PE=1 SV=2.prot
sp|P40200|TACT_HUMAN T-cell surface protein tactile OS=Homo sapiens GN=CD96 PE=1 SV=2.prot
sp|P40238|TPOR_HUMAN Thrombopoietin receptor OS=Homo sapiens GN=MPL PE=1 SV=1.prot
sp|P40259|CD79B_HUMAN B-cell antigen receptor complex-associated protein beta chain OS=Homo sapiens GN=CD79B PE=1 SV=1.prot
sp|P40967|PMEL_HUMAN Melanocyte protein PMEL OS=Homo sapiens GN=PMEL PE=1 SV=2.prot
sp|P41217|OX2G_HUMAN OX-2 membrane glycoprotein OS=Homo sapiens GN=CD200 PE=1 SV=4.prot
sp|P42081|CD86_HUMAN T-lymphocyte activation antigen CD86 OS=Homo sapiens GN=CD86 PE=1 SV=2.prot
sp|P42701|I12R1_HUMAN Interleukin-12 receptor subunit beta-1 OS=Homo sapiens GN=IL12RB1 PE=1 SV=1.prot
sp|P42702|LIFR_HUMAN Leukemia inhibitory factor receptor OS=Homo sapiens GN=LIFR PE=1 SV=1.prot
sp|P43121|MUC18_HUMAN Cell surface glycoprotein MUC18 OS=Homo sapiens GN=MCAM PE=1 SV=2.prot
sp|P43146|DCC_HUMAN Netrin receptor DCC OS=Homo sapiens GN=DCC PE=1 SV=2.prot
sp|P43307|SSRA_HUMAN Translocon-associated protein subunit alpha OS=Homo sapiens GN=SSR1 PE=1 SV=3.prot
sp|P43308|SSRB_HUMAN Translocon-associated protein subunit beta OS=Homo sapiens GN=SSR2 PE=1 SV=1.prot
sp|P43489|TNR4_HUMAN Tumor necrosis factor receptor superfamily member 4 OS=Homo sapiens GN=TNFRSF4 PE=1 SV=1.prot
sp|P43626|KI2L1_HUMAN Killer cell immunoglobulin-like receptor 2DL1 OS=Homo sapiens GN=KIR2DL1 PE=1 SV=1.prot
sp|P43627|KI2L2_HUMAN Killer cell immunoglobulin-like receptor 2DL2 OS=Homo sapiens GN=KIR2DL2 PE=1 SV=1.prot
sp|P43628|KI2L3_HUMAN Killer cell immunoglobulin-like receptor 2DL3 OS=Homo sapiens GN=KIR2DL3 PE=1 SV=1.prot
sp|P43629|KI3L1_HUMAN Killer cell immunoglobulin-like receptor 3DL1 OS=Homo sapiens GN=KIR3DL1 PE=1 SV=1.prot
sp|P43630|KI3L2_HUMAN Killer cell immunoglobulin-like receptor 3DL2 OS=Homo sapiens GN=KIR3DL2 PE=2 SV=1.prot
sp|P43631|KI2S2_HUMAN Killer cell immunoglobulin-like receptor 2DS2 OS=Homo sapiens GN=KIR2DS2 PE=1 SV=2.prot
sp|P43632|KI2S4_HUMAN Killer cell immunoglobulin-like receptor 2DS4 OS=Homo sapiens GN=KIR2DS4 PE=1 SV=2.prot
sp|P46531|NOTC1_HUMAN Neurogenic locus notch homolog protein 1 OS=Homo sapiens GN=NOTCH1 PE=1 SV=4.prot
sp|P48357|LEPR_HUMAN Leptin receptor OS=Homo sapiens GN=LEPR PE=1 SV=2.prot
sp|P48551|INAR2_HUMAN Interferon alpha.prot
sp|P49257|LMAN1_HUMAN Protein ERGIC-53 OS=Homo sapiens GN=LMAN1 PE=1 SV=2.prot
sp|P49755|TMEDA_HUMAN Transmembrane emp24 domain-containing protein 10 OS=Homo sapiens GN=TMED10 PE=1 SV=2.prot
sp|P49771|FLT3L_HUMAN Fms-related tyrosine kinase 3 ligand OS=Homo sapiens GN=FLT3LG PE=1 SV=1.prot
sp|P50281|MMP14_HUMAN Matrix metalloproteinase-14 OS=Homo sapiens GN=MMP14 PE=1 SV=3.prot
sp|P50895|BCAM_HUMAN Basal cell adhesion molecule OS=Homo sapiens GN=BCAM PE=1 SV=2.prot
sp|P51511|MMP15_HUMAN Matrix metalloproteinase-15 OS=Homo sapiens GN=MMP15 PE=1 SV=1.prot
sp|P51512|MMP16_HUMAN Matrix metalloproteinase-16 OS=Homo sapiens GN=MMP16 PE=1 SV=2.prot
sp|P51571|SSRD_HUMAN Translocon-associated protein subunit delta OS=Homo sapiens GN=SSR4 PE=1 SV=1.prot
sp|P51693|APLP1_HUMAN Amyloid-like protein 1 OS=Homo sapiens GN=APLP1 PE=1 SV=3.prot
sp|P51805|PLXA3_HUMAN Plexin-A3 OS=Homo sapiens GN=PLXNA3 PE=1 SV=2.prot
sp|P51841|GUC2F_HUMAN Retinal guanylyl cyclase 2 OS=Homo sapiens GN=GUCY2F PE=2 SV=2.prot
sp|P52799|EFNB2_HUMAN Ephrin-B2 OS=Homo sapiens GN=EFNB2 PE=1 SV=1.prot
sp|P53708|ITA8_HUMAN Integrin alpha-8 OS=Homo sapiens GN=ITGA8 PE=1 SV=3.prot
sp|P53801|PTTG_HUMAN Pituitary tumor-transforming gene 1 protein-interacting protein OS=Homo sapiens GN=PTTG1IP PE=1 SV=1.prot
sp|P54289|CA2D1_HUMAN Voltage-dependent calcium channel subunit alpha-2.prot
sp|P54753|EPHB3_HUMAN Ephrin type-B receptor 3 OS=Homo sapiens GN=EPHB3 PE=1 SV=2.prot
sp|P54756|EPHA5_HUMAN Ephrin type-A receptor 5 OS=Homo sapiens GN=EPHA5 PE=1 SV=3.prot
sp|P54760|EPHB4_HUMAN Ephrin type-B receptor 4 OS=Homo sapiens GN=EPHB4 PE=1 SV=2.prot
sp|P54762|EPHB1_HUMAN Ephrin type-B receptor 1 OS=Homo sapiens GN=EPHB1 PE=1 SV=1.prot
sp|P54764|EPHA4_HUMAN Ephrin type-A receptor 4 OS=Homo sapiens GN=EPHA4 PE=1 SV=1.prot
sp|P55082|MFAP3_HUMAN Microfibril-associated glycoprotein 3 OS=Homo sapiens GN=MFAP3 PE=2 SV=1.prot
sp|P55283|CADH4_HUMAN Cadherin-4 OS=Homo sapiens GN=CDH4 PE=2 SV=2.prot
sp|P55285|CADH6_HUMAN Cadherin-6 OS=Homo sapiens GN=CDH6 PE=1 SV=1.prot
sp|P55286|CADH8_HUMAN Cadherin-8 OS=Homo sapiens GN=CDH8 PE=2 SV=2.prot
sp|P55287|CAD11_HUMAN Cadherin-11 OS=Homo sapiens GN=CDH11 PE=2 SV=2.prot
sp|P55289|CAD12_HUMAN Cadherin-12 OS=Homo sapiens GN=CDH12 PE=2 SV=2.prot
sp|P55291|CAD15_HUMAN Cadherin-15 OS=Homo sapiens GN=CDH15 PE=1 SV=1.prot
sp|P55808|XG_HUMAN Glycoprotein Xg OS=Homo sapiens GN=XG PE=2 SV=1.prot
sp|P55899|FCGRN_HUMAN IgG receptor FcRn large subunit p51 OS=Homo sapiens GN=FCGRT PE=1 SV=1.prot
sp|P56199|ITA1_HUMAN Integrin alpha-1 OS=Homo sapiens GN=ITGA1 PE=1 SV=2.prot
sp|P56817|BACE1_HUMAN Beta-secretase 1 OS=Homo sapiens GN=BACE1 PE=1 SV=2.prot
sp|P56975|NRG3_HUMAN Pro-neuregulin-3.prot
sp|P57087|JAM2_HUMAN Junctional adhesion molecule B OS=Homo sapiens GN=JAM2 PE=1 SV=1.prot
sp|P58335|ANTR2_HUMAN Anthrax toxin receptor 2 OS=Homo sapiens GN=ANTXR2 PE=1 SV=5.prot
sp|P58400|NRX1B_HUMAN Neurexin-1-beta OS=Homo sapiens GN=NRXN1 PE=1 SV=2.prot
sp|P58401|NRX2B_HUMAN Neurexin-2-beta OS=Homo sapiens GN=NRXN2 PE=1 SV=1.prot
sp|P58550|FXYD8_HUMAN Putative FXYD domain-containing ion transport regulator 8 OS=Homo sapiens GN=FXYD6P3 PE=5 SV=2.prot
sp|P58658|EVA1C_HUMAN Protein eva-1 homolog C OS=Homo sapiens GN=EVA1C PE=2 SV=1.prot
sp|P59646|FXYD4_HUMAN FXYD domain-containing ion transport regulator 4 OS=Homo sapiens GN=FXYD4 PE=3 SV=2.prot
sp|P59901|LIRA4_HUMAN Leukocyte immunoglobulin-like receptor subfamily A member 4 OS=Homo sapiens GN=LILRA4 PE=1 SV=2.prot
sp|P60852|ZP1_HUMAN Zona pellucida sperm-binding protein 1 OS=Homo sapiens GN=ZP1 PE=2 SV=1.prot
sp|P61565|ENK21_HUMAN Endogenous retrovirus group K member 21 Env polyprotein OS=Homo sapiens GN=ERVK-21 PE=1 SV=1.prot
sp|P61566|ENK24_HUMAN Endogenous retrovirus group K member 24 Env polyprotein OS=Homo sapiens GN=ERVK-24 PE=2 SV=1.prot
sp|P69849|NOMO3_HUMAN Nodal modulator 3 OS=Homo sapiens GN=NOMO3 PE=3 SV=2.prot
sp|P78310|CXAR_HUMAN Coxsackievirus and adenovirus receptor OS=Homo sapiens GN=CXADR PE=1 SV=1.prot
sp|P78324|SHPS1_HUMAN Tyrosine-protein phosphatase non-receptor type substrate 1 OS=Homo sapiens GN=SIRPA PE=1 SV=2.prot
sp|P78325|ADAM8_HUMAN Disintegrin and metalloproteinase domain-containing protein 8 OS=Homo sapiens GN=ADAM8 PE=1 SV=2.prot
sp|P78357|CNTP1_HUMAN Contactin-associated protein 1 OS=Homo sapiens GN=CNTNAP1 PE=1 SV=1.prot
sp|P78410|BT3A2_HUMAN Butyrophilin subfamily 3 member A2 OS=Homo sapiens GN=BTN3A2 PE=1 SV=2.prot
sp|P78423|X3CL1_HUMAN Fractalkine OS=Homo sapiens GN=CX3CL1 PE=1 SV=1.prot
sp|P78504|JAG1_HUMAN Protein jagged-1 OS=Homo sapiens GN=JAG1 PE=1 SV=3.prot
sp|P78536|ADA17_HUMAN Disintegrin and metalloproteinase domain-containing protein 17 OS=Homo sapiens GN=ADAM17 PE=1 SV=1.prot
sp|P78552|I13R1_HUMAN Interleukin-13 receptor subunit alpha-1 OS=Homo sapiens GN=IL13RA1 PE=1 SV=1.prot
sp|P79483|DRB3_HUMAN HLA class II histocompatibility antigen.prot
sp|P80370|DLK1_HUMAN Protein delta homolog 1 OS=Homo sapiens GN=DLK1 PE=1 SV=3.prot
sp|P82279|CRUM1_HUMAN Protein crumbs homolog 1 OS=Homo sapiens GN=CRB1 PE=1 SV=2.prot
sp|P98153|IDD_HUMAN Integral membrane protein DGCR2.prot
sp|P98155|VLDLR_HUMAN Very low-density lipoprotein receptor OS=Homo sapiens GN=VLDLR PE=1 SV=1.prot
sp|P98164|LRP2_HUMAN Low-density lipoprotein receptor-related protein 2 OS=Homo sapiens GN=LRP2 PE=1 SV=3.prot
sp|P98172|EFNB1_HUMAN Ephrin-B1 OS=Homo sapiens GN=EFNB1 PE=1 SV=1.prot
sp|Q2I0M4|LRC26_HUMAN Leucine-rich repeat-containing protein 26 OS=Homo sapiens GN=LRRC26 PE=1 SV=2.prot
sp|Q2M385|MPEG1_HUMAN Macrophage-expressed gene 1 protein OS=Homo sapiens GN=MPEG1 PE=2 SV=1.prot
sp|Q3KNT9|TMM95_HUMAN Transmembrane protein 95 OS=Homo sapiens GN=TMEM95 PE=2 SV=1.prot
sp|Q3KPI0|CEA21_HUMAN Carcinoembryonic antigen-related cell adhesion molecule 21 OS=Homo sapiens GN=CEACAM21 PE=2 SV=2.prot
sp|Q3MIP1|IPIL2_HUMAN Inositol 1.prot
sp|Q3MIW9|DPCR1_HUMAN Diffuse panbronchiolitis critical region protein 1 OS=Homo sapiens GN=DPCR1 PE=2 SV=2.prot
sp|Q3SXP7|K1644_HUMAN Uncharacterized protein KIAA1644 OS=Homo sapiens GN=KIAA1644 PE=2 SV=2.prot
sp|Q3SXY7|LRIT3_HUMAN Leucine-rich repeat.prot
sp|Q3SY77|UD3A2_HUMAN UDP-glucuronosyltransferase 3A2 OS=Homo sapiens GN=UGT3A2 PE=2 SV=1.prot
sp|Q3T906|GNPTA_HUMAN N-acetylglucosamine-1-phosphotransferase subunits alpha.prot
sp|Q3ZCQ3|F174B_HUMAN Membrane protein FAM174B OS=Homo sapiens GN=FAM174B PE=2 SV=2.prot
sp|Q4G0I0|CSMT1_HUMAN Protein CCSMST1 OS=Homo sapiens GN=CCSMST1 PE=2 SV=1.prot
sp|Q4KMG9|TM52B_HUMAN Transmembrane protein 52B OS=Homo sapiens GN=TMEM52B PE=2 SV=1.prot
sp|Q4V9L6|TM119_HUMAN Transmembrane protein 119 OS=Homo sapiens GN=TMEM119 PE=1 SV=1.prot
sp|Q5BVD1|TTMP_HUMAN TPA-induced transmembrane protein OS=Homo sapiens GN=TTMP PE=1 SV=2.prot
sp|Q5DID0|UROL1_HUMAN Uromodulin-like 1 OS=Homo sapiens GN=UMODL1 PE=2 SV=2.prot
sp|Q5DX21|IGS11_HUMAN Immunoglobulin superfamily member 11 OS=Homo sapiens GN=IGSF11 PE=2 SV=3.prot
sp|Q5IJ48|CRUM2_HUMAN Protein crumbs homolog 2 OS=Homo sapiens GN=CRB2 PE=1 SV=2.prot
sp|Q5JRM2|CX066_HUMAN Uncharacterized protein CXorf66 OS=Homo sapiens GN=CXorf66 PE=2 SV=1.prot
sp|Q5JX69|F209B_HUMAN Protein FAM209B OS=Homo sapiens GN=FAM209B PE=2 SV=1.prot
sp|Q5JX71|F209A_HUMAN Protein FAM209A OS=Homo sapiens GN=FAM209A PE=2 SV=1.prot
sp|Q5JXA9|SIRB2_HUMAN Signal-regulatory protein beta-2 OS=Homo sapiens GN=SIRPB2 PE=2 SV=1.prot
sp|Q5JZY3|EPHAA_HUMAN Ephrin type-A receptor 10 OS=Homo sapiens GN=EPHA10 PE=1 SV=2.prot
sp|Q5SGD2|PPM1L_HUMAN Protein phosphatase 1L OS=Homo sapiens GN=PPM1L PE=1 SV=1.prot
sp|Q5SQ64|LY66F_HUMAN Lymphocyte antigen 6 complex locus protein G6f OS=Homo sapiens GN=LY6G6F PE=1 SV=2.prot
sp|Q5SSG8|MUC21_HUMAN Mucin-21 OS=Homo sapiens GN=MUC21 PE=1 SV=2.prot
sp|Q5SY80|CA101_HUMAN Uncharacterized protein C1orf101 OS=Homo sapiens GN=C1orf101 PE=2 SV=1.prot
sp|Q5SZI1|LRAD2_HUMAN Low-density lipoprotein receptor class A domain-containing protein 2 OS=Homo sapiens GN=LDLRAD2 PE=2 SV=1.prot
sp|Q5SZK8|FREM2_HUMAN FRAS1-related extracellular matrix protein 2 OS=Homo sapiens GN=FREM2 PE=1 SV=2.prot
sp|Q5T1S8|NCMAP_HUMAN Noncompact myelin-associated protein OS=Homo sapiens GN=NCMAP PE=3 SV=1.prot
sp|Q5T2D2|TRML2_HUMAN Trem-like transcript 2 protein OS=Homo sapiens GN=TREML2 PE=1 SV=2.prot
sp|Q5T292|CJ128_HUMAN Putative uncharacterized protein C10orf128 OS=Homo sapiens GN=C10orf128 PE=3 SV=1.prot
sp|Q5TEA6|SE1L2_HUMAN Protein sel-1 homolog 2 OS=Homo sapiens GN=SEL1L2 PE=2 SV=2.prot
sp|Q5TFQ8|SIRBL_HUMAN Signal-regulatory protein beta-1 isoform 3 OS=Homo sapiens GN=SIRPB1 PE=1 SV=1.prot
sp|Q5UCC4|EMC10_HUMAN ER membrane protein complex subunit 10 OS=Homo sapiens GN=EMC10 PE=1 SV=1.prot
sp|Q5VT99|LRC38_HUMAN Leucine-rich repeat-containing protein 38 OS=Homo sapiens GN=LRRC38 PE=1 SV=1.prot
sp|Q5VU13|VSIG8_HUMAN V-set and immunoglobulin domain-containing protein 8 OS=Homo sapiens GN=VSIG8 PE=2 SV=1.prot
sp|Q5VU97|CAHD1_HUMAN VWFA and cache domain-containing protein 1 OS=Homo sapiens GN=CACHD1 PE=2 SV=2.prot
sp|Q5VUB5|F1711_HUMAN Protein FAM171A1 OS=Homo sapiens GN=FAM171A1 PE=1 SV=1.prot
sp|Q5VV43|K0319_HUMAN Dyslexia-associated protein KIAA0319 OS=Homo sapiens GN=KIAA0319 PE=1 SV=1.prot
sp|Q5VV63|ATRN1_HUMAN Attractin-like protein 1 OS=Homo sapiens GN=ATRNL1 PE=2 SV=2.prot
sp|Q5VWK5|IL23R_HUMAN Interleukin-23 receptor OS=Homo sapiens GN=IL23R PE=1 SV=3.prot
sp|Q5VX71|SUSD4_HUMAN Sushi domain-containing protein 4 OS=Homo sapiens GN=SUSD4 PE=2 SV=1.prot
sp|Q5VYJ5|MALR1_HUMAN MAM and LDL-receptor class A domain-containing protein 1 OS=Homo sapiens GN=MALRD1 PE=1 SV=4.prot
sp|Q5VZ72|IZUM3_HUMAN Izumo sperm-egg fusion protein 3 OS=Homo sapiens GN=IZUMO3 PE=3 SV=4.prot
sp|Q5Y7A7|2B1D_HUMAN HLA class II histocompatibility antigen.prot
sp|Q5ZPR3|CD276_HUMAN CD276 antigen OS=Homo sapiens GN=CD276 PE=1 SV=1.prot
sp|Q6DN72|FCRL6_HUMAN Fc receptor-like protein 6 OS=Homo sapiens GN=FCRL6 PE=1 SV=2.prot
sp|Q6EMK4|VASN_HUMAN Vasorin OS=Homo sapiens GN=VASN PE=1 SV=1.prot
sp|Q6GPH6|IPIL1_HUMAN Inositol 1.prot
sp|Q6GTX8|LAIR1_HUMAN Leukocyte-associated immunoglobulin-like receptor 1 OS=Homo sapiens GN=LAIR1 PE=1 SV=1.prot
sp|Q6H3X3|RET1G_HUMAN Retinoic acid early transcript 1G protein OS=Homo sapiens GN=RAET1G PE=1 SV=1.prot
sp|Q6IEE7|T132E_HUMAN Transmembrane protein 132E OS=Homo sapiens GN=TMEM132E PE=1 SV=1.prot
sp|Q6ISU1|PTCRA_HUMAN Pre T-cell antigen receptor alpha OS=Homo sapiens GN=PTCRA PE=1 SV=1.prot
sp|Q6MZM0|HPHL1_HUMAN Hephaestin-like protein 1 OS=Homo sapiens GN=HEPHL1 PE=2 SV=2.prot
sp|Q6NUJ2|CK087_HUMAN Uncharacterized protein C11orf87 OS=Homo sapiens GN=C11orf87 PE=1 SV=2.prot
sp|Q6NUS6|TECT3_HUMAN Tectonic-3 OS=Homo sapiens GN=TCTN3 PE=1 SV=2.prot
sp|Q6NUS8|UD3A1_HUMAN UDP-glucuronosyltransferase 3A1 OS=Homo sapiens GN=UGT3A1 PE=2 SV=1.prot
sp|Q6P1J6|PLB1_HUMAN Phospholipase B1.prot
sp|Q6P7N7|TMM81_HUMAN Transmembrane protein 81 OS=Homo sapiens GN=TMEM81 PE=2 SV=1.prot
sp|Q6P9G4|TM154_HUMAN Transmembrane protein 154 OS=Homo sapiens GN=TMEM154 PE=1 SV=2.prot
sp|Q6P995|F171B_HUMAN Protein FAM171B OS=Homo sapiens GN=FAM171B PE=2 SV=3.prot
sp|Q6PCB8|EMB_HUMAN Embigin OS=Homo sapiens GN=EMB PE=1 SV=1.prot
sp|Q6PI73|LIRA6_HUMAN Leukocyte immunoglobulin-like receptor subfamily A member 6 OS=Homo sapiens GN=LILRA6 PE=2 SV=2.prot
sp|Q6PJG9|LRFN4_HUMAN Leucine-rich repeat and fibronectin type-III domain-containing protein 4 OS=Homo sapiens GN=LRFN4 PE=1 SV=1.prot
sp|Q6Q8B3|MO2R2_HUMAN Cell surface glycoprotein CD200 receptor 2 OS=Homo sapiens GN=CD200R1L PE=2 SV=2.prot
sp|Q6UVK1|CSPG4_HUMAN Chondroitin sulfate proteoglycan 4 OS=Homo sapiens GN=CSPG4 PE=1 SV=2.prot
sp|Q6UVY6|MOXD1_HUMAN DBH-like monooxygenase protein 1 OS=Homo sapiens GN=MOXD1 PE=1 SV=1.prot
sp|Q6UW88|EPGN_HUMAN Epigen OS=Homo sapiens GN=EPGN PE=1 SV=2.prot
sp|Q6UWB1|I27RA_HUMAN Interleukin-27 receptor subunit alpha OS=Homo sapiens GN=IL27RA PE=2 SV=2.prot
sp|Q6UWB4|PRS55_HUMAN Serine protease 55 OS=Homo sapiens GN=PRSS55 PE=1 SV=2.prot
sp|Q6UWI2|PARM1_HUMAN Prostate androgen-regulated mucin-like protein 1 OS=Homo sapiens GN=PARM1 PE=1 SV=1.prot
sp|Q6UWI4|SHSA2_HUMAN Protein shisa-2 homolog OS=Homo sapiens GN=SHISA2 PE=1 SV=1.prot
sp|Q6UWJ8|C16L2_HUMAN CD164 sialomucin-like 2 protein OS=Homo sapiens GN=CD164L2 PE=1 SV=2.prot
sp|Q6UWL2|SUSD1_HUMAN Sushi domain-containing protein 1 OS=Homo sapiens GN=SUSD1 PE=1 SV=1.prot
sp|Q6UWL6|KIRR2_HUMAN Kin of IRRE-like protein 2 OS=Homo sapiens GN=KIRREL2 PE=1 SV=2.prot
sp|Q6UWM9|UD2A3_HUMAN UDP-glucuronosyltransferase 2A3 OS=Homo sapiens GN=UGT2A3 PE=2 SV=2.prot
sp|Q6UWV2|MPZL3_HUMAN Myelin protein zero-like protein 3 OS=Homo sapiens GN=MPZL3 PE=1 SV=1.prot
sp|Q6UWV6|ENPP7_HUMAN Ectonucleotide pyrophosphatase.prot
sp|Q6UWW9|TM207_HUMAN Transmembrane protein 207 OS=Homo sapiens GN=TMEM207 PE=1 SV=1.prot
sp|Q6UX15|LAYN_HUMAN Layilin OS=Homo sapiens GN=LAYN PE=2 SV=1.prot
sp|Q6UX41|BTNL8_HUMAN Butyrophilin-like protein 8 OS=Homo sapiens GN=BTNL8 PE=1 SV=1.prot
sp|Q6UX71|PXDC2_HUMAN Plexin domain-containing protein 2 OS=Homo sapiens GN=PLXDC2 PE=1 SV=1.prot
sp|Q6UXC1|AEGP_HUMAN Apical endosomal glycoprotein OS=Homo sapiens GN=MAMDC4 PE=2 SV=2.prot
sp|Q6UXD5|SE6L2_HUMAN Seizure 6-like protein 2 OS=Homo sapiens GN=SEZ6L2 PE=1 SV=2.prot
sp|Q6UXE8|BTNL3_HUMAN Butyrophilin-like protein 3 OS=Homo sapiens GN=BTNL3 PE=2 SV=2.prot
sp|Q6UXF1|TM108_HUMAN Transmembrane protein 108 OS=Homo sapiens GN=TMEM108 PE=2 SV=2.prot
sp|Q6UXG2|K1324_HUMAN UPF0577 protein KIAA1324 OS=Homo sapiens GN=KIAA1324 PE=2 SV=2.prot
sp|Q6UXG3|CLM9_HUMAN CMRF35-like molecule 9 OS=Homo sapiens GN=CD300LG PE=1 SV=2.prot
sp|Q6UXG8|BTNL9_HUMAN Butyrophilin-like protein 9 OS=Homo sapiens GN=BTNL9 PE=2 SV=1.prot
sp|Q6UXK5|LRRN1_HUMAN Leucine-rich repeat neuronal protein 1 OS=Homo sapiens GN=LRRN1 PE=1 SV=1.prot
sp|Q6UXL0|I20RB_HUMAN Interleukin-20 receptor subunit beta OS=Homo sapiens GN=IL20RB PE=1 SV=1.prot
sp|Q6UXM1|LRIG3_HUMAN Leucine-rich repeats and immunoglobulin-like domains protein 3 OS=Homo sapiens GN=LRIG3 PE=2 SV=1.prot
sp|Q6UXU6|TMM92_HUMAN Transmembrane protein 92 OS=Homo sapiens GN=TMEM92 PE=2 SV=1.prot
sp|Q6UXV1|IZUM2_HUMAN Izumo sperm-egg fusion protein 2 OS=Homo sapiens GN=IZUMO2 PE=2 SV=1.prot
sp|Q6UXZ0|TMIG1_HUMAN Transmembrane and immunoglobulin domain-containing protein 1 OS=Homo sapiens GN=TMIGD1 PE=2 SV=1.prot
sp|Q6UXZ3|CLM4_HUMAN CMRF35-like molecule 4 OS=Homo sapiens GN=CD300LD PE=1 SV=1.prot
sp|Q6UXZ4|UNC5D_HUMAN Netrin receptor UNC5D OS=Homo sapiens GN=UNC5D PE=1 SV=1.prot
sp|Q6UY09|CEA20_HUMAN Carcinoembryonic antigen-related cell adhesion molecule 20 OS=Homo sapiens GN=CEACAM20 PE=2 SV=1.prot
sp|Q6UY11|DLK2_HUMAN Protein delta homolog 2 OS=Homo sapiens GN=DLK2 PE=2 SV=1.prot
sp|Q6UY18|LIGO4_HUMAN Leucine-rich repeat and immunoglobulin-like domain-containing nogo receptor-interacting protein 4 OS=Homo sapiens GN=LINGO4 PE=2 SV=1.prot
sp|Q6V0I7|FAT4_HUMAN Protocadherin Fat 4 OS=Homo sapiens GN=FAT4 PE=1 SV=2.prot
sp|Q6ZMC9|SIG15_HUMAN Sialic acid-binding Ig-like lectin 15 OS=Homo sapiens GN=SIGLEC15 PE=1 SV=1.prot
sp|Q6ZMQ8|LMTK1_HUMAN Serine.prot
sp|Q6ZN44|UNC5A_HUMAN Netrin receptor UNC5A OS=Homo sapiens GN=UNC5A PE=1 SV=3.prot
sp|Q6ZRH7|CTSRG_HUMAN Cation channel sperm-associated protein subunit gamma OS=Homo sapiens GN=CATSPERG PE=2 SV=3.prot
sp|Q6ZSJ9|SHSA6_HUMAN Protein shisa-6 homolog OS=Homo sapiens GN=SHISA6 PE=2 SV=2.prot
sp|Q6ZTQ4|CDHR3_HUMAN Cadherin-related family member 3 OS=Homo sapiens GN=CDHR3 PE=1 SV=1.prot
sp|Q7KYR7|BT2A1_HUMAN Butyrophilin subfamily 2 member A1 OS=Homo sapiens GN=BTN2A1 PE=1 SV=3.prot
sp|Q7L0X0|TRIL_HUMAN TLR4 interactor with leucine rich repeats OS=Homo sapiens GN=TRIL PE=1 SV=2.prot
sp|Q7L985|LIGO2_HUMAN Leucine-rich repeat and immunoglobulin-like domain-containing nogo receptor-interacting protein 2 OS=Homo sapiens GN=LINGO2 PE=2 SV=1.prot
sp|Q7Z3S7|CA2D4_HUMAN Voltage-dependent calcium channel subunit alpha-2.prot
sp|Q7Z4F1|LRP10_HUMAN Low-density lipoprotein receptor-related protein 10 OS=Homo sapiens GN=LRP10 PE=1 SV=2.prot
sp|Q7Z5N4|SDK1_HUMAN Protein sidekick-1 OS=Homo sapiens GN=SDK1 PE=2 SV=3.prot
sp|Q7Z6A9|BTLA_HUMAN B- and T-lymphocyte attenuator OS=Homo sapiens GN=BTLA PE=1 SV=3.prot
sp|Q7Z6M3|MILR1_HUMAN Allergin-1 OS=Homo sapiens GN=MILR1 PE=1 SV=2.prot
sp|Q7Z7D3|VTCN1_HUMAN V-set domain-containing T-cell activation inhibitor 1 OS=Homo sapiens GN=VTCN1 PE=1 SV=1.prot
sp|Q7Z7H5|TMED4_HUMAN Transmembrane emp24 domain-containing protein 4 OS=Homo sapiens GN=TMED4 PE=1 SV=1.prot
sp|Q7Z7M0|MEGF8_HUMAN Multiple epidermal growth factor-like domains protein 8 OS=Homo sapiens GN=MEGF8 PE=1 SV=2.prot
sp|Q7Z692|CEA19_HUMAN Carcinoembryonic antigen-related cell adhesion molecule 19 OS=Homo sapiens GN=CEACAM19 PE=1 SV=2.prot
sp|Q08ET2|SIG14_HUMAN Sialic acid-binding Ig-like lectin 14 OS=Homo sapiens GN=SIGLEC14 PE=1 SV=1.prot
sp|Q8IU57|INLR1_HUMAN Interferon lambda receptor 1 OS=Homo sapiens GN=IFNLR1 PE=1 SV=1.prot
sp|Q8IUK5|PLDX1_HUMAN Plexin domain-containing protein 1 OS=Homo sapiens GN=PLXDC1 PE=1 SV=2.prot
sp|Q8IUW5|RELL1_HUMAN RELT-like protein 1 OS=Homo sapiens GN=RELL1 PE=1 SV=1.prot
sp|Q8IV31|TM139_HUMAN Transmembrane protein 139 OS=Homo sapiens GN=TMEM139 PE=1 SV=1.prot
sp|Q8IVU1|IGDC3_HUMAN Immunoglobulin superfamily DCC subclass member 3 OS=Homo sapiens GN=IGDCC3 PE=2 SV=2.prot
sp|Q8IW00|VSTM4_HUMAN V-set and transmembrane domain-containing protein 4 OS=Homo sapiens GN=VSTM4 PE=2 SV=3.prot
sp|Q8IW52|SLIK4_HUMAN SLIT and NTRK-like protein 4 OS=Homo sapiens GN=SLITRK4 PE=2 SV=1.prot
sp|Q8IWT1|SCN4B_HUMAN Sodium channel subunit beta-4 OS=Homo sapiens GN=SCN4B PE=1 SV=1.prot
sp|Q8IX05|CD302_HUMAN CD302 antigen OS=Homo sapiens GN=CD302 PE=1 SV=1.prot
sp|Q8IXH8|CAD26_HUMAN Cadherin-like protein 26 OS=Homo sapiens GN=CDH26 PE=2 SV=3.prot
sp|Q8IY17|PLPL6_HUMAN Neuropathy target esterase OS=Homo sapiens GN=PNPLA6 PE=1 SV=2.prot
sp|Q8IYJ0|PIANP_HUMAN PILR alpha-associated neural protein OS=Homo sapiens GN=PIANP PE=2 SV=1.prot
sp|Q8IYR6|TEFF1_HUMAN Tomoregulin-1 OS=Homo sapiens GN=TMEFF1 PE=1 SV=1.prot
sp|Q8IYS2|K2013_HUMAN Uncharacterized protein KIAA2013 OS=Homo sapiens GN=KIAA2013 PE=1 SV=1.prot
sp|Q8IYS5|OSCAR_HUMAN Osteoclast-associated immunoglobulin-like receptor OS=Homo sapiens GN=OSCAR PE=1 SV=3.prot
sp|Q8IYV9|IZUM1_HUMAN Izumo sperm-egg fusion protein 1 OS=Homo sapiens GN=IZUMO1 PE=1 SV=2.prot
sp|Q8IZJ1|UNC5B_HUMAN Netrin receptor UNC5B OS=Homo sapiens GN=UNC5B PE=1 SV=2.prot
sp|Q8IZS8|CA2D3_HUMAN Voltage-dependent calcium channel subunit alpha-2.prot
sp|Q8IZU9|KIRR3_HUMAN Kin of IRRE-like protein 3 OS=Homo sapiens GN=KIRREL3 PE=1 SV=1.prot
sp|Q8J025|APCD1_HUMAN Protein APCDD1 OS=Homo sapiens GN=APCDD1 PE=1 SV=1.prot
sp|Q8N0W4|NLGNX_HUMAN Neuroligin-4.prot
sp|Q8N0Z9|VSI10_HUMAN V-set and immunoglobulin domain-containing protein 10 OS=Homo sapiens GN=VSIG10 PE=2 SV=1.prot
sp|Q8N1Y9|YI025_HUMAN Putative uncharacterized protein FLJ37218 OS=Homo sapiens PE=5 SV=2.prot
sp|Q8N2Q7|NLGN1_HUMAN Neuroligin-1 OS=Homo sapiens GN=NLGN1 PE=1 SV=2.prot
sp|Q8N3G9|TM130_HUMAN Transmembrane protein 130 OS=Homo sapiens GN=TMEM130 PE=2 SV=1.prot
sp|Q8N3J6|CADM2_HUMAN Cell adhesion molecule 2 OS=Homo sapiens GN=CADM2 PE=2 SV=1.prot
sp|Q8N3T6|T132C_HUMAN Transmembrane protein 132C OS=Homo sapiens GN=TMEM132C PE=2 SV=3.prot
sp|Q8N6P7|I22R1_HUMAN Interleukin-22 receptor subunit alpha-1 OS=Homo sapiens GN=IL22RA1 PE=1 SV=1.prot
sp|Q8N6Y1|PCD20_HUMAN Protocadherin-20 OS=Homo sapiens GN=PCDH20 PE=2 SV=2.prot
sp|Q8N8Z6|DCBD1_HUMAN Discoidin.prot
sp|Q8N109|KI2LA_HUMAN Killer cell immunoglobulin-like receptor 2DL5A OS=Homo sapiens GN=KIR2DL5A PE=3 SV=1.prot
sp|Q8N114|SHSA5_HUMAN Protein shisa-5 OS=Homo sapiens GN=SHISA5 PE=1 SV=1.prot
sp|Q8N126|CADM3_HUMAN Cell adhesion molecule 3 OS=Homo sapiens GN=CADM3 PE=1 SV=1.prot
sp|Q8N131|PORIM_HUMAN Porimin OS=Homo sapiens GN=TMEM123 PE=1 SV=1.prot
sp|Q8N149|LIRA2_HUMAN Leukocyte immunoglobulin-like receptor subfamily A member 2 OS=Homo sapiens GN=LILRA2 PE=1 SV=2.prot
sp|Q8N386|LRC25_HUMAN Leucine-rich repeat-containing protein 25 OS=Homo sapiens GN=LRRC25 PE=1 SV=2.prot
sp|Q8N387|MUC15_HUMAN Mucin-15 OS=Homo sapiens GN=MUC15 PE=2 SV=2.prot
sp|Q8N423|LIRB2_HUMAN Leukocyte immunoglobulin-like receptor subfamily B member 2 OS=Homo sapiens GN=LILRB2 PE=1 SV=4.prot
sp|Q8N441|FGRL1_HUMAN Fibroblast growth factor receptor-like 1 OS=Homo sapiens GN=FGFRL1 PE=1 SV=1.prot
sp|Q8N743|KI3L3_HUMAN Killer cell immunoglobulin-like receptor 3DL3 OS=Homo sapiens GN=KIR3DL3 PE=2 SV=2.prot
sp|Q8N766|EMC1_HUMAN ER membrane protein complex subunit 1 OS=Homo sapiens GN=EMC1 PE=1 SV=1.prot
sp|Q8N967|LRTM2_HUMAN Leucine-rich repeat and transmembrane domain-containing protein 2 OS=Homo sapiens GN=LRTM2 PE=2 SV=1.prot
sp|Q8NAC3|I17RC_HUMAN Interleukin-17 receptor C OS=Homo sapiens GN=IL17RC PE=1 SV=2.prot
sp|Q8NAU1|FNDC5_HUMAN Fibronectin type III domain-containing protein 5 OS=Homo sapiens GN=FNDC5 PE=1 SV=3.prot
sp|Q8NBR0|P5I13_HUMAN Tumor protein p53-inducible protein 13 OS=Homo sapiens GN=TP53I13 PE=2 SV=1.prot
sp|Q8NC54|KCT2_HUMAN Keratinocyte-associated transmembrane protein 2 OS=Homo sapiens GN=KCT2 PE=1 SV=2.prot
sp|Q8NC67|NETO2_HUMAN Neuropilin and tolloid-like protein 2 OS=Homo sapiens GN=NETO2 PE=1 SV=1.prot
sp|Q8NCW0|KREM2_HUMAN Kremen protein 2 OS=Homo sapiens GN=KREMEN2 PE=2 SV=1.prot
sp|Q8ND94|LRN4L_HUMAN LRRN4 C-terminal-like protein OS=Homo sapiens GN=LRRN4CL PE=2 SV=1.prot
sp|Q8NEA5|CS018_HUMAN Uncharacterized protein C19orf18 OS=Homo sapiens GN=C19orf18 PE=2 SV=1.prot
sp|Q8NER5|ACV1C_HUMAN Activin receptor type-1C OS=Homo sapiens GN=ACVR1C PE=1 SV=1.prot
sp|Q8NET5|NFAM1_HUMAN NFAT activation molecule 1 OS=Homo sapiens GN=NFAM1 PE=1 SV=1.prot
sp|Q8NEW7|TMIE_HUMAN Transmembrane inner ear expressed protein OS=Homo sapiens GN=TMIE PE=1 SV=2.prot
sp|Q8NFM7|I17RD_HUMAN Interleukin-17 receptor D OS=Homo sapiens GN=IL17RD PE=1 SV=3.prot
sp|Q8NFR9|I17RE_HUMAN Interleukin-17 receptor E OS=Homo sapiens GN=IL17RE PE=1 SV=1.prot
sp|Q8NFT8|DNER_HUMAN Delta and Notch-like epidermal growth factor-related receptor OS=Homo sapiens GN=DNER PE=1 SV=1.prot
sp|Q8NFY4|SEM6D_HUMAN Semaphorin-6D OS=Homo sapiens GN=SEMA6D PE=1 SV=1.prot
sp|Q8NFZ3|NLGNY_HUMAN Neuroligin-4.prot
sp|Q8NFZ4|NLGN2_HUMAN Neuroligin-2 OS=Homo sapiens GN=NLGN2 PE=1 SV=1.prot
sp|Q8NFZ8|CADM4_HUMAN Cell adhesion molecule 4 OS=Homo sapiens GN=CADM4 PE=1 SV=1.prot
sp|Q8NHJ6|LIRB4_HUMAN Leukocyte immunoglobulin-like receptor subfamily B member 4 OS=Homo sapiens GN=LILRB4 PE=1 SV=3.prot
sp|Q8NHK3|KI2LB_HUMAN Killer cell immunoglobulin-like receptor 2DL5B OS=Homo sapiens GN=KIR2DL5B PE=3 SV=1.prot
sp|Q8NHL6|LIRB1_HUMAN Leukocyte immunoglobulin-like receptor subfamily B member 1 OS=Homo sapiens GN=LILRB1 PE=1 SV=1.prot
sp|Q8NI17|IL31R_HUMAN Interleukin-31 receptor subunit alpha OS=Homo sapiens GN=IL31RA PE=1 SV=1.prot
sp|Q8TAB3|PCD19_HUMAN Protocadherin-19 OS=Homo sapiens GN=PCDH19 PE=1 SV=3.prot
sp|Q8TB96|TIP_HUMAN T-cell immunomodulatory protein OS=Homo sapiens GN=ITFG1 PE=1 SV=1.prot
sp|Q8TBF5|PIGX_HUMAN Phosphatidylinositol-glycan biosynthesis class X protein OS=Homo sapiens GN=PIGX PE=2 SV=3.prot
sp|Q8TBP5|F174A_HUMAN Membrane protein FAM174A OS=Homo sapiens GN=FAM174A PE=2 SV=1.prot
sp|Q8TBQ9|KISHA_HUMAN Protein kish-A OS=Homo sapiens GN=TMEM167A PE=1 SV=1.prot
sp|Q8TC27|ADA32_HUMAN Disintegrin and metalloproteinase domain-containing protein 32 OS=Homo sapiens GN=ADAM32 PE=1 SV=2.prot
sp|Q8TCW7|ZPLD1_HUMAN Zona pellucida-like domain-containing protein 1 OS=Homo sapiens GN=ZPLD1 PE=2 SV=2.prot
sp|Q8TCZ2|C99L2_HUMAN CD99 antigen-like protein 2 OS=Homo sapiens GN=CD99L2 PE=1 SV=1.prot
sp|Q8TD07|N2DL4_HUMAN NKG2D ligand 4 OS=Homo sapiens GN=RAET1E PE=1 SV=1.prot
sp|Q8TD46|MO2R1_HUMAN Cell surface glycoprotein CD200 receptor 1 OS=Homo sapiens GN=CD200R1 PE=1 SV=2.prot
sp|Q8TD84|DSCL1_HUMAN Down syndrome cell adhesion molecule-like protein 1 OS=Homo sapiens GN=DSCAML1 PE=1 SV=2.prot
sp|Q8TDF5|NETO1_HUMAN Neuropilin and tolloid-like protein 1 OS=Homo sapiens GN=NETO1 PE=2 SV=2.prot
sp|Q8TDQ0|HAVR2_HUMAN Hepatitis A virus cellular receptor 2 OS=Homo sapiens GN=HAVCR2 PE=1 SV=3.prot
sp|Q8TDQ1|CLM1_HUMAN CMRF35-like molecule 1 OS=Homo sapiens GN=CD300LF PE=1 SV=3.prot
sp|Q8TDW7|FAT3_HUMAN Protocadherin Fat 3 OS=Homo sapiens GN=FAT3 PE=2 SV=2.prot
sp|Q8TDY8|IGDC4_HUMAN Immunoglobulin superfamily DCC subclass member 4 OS=Homo sapiens GN=IGDCC4 PE=1 SV=1.prot
sp|Q8TEM1|PO210_HUMAN Nuclear pore membrane glycoprotein 210 OS=Homo sapiens GN=NUP210 PE=1 SV=3.prot
sp|Q8TF66|LRC15_HUMAN Leucine-rich repeat-containing protein 15 OS=Homo sapiens GN=LRRC15 PE=2 SV=2.prot
sp|Q8WUT4|LRRN4_HUMAN Leucine-rich repeat neuronal protein 4 OS=Homo sapiens GN=LRRN4 PE=2 SV=3.prot
sp|Q8WVN6|SCTM1_HUMAN Secreted and transmembrane protein 1 OS=Homo sapiens GN=SECTM1 PE=1 SV=2.prot
sp|Q8WVV5|BT2A2_HUMAN Butyrophilin subfamily 2 member A2 OS=Homo sapiens GN=BTN2A2 PE=1 SV=2.prot
sp|Q8WW62|TMED6_HUMAN Transmembrane emp24 domain-containing protein 6 OS=Homo sapiens GN=TMED6 PE=2 SV=2.prot
sp|Q8WWB7|GLMP_HUMAN Glycosylated lysosomal membrane protein OS=Homo sapiens GN=GLMP PE=1 SV=1.prot
sp|Q8WWF5|ZNRF4_HUMAN E3 ubiquitin-protein ligase ZNRF4 OS=Homo sapiens GN=ZNRF4 PE=1 SV=3.prot
sp|Q8WWG1|NRG4_HUMAN Pro-neuregulin-4.prot
sp|Q8WWQ8|STAB2_HUMAN Stabilin-2 OS=Homo sapiens GN=STAB2 PE=1 SV=3.prot
sp|Q8WWV6|FCAMR_HUMAN High affinity immunoglobulin alpha and immunoglobulin mu Fc receptor OS=Homo sapiens GN=FCAMR PE=1 SV=1.prot
sp|Q8WXI7|MUC16_HUMAN Mucin-16 OS=Homo sapiens GN=MUC16 PE=1 SV=3.prot
sp|Q8WY21|SORC1_HUMAN VPS10 domain-containing receptor SorCS1 OS=Homo sapiens GN=SORCS1 PE=1 SV=3.prot
sp|Q8WYK1|CNTP5_HUMAN Contactin-associated protein-like 5 OS=Homo sapiens GN=CNTNAP5 PE=2 SV=1.prot
sp|Q8WZ59|TM190_HUMAN Transmembrane protein 190 OS=Homo sapiens GN=TMEM190 PE=1 SV=1.prot
sp|Q9BQ49|SMIM7_HUMAN Small integral membrane protein 7 OS=Homo sapiens GN=SMIM7 PE=1 SV=2.prot
sp|Q9BQ51|PD1L2_HUMAN Programmed cell death 1 ligand 2 OS=Homo sapiens GN=PDCD1LG2 PE=1 SV=2.prot
sp|Q9BQS7|HEPH_HUMAN Hephaestin OS=Homo sapiens GN=HEPH PE=1 SV=3.prot
sp|Q9BQT9|CSTN3_HUMAN Calsyntenin-3 OS=Homo sapiens GN=CLSTN3 PE=1 SV=1.prot
sp|Q9BRK3|MXRA8_HUMAN Matrix-remodeling-associated protein 8 OS=Homo sapiens GN=MXRA8 PE=1 SV=1.prot
sp|Q9BT76|UPK3B_HUMAN Uroplakin-3b OS=Homo sapiens GN=UPK3B PE=1 SV=2.prot
sp|Q9BTN0|LRFN3_HUMAN Leucine-rich repeat and fibronectin type-III domain-containing protein 3 OS=Homo sapiens GN=LRFN3 PE=2 SV=1.prot
sp|Q9BUF7|CRUM3_HUMAN Protein crumbs homolog 3 OS=Homo sapiens GN=CRB3 PE=1 SV=3.prot
sp|Q9BVK6|TMED9_HUMAN Transmembrane emp24 domain-containing protein 9 OS=Homo sapiens GN=TMED9 PE=1 SV=2.prot
sp|Q9BVV8|CS024_HUMAN Uncharacterized membrane protein C19orf24 OS=Homo sapiens GN=C19orf24 PE=1 SV=2.prot
sp|Q9BWV1|BOC_HUMAN Brother of CDO OS=Homo sapiens GN=BOC PE=1 SV=1.prot
sp|Q9BX59|TPSNR_HUMAN Tapasin-related protein OS=Homo sapiens GN=TAPBPL PE=1 SV=2.prot
sp|Q9BX67|JAM3_HUMAN Junctional adhesion molecule C OS=Homo sapiens GN=JAM3 PE=1 SV=1.prot
sp|Q9BXJ7|AMNLS_HUMAN Protein amnionless OS=Homo sapiens GN=AMN PE=1 SV=2.prot
sp|Q9BXR5|TLR10_HUMAN Toll-like receptor 10 OS=Homo sapiens GN=TLR10 PE=1 SV=2.prot
sp|Q9BXS4|TMM59_HUMAN Transmembrane protein 59 OS=Homo sapiens GN=TMEM59 PE=1 SV=1.prot
sp|Q9BY67|CADM1_HUMAN Cell adhesion molecule 1 OS=Homo sapiens GN=CADM1 PE=1 SV=2.prot
sp|Q9BYE9|CDHR2_HUMAN Cadherin-related family member 2 OS=Homo sapiens GN=CDHR2 PE=1 SV=2.prot
sp|Q9BYF1|ACE2_HUMAN Angiotensin-converting enzyme 2 OS=Homo sapiens GN=ACE2 PE=1 SV=2.prot
sp|Q9BYH1|SE6L1_HUMAN Seizure 6-like protein OS=Homo sapiens GN=SEZ6L PE=1 SV=1.prot
sp|Q9BZ11|ADA33_HUMAN Disintegrin and metalloproteinase domain-containing protein 33 OS=Homo sapiens GN=ADAM33 PE=1 SV=2.prot
sp|Q9BZ76|CNTP3_HUMAN Contactin-associated protein-like 3 OS=Homo sapiens GN=CNTNAP3 PE=2 SV=3.prot
sp|Q9BZA7|PC11X_HUMAN Protocadherin-11 X-linked OS=Homo sapiens GN=PCDH11X PE=2 SV=1.prot
sp|Q9BZA8|PC11Y_HUMAN Protocadherin-11 Y-linked OS=Homo sapiens GN=PCDH11Y PE=1 SV=1.prot
sp|Q9BZD6|TMG4_HUMAN Transmembrane gamma-carboxyglutamic acid protein 4 OS=Homo sapiens GN=PRRG4 PE=1 SV=1.prot
sp|Q9BZD7|TMG3_HUMAN Transmembrane gamma-carboxyglutamic acid protein 3 OS=Homo sapiens GN=PRRG3 PE=2 SV=2.prot
sp|Q9BZG2|PPAT_HUMAN Testicular acid phosphatase OS=Homo sapiens GN=ACPT PE=1 SV=1.prot
sp|Q9BZV3|IMPG2_HUMAN Interphotoreceptor matrix proteoglycan 2 OS=Homo sapiens GN=IMPG2 PE=1 SV=3.prot
sp|Q9BZW8|CD244_HUMAN Natural killer cell receptor 2B4 OS=Homo sapiens GN=CD244 PE=1 SV=2.prot
sp|Q9BZZ2|SN_HUMAN Sialoadhesin OS=Homo sapiens GN=SIGLEC1 PE=1 SV=2.prot
sp|Q9C0A0|CNTP4_HUMAN Contactin-associated protein-like 4 OS=Homo sapiens GN=CNTNAP4 PE=1 SV=3.prot
sp|Q9C0C4|SEM4C_HUMAN Semaphorin-4C OS=Homo sapiens GN=SEMA4C PE=1 SV=2.prot
sp|Q9C0I4|THS7B_HUMAN Thrombospondin type-1 domain-containing protein 7B OS=Homo sapiens GN=THSD7B PE=2 SV=2.prot
sp|Q9GIY3|2B1E_HUMAN HLA class II histocompatibility antigen.prot
sp|Q9H0Q3|FXYD6_HUMAN FXYD domain-containing ion transport regulator 6 OS=Homo sapiens GN=FXYD6 PE=1 SV=1.prot
sp|Q9H0V9|LMA2L_HUMAN VIP36-like protein OS=Homo sapiens GN=LMAN2L PE=1 SV=1.prot
sp|Q9H1E5|TMX4_HUMAN Thioredoxin-related transmembrane protein 4 OS=Homo sapiens GN=TMX4 PE=1 SV=1.prot
sp|Q9H1U4|MEGF9_HUMAN Multiple epidermal growth factor-like domains protein 9 OS=Homo sapiens GN=MEGF9 PE=2 SV=3.prot
sp|Q9H2A7|CXL16_HUMAN C-X-C motif chemokine 16 OS=Homo sapiens GN=CXCL16 PE=2 SV=4.prot
sp|Q9H2E6|SEM6A_HUMAN Semaphorin-6A OS=Homo sapiens GN=SEMA6A PE=1 SV=2.prot
sp|Q9H2U9|ADAM7_HUMAN Disintegrin and metalloproteinase domain-containing protein 7 OS=Homo sapiens GN=ADAM7 PE=1 SV=3.prot
sp|Q9H2X8|I27L2_HUMAN Interferon alpha-inducible protein 27-like protein 2 OS=Homo sapiens GN=IFI27L2 PE=2 SV=1.prot
sp|Q9H3N1|TMX1_HUMAN Thioredoxin-related transmembrane protein 1 OS=Homo sapiens GN=TMX1 PE=1 SV=1.prot
sp|Q9H3R2|MUC13_HUMAN Mucin-13 OS=Homo sapiens GN=MUC13 PE=1 SV=3.prot
sp|Q9H3S1|SEM4A_HUMAN Semaphorin-4A OS=Homo sapiens GN=SEMA4A PE=1 SV=2.prot
sp|Q9H3T2|SEM6C_HUMAN Semaphorin-6C OS=Homo sapiens GN=SEMA6C PE=2 SV=4.prot
sp|Q9H3T3|SEM6B_HUMAN Semaphorin-6B OS=Homo sapiens GN=SEMA6B PE=1 SV=4.prot
sp|Q9H3W5|LRRN3_HUMAN Leucine-rich repeat neuronal protein 3 OS=Homo sapiens GN=LRRN3 PE=2 SV=1.prot
sp|Q9H4D0|CSTN2_HUMAN Calsyntenin-2 OS=Homo sapiens GN=CLSTN2 PE=1 SV=2.prot
sp|Q9H5Y7|SLIK6_HUMAN SLIT and NTRK-like protein 6 OS=Homo sapiens GN=SLITRK6 PE=2 SV=3.prot
sp|Q9H6B4|CLMP_HUMAN CXADR-like membrane protein OS=Homo sapiens GN=CLMP PE=1 SV=1.prot
sp|Q9H6D8|FNDC4_HUMAN Fibronectin type III domain-containing protein 4 OS=Homo sapiens GN=FNDC4 PE=2 SV=1.prot
sp|Q9H6X2|ANTR1_HUMAN Anthrax toxin receptor 1 OS=Homo sapiens GN=ANTXR1 PE=1 SV=2.prot
sp|Q9H7M9|VISTA_HUMAN V-type immunoglobulin domain-containing suppressor of T-cell activation OS=Homo sapiens GN=C10orf54 PE=1 SV=3.prot
sp|Q9H8J5|MANS1_HUMAN MANSC domain-containing protein 1 OS=Homo sapiens GN=MANSC1 PE=2 SV=1.prot
sp|Q9H9K5|MER34_HUMAN Endogenous retrovirus group MER34 member 1 Env polyprotein OS=Homo sapiens GN=ERVMER34-1 PE=2 SV=1.prot
sp|Q9H9P2|CHODL_HUMAN Chondrolectin OS=Homo sapiens GN=CHODL PE=2 SV=2.prot
sp|Q9H013|ADA19_HUMAN Disintegrin and metalloproteinase domain-containing protein 19 OS=Homo sapiens GN=ADAM19 PE=1 SV=3.prot
sp|Q9H156|SLIK2_HUMAN SLIT and NTRK-like protein 2 OS=Homo sapiens GN=SLITRK2 PE=2 SV=1.prot
sp|Q9H158|PCDC1_HUMAN Protocadherin alpha-C1 OS=Homo sapiens GN=PCDHAC1 PE=2 SV=2.prot
sp|Q9H159|CAD19_HUMAN Cadherin-19 OS=Homo sapiens GN=CDH19 PE=2 SV=1.prot
sp|Q9H251|CAD23_HUMAN Cadherin-23 OS=Homo sapiens GN=CDH23 PE=1 SV=2.prot
sp|Q9H665|IGFR1_HUMAN IGF-like family receptor 1 OS=Homo sapiens GN=IGFLR1 PE=1 SV=1.prot
sp|Q9H756|LRC19_HUMAN Leucine-rich repeat-containing protein 19 OS=Homo sapiens GN=LRRC19 PE=2 SV=1.prot
sp|Q9HAT1|LMA1L_HUMAN Protein ERGIC-53-like OS=Homo sapiens GN=LMAN1L PE=2 SV=2.prot
sp|Q9HB29|ILRL2_HUMAN Interleukin-1 receptor-like 2 OS=Homo sapiens GN=IL1RL2 PE=1 SV=2.prot
sp|Q9HBB8|CDHR5_HUMAN Cadherin-related family member 5 OS=Homo sapiens GN=CDHR5 PE=1 SV=3.prot
sp|Q9HBE5|IL21R_HUMAN Interleukin-21 receptor OS=Homo sapiens GN=IL21R PE=1 SV=1.prot
sp|Q9HBG7|LY9_HUMAN T-lymphocyte surface antigen Ly-9 OS=Homo sapiens GN=LY9 PE=1 SV=3.prot
sp|Q9HBJ8|TMM27_HUMAN Collectrin OS=Homo sapiens GN=TMEM27 PE=1 SV=1.prot
sp|Q9HBL6|LRTM1_HUMAN Leucine-rich repeat and transmembrane domain-containing protein 1 OS=Homo sapiens GN=LRTM1 PE=2 SV=1.prot
sp|Q9HBT6|CAD20_HUMAN Cadherin-20 OS=Homo sapiens GN=CDH20 PE=2 SV=2.prot
sp|Q9HBV2|SACA1_HUMAN Sperm acrosome membrane-associated protein 1 OS=Homo sapiens GN=SPACA1 PE=1 SV=1.prot
sp|Q9HBW1|LRRC4_HUMAN Leucine-rich repeat-containing protein 4 OS=Homo sapiens GN=LRRC4 PE=1 SV=2.prot
sp|Q9HC56|PCDH9_HUMAN Protocadherin-9 OS=Homo sapiens GN=PCDH9 PE=1 SV=2.prot
sp|Q9HC73|CRLF2_HUMAN Cytokine receptor-like factor 2 OS=Homo sapiens GN=CRLF2 PE=1 SV=1.prot
sp|Q9HCJ2|LRC4C_HUMAN Leucine-rich repeat-containing protein 4C OS=Homo sapiens GN=LRRC4C PE=1 SV=1.prot
sp|Q9HCK4|ROBO2_HUMAN Roundabout homolog 2 OS=Homo sapiens GN=ROBO2 PE=1 SV=2.prot
sp|Q9HCL0|PCD18_HUMAN Protocadherin-18 OS=Homo sapiens GN=PCDH18 PE=2 SV=3.prot
sp|Q9HCM2|PLXA4_HUMAN Plexin-A4 OS=Homo sapiens GN=PLXNA4 PE=1 SV=4.prot
sp|Q9HCU0|CD248_HUMAN Endosialin OS=Homo sapiens GN=CD248 PE=1 SV=1.prot
sp|Q9HD43|PTPRH_HUMAN Receptor-type tyrosine-protein phosphatase H OS=Homo sapiens GN=PTPRH PE=1 SV=3.prot
sp|Q9HDB5|NRX3B_HUMAN Neurexin-3-beta OS=Homo sapiens GN=NRXN3 PE=1 SV=4.prot
sp|Q9NP60|IRPL2_HUMAN X-linked interleukin-1 receptor accessory protein-like 2 OS=Homo sapiens GN=IL1RAPL2 PE=2 SV=1.prot
sp|Q9NP84|TNR12_HUMAN Tumor necrosis factor receptor superfamily member 12A OS=Homo sapiens GN=TNFRSF12A PE=1 SV=1.prot
sp|Q9NP99|TREM1_HUMAN Triggering receptor expressed on myeloid cells 1 OS=Homo sapiens GN=TREM1 PE=1 SV=1.prot
sp|Q9NPA0|EMC7_HUMAN ER membrane protein complex subunit 7 OS=Homo sapiens GN=EMC7 PE=1 SV=1.prot
sp|Q9NPF0|CD320_HUMAN CD320 antigen OS=Homo sapiens GN=CD320 PE=1 SV=1.prot
sp|Q9NPG4|PCD12_HUMAN Protocadherin-12 OS=Homo sapiens GN=PCDH12 PE=1 SV=1.prot
sp|Q9NPH3|IL1AP_HUMAN Interleukin-1 receptor accessory protein OS=Homo sapiens GN=IL1RAP PE=1 SV=2.prot
sp|Q9NPR2|SEM4B_HUMAN Semaphorin-4B OS=Homo sapiens GN=SEMA4B PE=1 SV=3.prot
sp|Q9NPY3|C1QR1_HUMAN Complement component C1q receptor OS=Homo sapiens GN=CD93 PE=1 SV=3.prot
sp|Q9NQ25|SLAF7_HUMAN SLAM family member 7 OS=Homo sapiens GN=SLAMF7 PE=1 SV=1.prot
sp|Q9NQ60|EQTN_HUMAN Equatorin OS=Homo sapiens GN=EQTN PE=2 SV=2.prot
sp|Q9NR16|C163B_HUMAN Scavenger receptor cysteine-rich type 1 protein M160 OS=Homo sapiens GN=CD163L1 PE=1 SV=2.prot
sp|Q9NR61|DLL4_HUMAN Delta-like protein 4 OS=Homo sapiens GN=DLL4 PE=1 SV=1.prot
sp|Q9NR96|TLR9_HUMAN Toll-like receptor 9 OS=Homo sapiens GN=TLR9 PE=1 SV=2.prot
sp|Q9NR97|TLR8_HUMAN Toll-like receptor 8 OS=Homo sapiens GN=TLR8 PE=1 SV=1.prot
sp|Q9NRJ7|PCDBG_HUMAN Protocadherin beta-16 OS=Homo sapiens GN=PCDHB16 PE=1 SV=3.prot
sp|Q9NRM6|I17RB_HUMAN Interleukin-17 receptor B OS=Homo sapiens GN=IL17RB PE=1 SV=2.prot
sp|Q9NRX6|KISHB_HUMAN Protein kish-B OS=Homo sapiens GN=TMEM167B PE=3 SV=1.prot
sp|Q9NS62|THSD1_HUMAN Thrombospondin type-1 domain-containing protein 1 OS=Homo sapiens GN=THSD1 PE=2 SV=1.prot
sp|Q9NS68|TNR19_HUMAN Tumor necrosis factor receptor superfamily member 19 OS=Homo sapiens GN=TNFRSF19 PE=1 SV=1.prot
sp|Q9NSI5|IGSF5_HUMAN Immunoglobulin superfamily member 5 OS=Homo sapiens GN=IGSF5 PE=2 SV=2.prot
sp|Q9NTN9|SEM4G_HUMAN Semaphorin-4G OS=Homo sapiens GN=SEMA4G PE=1 SV=1.prot
sp|Q9NU53|GINM1_HUMAN Glycoprotein integral membrane protein 1 OS=Homo sapiens GN=GINM1 PE=2 SV=1.prot
sp|Q9NXS2|QPCTL_HUMAN Glutaminyl-peptide cyclotransferase-like protein OS=Homo sapiens GN=QPCTL PE=1 SV=2.prot
sp|Q9NY15|STAB1_HUMAN Stabilin-1 OS=Homo sapiens GN=STAB1 PE=1 SV=3.prot
sp|Q9NY47|CA2D2_HUMAN Voltage-dependent calcium channel subunit alpha-2.prot
sp|Q9NY72|SCN3B_HUMAN Sodium channel subunit beta-3 OS=Homo sapiens GN=SCN3B PE=1 SV=1.prot
sp|Q9NYJ7|DLL3_HUMAN Delta-like protein 3 OS=Homo sapiens GN=DLL3 PE=1 SV=1.prot
sp|Q9NYK1|TLR7_HUMAN Toll-like receptor 7 OS=Homo sapiens GN=TLR7 PE=2 SV=1.prot
sp|Q9NYQ8|FAT2_HUMAN Protocadherin Fat 2 OS=Homo sapiens GN=FAT2 PE=1 SV=2.prot
sp|Q9NYZ4|SIGL8_HUMAN Sialic acid-binding Ig-like lectin 8 OS=Homo sapiens GN=SIGLEC8 PE=1 SV=2.prot
sp|Q9NZ53|PDXL2_HUMAN Podocalyxin-like protein 2 OS=Homo sapiens GN=PODXL2 PE=1 SV=1.prot
sp|Q9NZ94|NLGN3_HUMAN Neuroligin-3 OS=Homo sapiens GN=NLGN3 PE=1 SV=2.prot
sp|Q9NZC2|TREM2_HUMAN Triggering receptor expressed on myeloid cells 2 OS=Homo sapiens GN=TREM2 PE=1 SV=1.prot
sp|Q9NZJ5|E2AK3_HUMAN Eukaryotic translation initiation factor 2-alpha kinase 3 OS=Homo sapiens GN=EIF2AK3 PE=1 SV=3.prot
sp|Q9NZN1|IRPL1_HUMAN Interleukin-1 receptor accessory protein-like 1 OS=Homo sapiens GN=IL1RAPL1 PE=1 SV=2.prot
sp|Q9NZQ7|PD1L1_HUMAN Programmed cell death 1 ligand 1 OS=Homo sapiens GN=CD274 PE=1 SV=1.prot
sp|Q9NZR2|LRP1B_HUMAN Low-density lipoprotein receptor-related protein 1B OS=Homo sapiens GN=LRP1B PE=1 SV=2.prot
sp|Q9NZV1|CRIM1_HUMAN Cysteine-rich motor neuron 1 protein OS=Homo sapiens GN=CRIM1 PE=1 SV=1.prot
sp|Q9P0K1|ADA22_HUMAN Disintegrin and metalloproteinase domain-containing protein 22 OS=Homo sapiens GN=ADAM22 PE=1 SV=1.prot
sp|Q9P0T7|TMEM9_HUMAN Transmembrane protein 9 OS=Homo sapiens GN=TMEM9 PE=1 SV=1.prot
sp|Q9P0V8|SLAF8_HUMAN SLAM family member 8 OS=Homo sapiens GN=SLAMF8 PE=1 SV=1.prot
sp|Q9P1W8|SIRPG_HUMAN Signal-regulatory protein gamma OS=Homo sapiens GN=SIRPG PE=1 SV=3.prot
sp|Q9P2B2|FPRP_HUMAN Prostaglandin F2 receptor negative regulator OS=Homo sapiens GN=PTGFRN PE=1 SV=2.prot
sp|Q9P2E7|PCD10_HUMAN Protocadherin-10 OS=Homo sapiens GN=PCDH10 PE=2 SV=2.prot
sp|Q9P2J2|TUTLA_HUMAN Protein turtle homolog A OS=Homo sapiens GN=IGSF9 PE=1 SV=2.prot
sp|Q9P2S2|NRX2A_HUMAN Neurexin-2 OS=Homo sapiens GN=NRXN2 PE=2 SV=1.prot
sp|Q9P2V4|LRIT1_HUMAN Leucine-rich repeat.prot
sp|Q9P244|LRFN1_HUMAN Leucine-rich repeat and fibronectin type III domain-containing protein 1 OS=Homo sapiens GN=LRFN1 PE=1 SV=2.prot
sp|Q9P246|STIM2_HUMAN Stromal interaction molecule 2 OS=Homo sapiens GN=STIM2 PE=1 SV=2.prot
sp|Q9TNN7|1C05_HUMAN HLA class I histocompatibility antigen.prot
sp|Q9TQE0|2B19_HUMAN HLA class II histocompatibility antigen.prot
sp|Q9UBG0|MRC2_HUMAN C-type mannose receptor 2 OS=Homo sapiens GN=MRC2 PE=1 SV=2.prot
sp|Q9UBK5|HCST_HUMAN Hematopoietic cell signal transducer OS=Homo sapiens GN=HCST PE=1 SV=1.prot
sp|Q9UBN6|TR10D_HUMAN Tumor necrosis factor receptor superfamily member 10D OS=Homo sapiens GN=TNFRSF10D PE=1 SV=1.prot
sp|Q9UBS9|SUCO_HUMAN SUN domain-containing ossification factor OS=Homo sapiens GN=SUCO PE=1 SV=1.prot
sp|Q9UBV2|SE1L1_HUMAN Protein sel-1 homolog 1 OS=Homo sapiens GN=SEL1L PE=1 SV=3.prot
sp|Q9UEF7|KLOT_HUMAN Klotho OS=Homo sapiens GN=KL PE=1 SV=2.prot
sp|Q9UF33|EPHA6_HUMAN Ephrin type-A receptor 6 OS=Homo sapiens GN=EPHA6 PE=2 SV=3.prot
sp|Q9UGN4|CLM8_HUMAN CMRF35-like molecule 8 OS=Homo sapiens GN=CD300A PE=1 SV=2.prot
sp|Q9UGT4|SUSD2_HUMAN Sushi domain-containing protein 2 OS=Homo sapiens GN=SUSD2 PE=1 SV=1.prot
sp|Q9UHC6|CNTP2_HUMAN Contactin-associated protein-like 2 OS=Homo sapiens GN=CNTNAP2 PE=1 SV=1.prot
sp|Q9UHF4|I20RA_HUMAN Interleukin-20 receptor subunit alpha OS=Homo sapiens GN=IL20RA PE=1 SV=2.prot
sp|Q9UIB8|SLAF5_HUMAN SLAM family member 5 OS=Homo sapiens GN=CD84 PE=1 SV=1.prot
sp|Q9UIK5|TEFF2_HUMAN Tomoregulin-2 OS=Homo sapiens GN=TMEFF2 PE=1 SV=1.prot
sp|Q9UIW2|PLXA1_HUMAN Plexin-A1 OS=Homo sapiens GN=PLXNA1 PE=1 SV=3.prot
sp|Q9UJ90|KCNE5_HUMAN Potassium voltage-gated channel subfamily E regulatory beta subunit 5 OS=Homo sapiens GN=KCNE5 PE=1 SV=1.prot
sp|Q9UJ99|CAD22_HUMAN Cadherin-22 OS=Homo sapiens GN=CDH22 PE=2 SV=2.prot
sp|Q9UJQ1|LAMP5_HUMAN Lysosome-associated membrane glycoprotein 5 OS=Homo sapiens GN=LAMP5 PE=1 SV=1.prot
sp|Q9UK23|NAGPA_HUMAN N-acetylglucosamine-1-phosphodiester alpha-N-acetylglucosaminidase OS=Homo sapiens GN=NAGPA PE=1 SV=2.prot
sp|Q9UK28|TM59L_HUMAN Transmembrane protein 59-like OS=Homo sapiens GN=TMEM59L PE=2 SV=1.prot
sp|Q9UKF2|ADA30_HUMAN Disintegrin and metalloproteinase domain-containing protein 30 OS=Homo sapiens GN=ADAM30 PE=1 SV=2.prot
sp|Q9UKF5|ADA29_HUMAN Disintegrin and metalloproteinase domain-containing protein 29 OS=Homo sapiens GN=ADAM29 PE=1 SV=3.prot
sp|Q9UKH3|ENK9_HUMAN Endogenous retrovirus group K member 9 Env polyprotein OS=Homo sapiens GN=ERVK-9 PE=1 SV=1.prot
sp|Q9UKJ0|PILRB_HUMAN Paired immunoglobulin-like type 2 receptor beta OS=Homo sapiens GN=PILRB PE=1 SV=1.prot
sp|Q9UKJ1|PILRA_HUMAN Paired immunoglobulin-like type 2 receptor alpha OS=Homo sapiens GN=PILRA PE=1 SV=3.prot
sp|Q9UKJ8|ADA21_HUMAN Disintegrin and metalloproteinase domain-containing protein 21 OS=Homo sapiens GN=ADAM21 PE=2 SV=2.prot
sp|Q9UKN1|MUC12_HUMAN Mucin-12 OS=Homo sapiens GN=MUC12 PE=1 SV=2.prot
sp|Q9UKQ2|ADA28_HUMAN Disintegrin and metalloproteinase domain-containing protein 28 OS=Homo sapiens GN=ADAM28 PE=2 SV=3.prot
sp|Q9UKX5|ITA11_HUMAN Integrin alpha-11 OS=Homo sapiens GN=ITGA11 PE=1 SV=2.prot
sp|Q9ULB1|NRX1A_HUMAN Neurexin-1 OS=Homo sapiens GN=NRXN1 PE=2 SV=1.prot
sp|Q9ULB4|CADH9_HUMAN Cadherin-9 OS=Homo sapiens GN=CDH9 PE=2 SV=2.prot
sp|Q9ULB5|CADH7_HUMAN Cadherin-7 OS=Homo sapiens GN=CDH7 PE=2 SV=2.prot
sp|Q9ULC0|MUCEN_HUMAN Endomucin OS=Homo sapiens GN=EMCN PE=1 SV=2.prot
sp|Q9ULH4|LRFN2_HUMAN Leucine-rich repeat and fibronectin type-III domain-containing protein 2 OS=Homo sapiens GN=LRFN2 PE=1 SV=2.prot
sp|Q9ULI3|HEG1_HUMAN Protein HEG homolog 1 OS=Homo sapiens GN=HEG1 PE=1 SV=3.prot
sp|Q9ULK6|RN150_HUMAN RING finger protein 150 OS=Homo sapiens GN=RNF150 PE=2 SV=2.prot
sp|Q9ULL4|PLXB3_HUMAN Plexin-B3 OS=Homo sapiens GN=PLXNB3 PE=1 SV=2.prot
sp|Q9ULT6|ZNRF3_HUMAN E3 ubiquitin-protein ligase ZNRF3 OS=Homo sapiens GN=ZNRF3 PE=1 SV=3.prot
sp|Q9ULX7|CAH14_HUMAN Carbonic anhydrase 14 OS=Homo sapiens GN=CA14 PE=1 SV=1.prot
sp|Q9UM44|HHLA2_HUMAN HERV-H LTR-associating protein 2 OS=Homo sapiens GN=HHLA2 PE=1 SV=1.prot
sp|Q9UM47|NOTC3_HUMAN Neurogenic locus notch homolog protein 3 OS=Homo sapiens GN=NOTCH3 PE=1 SV=2.prot
sp|Q9UM73|ALK_HUMAN ALK tyrosine kinase receptor OS=Homo sapiens GN=ALK PE=1 SV=3.prot
sp|Q9UMF0|ICAM5_HUMAN Intercellular adhesion molecule 5 OS=Homo sapiens GN=ICAM5 PE=1 SV=3.prot
sp|Q9UMZ3|PTPRQ_HUMAN Phosphatidylinositol phosphatase PTPRQ OS=Homo sapiens GN=PTPRQ PE=1 SV=2.prot
sp|Q9UN66|PCDB8_HUMAN Protocadherin beta-8 OS=Homo sapiens GN=PCDHB8 PE=2 SV=3.prot
sp|Q9UN67|PCDBA_HUMAN Protocadherin beta-10 OS=Homo sapiens GN=PCDHB10 PE=1 SV=1.prot
sp|Q9UN70|PCDGK_HUMAN Protocadherin gamma-C3 OS=Homo sapiens GN=PCDHGC3 PE=1 SV=1.prot
sp|Q9UN71|PCDGG_HUMAN Protocadherin gamma-B4 OS=Homo sapiens GN=PCDHGB4 PE=2 SV=1.prot
sp|Q9UN72|PCDA7_HUMAN Protocadherin alpha-7 OS=Homo sapiens GN=PCDHA7 PE=2 SV=1.prot
sp|Q9UN73|PCDA6_HUMAN Protocadherin alpha-6 OS=Homo sapiens GN=PCDHA6 PE=2 SV=1.prot
sp|Q9UN74|PCDA4_HUMAN Protocadherin alpha-4 OS=Homo sapiens GN=PCDHA4 PE=1 SV=1.prot
sp|Q9UN75|PCDAC_HUMAN Protocadherin alpha-12 OS=Homo sapiens GN=PCDHA12 PE=2 SV=1.prot
sp|Q9UNE0|EDAR_HUMAN Tumor necrosis factor receptor superfamily member EDAR OS=Homo sapiens GN=EDAR PE=1 SV=1.prot
sp|Q9UNN8|EPCR_HUMAN Endothelial protein C receptor OS=Homo sapiens GN=PROCR PE=1 SV=1.prot
sp|Q9UPU3|SORC3_HUMAN VPS10 domain-containing receptor SorCS3 OS=Homo sapiens GN=SORCS3 PE=2 SV=2.prot
sp|Q9UPX0|TUTLB_HUMAN Protein turtle homolog B OS=Homo sapiens GN=IGSF9B PE=2 SV=2.prot
sp|Q9UPZ6|THS7A_HUMAN Thrombospondin type-1 domain-containing protein 7A OS=Homo sapiens GN=THSD7A PE=1 SV=4.prot
sp|Q9UQC9|CLCA2_HUMAN Calcium-activated chloride channel regulator 2 OS=Homo sapiens GN=CLCA2 PE=1 SV=2.prot
sp|Q9UQF0|SYCY1_HUMAN Syncytin-1 OS=Homo sapiens GN=ERVW-1 PE=1 SV=1.prot
sp|Q9UQV4|LAMP3_HUMAN Lysosome-associated membrane glycoprotein 3 OS=Homo sapiens GN=LAMP3 PE=1 SV=3.prot
sp|Q9Y2C9|TLR6_HUMAN Toll-like receptor 6 OS=Homo sapiens GN=TLR6 PE=1 SV=2.prot
sp|Q9Y3A6|TMED5_HUMAN Transmembrane emp24 domain-containing protein 5 OS=Homo sapiens GN=TMED5 PE=1 SV=1.prot
sp|Q9Y3B3|TMED7_HUMAN Transmembrane emp24 domain-containing protein 7 OS=Homo sapiens GN=TMED7 PE=1 SV=2.prot
sp|Q9Y3P8|SIT1_HUMAN Signaling threshold-regulating transmembrane adapter 1 OS=Homo sapiens GN=SIT1 PE=1 SV=1.prot
sp|Q9Y3Q3|TMED3_HUMAN Transmembrane emp24 domain-containing protein 3 OS=Homo sapiens GN=TMED3 PE=1 SV=1.prot
sp|Q9Y3Q7|ADA18_HUMAN Disintegrin and metalloproteinase domain-containing protein 18 OS=Homo sapiens GN=ADAM18 PE=2 SV=1.prot
sp|Q9Y4C0|NRX3A_HUMAN Neurexin-3 OS=Homo sapiens GN=NRXN3 PE=1 SV=4.prot
sp|Q9Y4X1|UD2A1_HUMAN UDP-glucuronosyltransferase 2A1 OS=Homo sapiens GN=UGT2A1 PE=1 SV=2.prot
sp|Q9Y5E1|PCDB9_HUMAN Protocadherin beta-9 OS=Homo sapiens GN=PCDHB9 PE=2 SV=2.prot
sp|Q9Y5E2|PCDB7_HUMAN Protocadherin beta-7 OS=Homo sapiens GN=PCDHB7 PE=2 SV=1.prot
sp|Q9Y5E3|PCDB6_HUMAN Protocadherin beta-6 OS=Homo sapiens GN=PCDHB6 PE=2 SV=1.prot
sp|Q9Y5E4|PCDB5_HUMAN Protocadherin beta-5 OS=Homo sapiens GN=PCDHB5 PE=2 SV=1.prot
sp|Q9Y5E5|PCDB4_HUMAN Protocadherin beta-4 OS=Homo sapiens GN=PCDHB4 PE=2 SV=1.prot
sp|Q9Y5E6|PCDB3_HUMAN Protocadherin beta-3 OS=Homo sapiens GN=PCDHB3 PE=2 SV=1.prot
sp|Q9Y5E7|PCDB2_HUMAN Protocadherin beta-2 OS=Homo sapiens GN=PCDHB2 PE=1 SV=1.prot
sp|Q9Y5E8|PCDBF_HUMAN Protocadherin beta-15 OS=Homo sapiens GN=PCDHB15 PE=2 SV=1.prot
sp|Q9Y5E9|PCDBE_HUMAN Protocadherin beta-14 OS=Homo sapiens GN=PCDHB14 PE=1 SV=1.prot
sp|Q9Y5F0|PCDBD_HUMAN Protocadherin beta-13 OS=Homo sapiens GN=PCDHB13 PE=2 SV=1.prot
sp|Q9Y5F1|PCDBC_HUMAN Protocadherin beta-12 OS=Homo sapiens GN=PCDHB12 PE=2 SV=1.prot
sp|Q9Y5F2|PCDBB_HUMAN Protocadherin beta-11 OS=Homo sapiens GN=PCDHB11 PE=2 SV=1.prot
sp|Q9Y5F3|PCDB1_HUMAN Protocadherin beta-1 OS=Homo sapiens GN=PCDHB1 PE=2 SV=2.prot
sp|Q9Y5F6|PCDGM_HUMAN Protocadherin gamma-C5 OS=Homo sapiens GN=PCDHGC5 PE=2 SV=1.prot
sp|Q9Y5F7|PCDGL_HUMAN Protocadherin gamma-C4 OS=Homo sapiens GN=PCDHGC4 PE=2 SV=1.prot
sp|Q9Y5F8|PCDGJ_HUMAN Protocadherin gamma-B7 OS=Homo sapiens GN=PCDHGB7 PE=2 SV=1.prot
sp|Q9Y5F9|PCDGI_HUMAN Protocadherin gamma-B6 OS=Homo sapiens GN=PCDHGB6 PE=2 SV=1.prot
sp|Q9Y5G0|PCDGH_HUMAN Protocadherin gamma-B5 OS=Homo sapiens GN=PCDHGB5 PE=2 SV=1.prot
sp|Q9Y5G1|PCDGF_HUMAN Protocadherin gamma-B3 OS=Homo sapiens GN=PCDHGB3 PE=1 SV=3.prot
sp|Q9Y5G2|PCDGE_HUMAN Protocadherin gamma-B2 OS=Homo sapiens GN=PCDHGB2 PE=2 SV=1.prot
sp|Q9Y5G3|PCDGD_HUMAN Protocadherin gamma-B1 OS=Homo sapiens GN=PCDHGB1 PE=2 SV=1.prot
sp|Q9Y5G4|PCDG9_HUMAN Protocadherin gamma-A9 OS=Homo sapiens GN=PCDHGA9 PE=2 SV=1.prot
sp|Q9Y5G5|PCDG8_HUMAN Protocadherin gamma-A8 OS=Homo sapiens GN=PCDHGA8 PE=2 SV=1.prot
sp|Q9Y5G6|PCDG7_HUMAN Protocadherin gamma-A7 OS=Homo sapiens GN=PCDHGA7 PE=2 SV=1.prot
sp|Q9Y5G7|PCDG6_HUMAN Protocadherin gamma-A6 OS=Homo sapiens GN=PCDHGA6 PE=2 SV=1.prot
sp|Q9Y5G8|PCDG5_HUMAN Protocadherin gamma-A5 OS=Homo sapiens GN=PCDHGA5 PE=2 SV=1.prot
sp|Q9Y5G9|PCDG4_HUMAN Protocadherin gamma-A4 OS=Homo sapiens GN=PCDHGA4 PE=2 SV=1.prot
sp|Q9Y5H0|PCDG3_HUMAN Protocadherin gamma-A3 OS=Homo sapiens GN=PCDHGA3 PE=2 SV=2.prot
sp|Q9Y5H1|PCDG2_HUMAN Protocadherin gamma-A2 OS=Homo sapiens GN=PCDHGA2 PE=2 SV=1.prot
sp|Q9Y5H2|PCDGB_HUMAN Protocadherin gamma-A11 OS=Homo sapiens GN=PCDHGA11 PE=2 SV=1.prot
sp|Q9Y5H3|PCDGA_HUMAN Protocadherin gamma-A10 OS=Homo sapiens GN=PCDHGA10 PE=2 SV=1.prot
sp|Q9Y5H4|PCDG1_HUMAN Protocadherin gamma-A1 OS=Homo sapiens GN=PCDHGA1 PE=2 SV=1.prot
sp|Q9Y5H5|PCDA9_HUMAN Protocadherin alpha-9 OS=Homo sapiens GN=PCDHA9 PE=2 SV=1.prot
sp|Q9Y5H6|PCDA8_HUMAN Protocadherin alpha-8 OS=Homo sapiens GN=PCDHA8 PE=2 SV=1.prot
sp|Q9Y5H7|PCDA5_HUMAN Protocadherin alpha-5 OS=Homo sapiens GN=PCDHA5 PE=2 SV=1.prot
sp|Q9Y5H8|PCDA3_HUMAN Protocadherin alpha-3 OS=Homo sapiens GN=PCDHA3 PE=2 SV=1.prot
sp|Q9Y5H9|PCDA2_HUMAN Protocadherin alpha-2 OS=Homo sapiens GN=PCDHA2 PE=1 SV=1.prot
sp|Q9Y5I0|PCDAD_HUMAN Protocadherin alpha-13 OS=Homo sapiens GN=PCDHA13 PE=2 SV=1.prot
sp|Q9Y5I1|PCDAB_HUMAN Protocadherin alpha-11 OS=Homo sapiens GN=PCDHA11 PE=2 SV=1.prot
sp|Q9Y5I2|PCDAA_HUMAN Protocadherin alpha-10 OS=Homo sapiens GN=PCDHA10 PE=2 SV=1.prot
sp|Q9Y5I3|PCDA1_HUMAN Protocadherin alpha-1 OS=Homo sapiens GN=PCDHA1 PE=2 SV=1.prot
sp|Q9Y5I4|PCDC2_HUMAN Protocadherin alpha-C2 OS=Homo sapiens GN=PCDHAC2 PE=2 SV=1.prot
sp|Q9Y5R2|MMP24_HUMAN Matrix metalloproteinase-24 OS=Homo sapiens GN=MMP24 PE=2 SV=1.prot
sp|Q9Y5U5|TNR18_HUMAN Tumor necrosis factor receptor superfamily member 18 OS=Homo sapiens GN=TNFRSF18 PE=1 SV=1.prot
sp|Q9Y5Y7|LYVE1_HUMAN Lymphatic vessel endothelial hyaluronic acid receptor 1 OS=Homo sapiens GN=LYVE1 PE=1 SV=2.prot
sp|Q9Y5Z0|BACE2_HUMAN Beta-secretase 2 OS=Homo sapiens GN=BACE2 PE=1 SV=1.prot
sp|Q9Y6H6|KCNE3_HUMAN Potassium voltage-gated channel subfamily E member 3 OS=Homo sapiens GN=KCNE3 PE=1 SV=1.prot
sp|Q9Y6J6|KCNE2_HUMAN Potassium voltage-gated channel subfamily E member 2 OS=Homo sapiens GN=KCNE2 PE=1 SV=1.prot
sp|Q9Y6N7|ROBO1_HUMAN Roundabout homolog 1 OS=Homo sapiens GN=ROBO1 PE=1 SV=1.prot
sp|Q9Y6N8|CAD10_HUMAN Cadherin-10 OS=Homo sapiens GN=CDH10 PE=1 SV=2.prot
sp|Q9Y6Q6|TNR11_HUMAN Tumor necrosis factor receptor superfamily member 11A OS=Homo sapiens GN=TNFRSF11A PE=1 SV=1.prot
sp|Q9Y6W8|ICOS_HUMAN Inducible T-cell costimulator OS=Homo sapiens GN=ICOS PE=1 SV=1.prot
sp|Q9Y6X5|ENPP4_HUMAN Bis(5'-adenosyl)-triphosphatase ENPP4 OS=Homo sapiens GN=ENPP4 PE=1 SV=3.prot
sp|Q9Y219|JAG2_HUMAN Protein jagged-2 OS=Homo sapiens GN=JAG2 PE=1 SV=3.prot
sp|Q9Y279|VSIG4_HUMAN V-set and immunoglobulin domain-containing protein 4 OS=Homo sapiens GN=VSIG4 PE=1 SV=1.prot
sp|Q9Y286|SIGL7_HUMAN Sialic acid-binding Ig-like lectin 7 OS=Homo sapiens GN=SIGLEC7 PE=1 SV=1.prot
sp|Q9Y320|TMX2_HUMAN Thioredoxin-related transmembrane protein 2 OS=Homo sapiens GN=TMX2 PE=1 SV=1.prot
sp|Q9Y336|SIGL9_HUMAN Sialic acid-binding Ig-like lectin 9 OS=Homo sapiens GN=SIGLEC9 PE=1 SV=2.prot
sp|Q9Y493|ZAN_HUMAN Zonadhesin OS=Homo sapiens GN=ZAN PE=2 SV=4.prot
sp|Q9Y561|LRP12_HUMAN Low-density lipoprotein receptor-related protein 12 OS=Homo sapiens GN=LRP12 PE=1 SV=1.prot
sp|Q9Y624|JAM1_HUMAN Junctional adhesion molecule A OS=Homo sapiens GN=F11R PE=1 SV=1.prot
sp|Q9Y639|NPTN_HUMAN Neuroplastin OS=Homo sapiens GN=NPTN PE=1 SV=2.prot
sp|Q14C87|T132D_HUMAN Transmembrane protein 132D OS=Homo sapiens GN=TMEM132D PE=1 SV=1.prot
sp|Q14CZ8|HECAM_HUMAN Hepatocyte cell adhesion molecule OS=Homo sapiens GN=HEPACAM PE=1 SV=1.prot
sp|Q14DG7|T132B_HUMAN Transmembrane protein 132B OS=Homo sapiens GN=TMEM132B PE=2 SV=2.prot
sp|Q17R55|F187B_HUMAN Protein FAM187B OS=Homo sapiens GN=FAM187B PE=2 SV=2.prot
sp|Q19T08|ECSCR_HUMAN Endothelial cell-specific chemotaxis regulator OS=Homo sapiens GN=ECSCR PE=1 SV=1.prot
sp|Q24JP5|T132A_HUMAN Transmembrane protein 132A OS=Homo sapiens GN=TMEM132A PE=1 SV=1.prot
sp|Q53EL9|SEZ6_HUMAN Seizure protein 6 homolog OS=Homo sapiens GN=SEZ6 PE=1 SV=2.prot
sp|Q58EX2|SDK2_HUMAN Protein sidekick-2 OS=Homo sapiens GN=SDK2 PE=1 SV=3.prot
sp|Q68D85|NR3L1_HUMAN Natural cytotoxicity triggering receptor 3 ligand 1 OS=Homo sapiens GN=NCR3LG1 PE=1 SV=1.prot
sp|Q68DV7|RNF43_HUMAN E3 ubiquitin-protein ligase RNF43 OS=Homo sapiens GN=RNF43 PE=1 SV=1.prot
sp|Q71H61|ILDR2_HUMAN Immunoglobulin-like domain-containing receptor 2 OS=Homo sapiens GN=ILDR2 PE=2 SV=1.prot
sp|Q76MJ5|ERN2_HUMAN Serine.prot
sp|Q86SJ2|AMGO2_HUMAN Amphoterin-induced protein 2 OS=Homo sapiens GN=AMIGO2 PE=1 SV=1.prot
sp|Q86SJ6|DSG4_HUMAN Desmoglein-4 OS=Homo sapiens GN=DSG4 PE=1 SV=1.prot
sp|Q86SU0|ILDR1_HUMAN Immunoglobulin-like domain-containing receptor 1 OS=Homo sapiens GN=ILDR1 PE=1 SV=2.prot
sp|Q86T13|CLC14_HUMAN C-type lectin domain family 14 member A OS=Homo sapiens GN=CLEC14A PE=1 SV=1.prot
sp|Q86TY3|CN037_HUMAN Uncharacterized protein C14orf37 OS=Homo sapiens GN=C14orf37 PE=1 SV=1.prot
sp|Q86UE6|LRRT1_HUMAN Leucine-rich repeat transmembrane neuronal protein 1 OS=Homo sapiens GN=LRRTM1 PE=2 SV=2.prot
sp|Q86UK5|LBN_HUMAN Limbin OS=Homo sapiens GN=EVC2 PE=1 SV=1.prot
sp|Q86UP0|CAD24_HUMAN Cadherin-24 OS=Homo sapiens GN=CDH24 PE=1 SV=1.prot
sp|Q86UP6|CUZD1_HUMAN CUB and zona pellucida-like domain-containing protein 1 OS=Homo sapiens GN=CUZD1 PE=2 SV=1.prot
sp|Q86V40|TIKI1_HUMAN Metalloprotease TIKI1 OS=Homo sapiens GN=TRABD2A PE=2 SV=3.prot
sp|Q86VB7|C163A_HUMAN Scavenger receptor cysteine-rich type 1 protein M130 OS=Homo sapiens GN=CD163 PE=1 SV=2.prot
sp|Q86VH4|LRRT4_HUMAN Leucine-rich repeat transmembrane neuronal protein 4 OS=Homo sapiens GN=LRRTM4 PE=2 SV=2.prot
sp|Q86VH5|LRRT3_HUMAN Leucine-rich repeat transmembrane neuronal protein 3 OS=Homo sapiens GN=LRRTM3 PE=2 SV=2.prot
sp|Q86VR7|VS10L_HUMAN V-set and immunoglobulin domain-containing protein 10-like OS=Homo sapiens GN=VSIG10L PE=2 SV=2.prot
sp|Q86VZ4|LRP11_HUMAN Low-density lipoprotein receptor-related protein 11 OS=Homo sapiens GN=LRP11 PE=2 SV=2.prot
sp|Q86WC4|OSTM1_HUMAN Osteopetrosis-associated transmembrane protein 1 OS=Homo sapiens GN=OSTM1 PE=1 SV=1.prot
sp|Q86WK6|AMGO1_HUMAN Amphoterin-induced protein 1 OS=Homo sapiens GN=AMIGO1 PE=1 SV=1.prot
sp|Q86WK7|AMGO3_HUMAN Amphoterin-induced protein 3 OS=Homo sapiens GN=AMIGO3 PE=2 SV=1.prot
sp|Q86XK7|VSIG1_HUMAN V-set and immunoglobulin domain-containing protein 1 OS=Homo sapiens GN=VSIG1 PE=1 SV=1.prot
sp|Q86XM0|CTSRD_HUMAN Cation channel sperm-associated protein subunit delta OS=Homo sapiens GN=CATSPERD PE=1 SV=3.prot
sp|Q86XR5|PRIMA_HUMAN Proline-rich membrane anchor 1 OS=Homo sapiens GN=PRIMA1 PE=1 SV=2.prot
sp|Q86XS8|GOLI_HUMAN E3 ubiquitin-protein ligase RNF130 OS=Homo sapiens GN=RNF130 PE=1 SV=1.prot
sp|Q86XX4|FRAS1_HUMAN Extracellular matrix protein FRAS1 OS=Homo sapiens GN=FRAS1 PE=1 SV=2.prot
sp|Q86YC3|NRROS_HUMAN Negative regulator of reactive oxygen species OS=Homo sapiens GN=NRROS PE=1 SV=1.prot
sp|Q86YD3|TMM25_HUMAN Transmembrane protein 25 OS=Homo sapiens GN=TMEM25 PE=1 SV=1.prot
sp|Q86YD5|LRAD3_HUMAN Low-density lipoprotein receptor class A domain-containing protein 3 OS=Homo sapiens GN=LDLRAD3 PE=2 SV=3.prot
sp|Q86YL7|PDPN_HUMAN Podoplanin OS=Homo sapiens GN=PDPN PE=1 SV=3.prot
sp|Q86YT9|JAML_HUMAN Junctional adhesion molecule-like OS=Homo sapiens GN=JAML PE=1 SV=1.prot
sp|Q86YW5|TRML1_HUMAN Trem-like transcript 1 protein OS=Homo sapiens GN=TREML1 PE=1 SV=2.prot
sp|Q95IE3|2B1C_HUMAN HLA class II histocompatibility antigen.prot
sp|Q96A28|SLAF9_HUMAN SLAM family member 9 OS=Homo sapiens GN=SLAMF9 PE=2 SV=2.prot
sp|Q96AP7|ESAM_HUMAN Endothelial cell-selective adhesion molecule OS=Homo sapiens GN=ESAM PE=1 SV=1.prot
sp|Q96AW1|VOPP1_HUMAN Vesicular.prot
sp|Q96BF3|TMIG2_HUMAN Transmembrane and immunoglobulin domain-containing protein 2 OS=Homo sapiens GN=TMIGD2 PE=1 SV=2.prot
sp|Q96BY9|SARAF_HUMAN Store-operated calcium entry-associated regulatory factor OS=Homo sapiens GN=SARAF PE=1 SV=1.prot
sp|Q96D42|HAVR1_HUMAN Hepatitis A virus cellular receptor 1 OS=Homo sapiens GN=HAVCR1 PE=1 SV=2.prot
sp|Q96DB9|FXYD5_HUMAN FXYD domain-containing ion transport regulator 5 OS=Homo sapiens GN=FXYD5 PE=1 SV=2.prot
sp|Q96DD7|SHSA4_HUMAN Protein shisa-4 OS=Homo sapiens GN=SHISA4 PE=2 SV=3.prot
sp|Q96DU3|SLAF6_HUMAN SLAM family member 6 OS=Homo sapiens GN=SLAMF6 PE=1 SV=3.prot
sp|Q96F05|CK024_HUMAN Uncharacterized protein C11orf24 OS=Homo sapiens GN=C11orf24 PE=1 SV=2.prot
sp|Q96F46|I17RA_HUMAN Interleukin-17 receptor A OS=Homo sapiens GN=IL17RA PE=1 SV=2.prot
sp|Q96FE5|LIGO1_HUMAN Leucine-rich repeat and immunoglobulin-like domain-containing nogo receptor-interacting protein 1 OS=Homo sapiens GN=LINGO1 PE=1 SV=2.prot
sp|Q96FE7|P3IP1_HUMAN Phosphoinositide-3-kinase-interacting protein 1 OS=Homo sapiens GN=PIK3IP1 PE=1 SV=2.prot
sp|Q96GP6|SREC2_HUMAN Scavenger receptor class F member 2 OS=Homo sapiens GN=SCARF2 PE=1 SV=4.prot
sp|Q96GX1|TECT2_HUMAN Tectonic-2 OS=Homo sapiens GN=TCTN2 PE=2 SV=1.prot
sp|Q96H15|TIMD4_HUMAN T-cell immunoglobulin and mucin domain-containing protein 4 OS=Homo sapiens GN=TIMD4 PE=1 SV=2.prot
sp|Q96IQ7|VSIG2_HUMAN V-set and immunoglobulin domain-containing protein 2 OS=Homo sapiens GN=VSIG2 PE=1 SV=1.prot
sp|Q96J42|TXD15_HUMAN Thioredoxin domain-containing protein 15 OS=Homo sapiens GN=TXNDC15 PE=1 SV=1.prot
sp|Q96J84|KIRR1_HUMAN Kin of IRRE-like protein 1 OS=Homo sapiens GN=KIRREL PE=1 SV=2.prot
sp|Q96J86|CYYR1_HUMAN Cysteine and tyrosine-rich protein 1 OS=Homo sapiens GN=CYYR1 PE=2 SV=1.prot
sp|Q96JA1|LRIG1_HUMAN Leucine-rich repeats and immunoglobulin-like domains protein 1 OS=Homo sapiens GN=LRIG1 PE=1 SV=2.prot
sp|Q96JQ0|PCD16_HUMAN Protocadherin-16 OS=Homo sapiens GN=DCHS1 PE=1 SV=1.prot
sp|Q96KC8|DNJC1_HUMAN DnaJ homolog subfamily C member 1 OS=Homo sapiens GN=DNAJC1 PE=1 SV=1.prot
sp|Q96KG7|MEG10_HUMAN Multiple epidermal growth factor-like domains protein 10 OS=Homo sapiens GN=MEGF10 PE=1 SV=1.prot
sp|Q96KJ4|MSLNL_HUMAN Mesothelin-like protein OS=Homo sapiens GN=MSLNL PE=3 SV=3.prot
sp|Q96KV6|BT2A3_HUMAN Putative butyrophilin subfamily 2 member A3 OS=Homo sapiens GN=BTN2A3P PE=5 SV=2.prot
sp|Q96LA5|FCRL2_HUMAN Fc receptor-like protein 2 OS=Homo sapiens GN=FCRL2 PE=1 SV=1.prot
sp|Q96LA6|FCRL1_HUMAN Fc receptor-like protein 1 OS=Homo sapiens GN=FCRL1 PE=1 SV=1.prot
sp|Q96LC7|SIG10_HUMAN Sialic acid-binding Ig-like lectin 10 OS=Homo sapiens GN=SIGLEC10 PE=1 SV=3.prot
sp|Q96MS0|ROBO3_HUMAN Roundabout homolog 3 OS=Homo sapiens GN=ROBO3 PE=1 SV=2.prot
sp|Q96MU8|KREM1_HUMAN Kremen protein 1 OS=Homo sapiens GN=KREMEN1 PE=1 SV=3.prot
sp|Q96NI6|LRFN5_HUMAN Leucine-rich repeat and fibronectin type-III domain-containing protein 5 OS=Homo sapiens GN=LRFN5 PE=1 SV=2.prot
sp|Q96NU0|CNT3B_HUMAN Contactin-associated protein-like 3B OS=Homo sapiens GN=CNTNAP3B PE=2 SV=2.prot
sp|Q96NY8|NECT4_HUMAN Nectin-4 OS=Homo sapiens GN=NECTIN4 PE=1 SV=1.prot
sp|Q96P31|FCRL3_HUMAN Fc receptor-like protein 3 OS=Homo sapiens GN=FCRL3 PE=1 SV=1.prot
sp|Q96PD2|DCBD2_HUMAN Discoidin.prot
sp|Q96PE5|OPALI_HUMAN Opalin OS=Homo sapiens GN=OPALIN PE=2 SV=1.prot
sp|Q96PJ5|FCRL4_HUMAN Fc receptor-like protein 4 OS=Homo sapiens GN=FCRL4 PE=1 SV=1.prot
sp|Q96PL5|ERMAP_HUMAN Erythroid membrane-associated protein OS=Homo sapiens GN=ERMAP PE=1 SV=1.prot
sp|Q96PQ0|SORC2_HUMAN VPS10 domain-containing receptor SorCS2 OS=Homo sapiens GN=SORCS2 PE=1 SV=3.prot
sp|Q96PQ1|SIG12_HUMAN Sialic acid-binding Ig-like lectin 12 OS=Homo sapiens GN=SIGLEC12 PE=2 SV=1.prot
sp|Q96PX8|SLIK1_HUMAN SLIT and NTRK-like protein 1 OS=Homo sapiens GN=SLITRK1 PE=1 SV=2.prot
sp|Q96PZ7|CSMD1_HUMAN CUB and sushi domain-containing protein 1 OS=Homo sapiens GN=CSMD1 PE=1 SV=2.prot
sp|Q96QE4|LR37B_HUMAN Leucine-rich repeat-containing protein 37B OS=Homo sapiens GN=LRRC37B PE=2 SV=3.prot
sp|Q96QU1|PCD15_HUMAN Protocadherin-15 OS=Homo sapiens GN=PCDH15 PE=1 SV=2.prot
sp|Q96RD9|FCRL5_HUMAN Fc receptor-like protein 5 OS=Homo sapiens GN=FCRL5 PE=1 SV=3.prot
sp|Q96RL6|SIG11_HUMAN Sialic acid-binding Ig-like lectin 11 OS=Homo sapiens GN=SIGLEC11 PE=1 SV=2.prot
sp|Q495A1|TIGIT_HUMAN T-cell immunoreceptor with Ig and ITIM domains OS=Homo sapiens GN=TIGIT PE=1 SV=1.prot
sp|Q496F6|CLM2_HUMAN CMRF35-like molecule 2 OS=Homo sapiens GN=CD300E PE=1 SV=2.prot
sp|Q902F8|ENK8_HUMAN Endogenous retrovirus group K member 8 Env polyprotein OS=Homo sapiens GN=ERVK-8 PE=1 SV=1.prot
sp|Q902F9|EN113_HUMAN Endogenous retrovirus group K member 113 Env polyprotein OS=Homo sapiens GN=HERVK_113 PE=1 SV=1.prot
sp|Q969N2|PIGT_HUMAN GPI transamidase component PIG-T OS=Homo sapiens GN=PIGT PE=1 SV=1.prot
sp|Q969Z4|TR19L_HUMAN Tumor necrosis factor receptor superfamily member 19L OS=Homo sapiens GN=RELT PE=1 SV=1.prot
sp|Q01113|IL9R_HUMAN Interleukin-9 receptor OS=Homo sapiens GN=IL9R PE=2 SV=3.prot
sp|Q01151|CD83_HUMAN CD83 antigen OS=Homo sapiens GN=CD83 PE=1 SV=1.prot
sp|Q01344|IL5RA_HUMAN Interleukin-5 receptor subunit alpha OS=Homo sapiens GN=IL5RA PE=1 SV=2.prot
sp|Q01638|ILRL1_HUMAN Interleukin-1 receptor-like 1 OS=Homo sapiens GN=IL1RL1 PE=1 SV=4.prot
sp|Q01973|ROR1_HUMAN Inactive tyrosine-protein kinase transmembrane receptor ROR1 OS=Homo sapiens GN=ROR1 PE=1 SV=2.prot
sp|Q01974|ROR2_HUMAN Tyrosine-protein kinase transmembrane receptor ROR2 OS=Homo sapiens GN=ROR2 PE=1 SV=2.prot
sp|Q02297|NRG1_HUMAN Pro-neuregulin-1.prot
sp|Q02413|DSG1_HUMAN Desmoglein-1 OS=Homo sapiens GN=DSG1 PE=1 SV=2.prot
sp|Q02487|DSC2_HUMAN Desmocollin-2 OS=Homo sapiens GN=DSC2 PE=1 SV=1.prot
sp|Q02763|TIE2_HUMAN Angiopoietin-1 receptor OS=Homo sapiens GN=TEK PE=1 SV=2.prot
sp|Q02846|GUC2D_HUMAN Retinal guanylyl cyclase 1 OS=Homo sapiens GN=GUCY2D PE=1 SV=2.prot
sp|Q03167|TGBR3_HUMAN Transforming growth factor beta receptor type 3 OS=Homo sapiens GN=TGFBR3 PE=1 SV=3.prot
sp|Q04721|NOTC2_HUMAN Neurogenic locus notch homolog protein 2 OS=Homo sapiens GN=NOTCH2 PE=1 SV=3.prot
sp|Q04771|ACVR1_HUMAN Activin receptor type-1 OS=Homo sapiens GN=ACVR1 PE=1 SV=1.prot
sp|Q04826|1B40_HUMAN HLA class I histocompatibility antigen.prot
sp|Q04900|MUC24_HUMAN Sialomucin core protein 24 OS=Homo sapiens GN=CD164 PE=1 SV=2.prot
sp|Q04912|RON_HUMAN Macrophage-stimulating protein receptor OS=Homo sapiens GN=MST1R PE=1 SV=2.prot
sp|Q05996|ZP2_HUMAN Zona pellucida sperm-binding protein 2 OS=Homo sapiens GN=ZP2 PE=2 SV=1.prot
sp|Q06418|TYRO3_HUMAN Tyrosine-protein kinase receptor TYRO3 OS=Homo sapiens GN=TYRO3 PE=1 SV=1.prot
sp|Q06481|APLP2_HUMAN Amyloid-like protein 2 OS=Homo sapiens GN=APLP2 PE=1 SV=2.prot
sp|Q07000|1C15_HUMAN HLA class I histocompatibility antigen.prot
sp|Q07011|TNR9_HUMAN Tumor necrosis factor receptor superfamily member 9 OS=Homo sapiens GN=TNFRSF9 PE=1 SV=1.prot
sp|Q07699|SCN1B_HUMAN Sodium channel subunit beta-1 OS=Homo sapiens GN=SCN1B PE=1 SV=1.prot
sp|Q07954|LRP1_HUMAN Prolow-density lipoprotein receptor-related protein 1 OS=Homo sapiens GN=LRP1 PE=1 SV=2.prot
sp|Q08174|PCDH1_HUMAN Protocadherin-1 OS=Homo sapiens GN=PCDH1 PE=1 SV=2.prot
sp|Q08334|I10R2_HUMAN Interleukin-10 receptor subunit beta OS=Homo sapiens GN=IL10RB PE=1 SV=2.prot
sp|Q08345|DDR1_HUMAN Epithelial discoidin domain-containing receptor 1 OS=Homo sapiens GN=DDR1 PE=1 SV=1.prot
sp|Q08554|DSC1_HUMAN Desmocollin-1 OS=Homo sapiens GN=DSC1 PE=1 SV=2.prot
sp|Q08708|CLM6_HUMAN CMRF35-like molecule 6 OS=Homo sapiens GN=CD300C PE=2 SV=1.prot
sp|Q09160|1A80_HUMAN HLA class I histocompatibility antigen.prot
sp|Q12836|ZP4_HUMAN Zona pellucida sperm-binding protein 4 OS=Homo sapiens GN=ZP4 PE=2 SV=1.prot
sp|Q12864|CAD17_HUMAN Cadherin-17 OS=Homo sapiens GN=CDH17 PE=2 SV=3.prot
sp|Q12866|MERTK_HUMAN Tyrosine-protein kinase Mer OS=Homo sapiens GN=MERTK PE=1 SV=2.prot
sp|Q12907|LMAN2_HUMAN Vesicular integral-membrane protein VIP36 OS=Homo sapiens GN=LMAN2 PE=1 SV=1.prot
sp|Q12913|PTPRJ_HUMAN Receptor-type tyrosine-protein phosphatase eta OS=Homo sapiens GN=PTPRJ PE=1 SV=3.prot
sp|Q13018|PLA2R_HUMAN Secretory phospholipase A2 receptor OS=Homo sapiens GN=PLA2R1 PE=1 SV=2.prot
sp|Q13145|BAMBI_HUMAN BMP and activin membrane-bound inhibitor homolog OS=Homo sapiens GN=BAMBI PE=1 SV=1.prot
sp|Q13261|I15RA_HUMAN Interleukin-15 receptor subunit alpha OS=Homo sapiens GN=IL15RA PE=1 SV=1.prot
sp|Q13291|SLAF1_HUMAN Signaling lymphocytic activation molecule OS=Homo sapiens GN=SLAMF1 PE=1 SV=1.prot
sp|Q13308|PTK7_HUMAN Inactive tyrosine-protein kinase 7 OS=Homo sapiens GN=PTK7 PE=1 SV=2.prot
sp|Q13332|PTPRS_HUMAN Receptor-type tyrosine-protein phosphatase S OS=Homo sapiens GN=PTPRS PE=1 SV=3.prot
sp|Q13349|ITAD_HUMAN Integrin alpha-D OS=Homo sapiens GN=ITGAD PE=1 SV=2.prot
sp|Q13410|BT1A1_HUMAN Butyrophilin subfamily 1 member A1 OS=Homo sapiens GN=BTN1A1 PE=1 SV=3.prot
sp|Q13443|ADAM9_HUMAN Disintegrin and metalloproteinase domain-containing protein 9 OS=Homo sapiens GN=ADAM9 PE=1 SV=1.prot
sp|Q13444|ADA15_HUMAN Disintegrin and metalloproteinase domain-containing protein 15 OS=Homo sapiens GN=ADAM15 PE=1 SV=4.prot
sp|Q13445|TMED1_HUMAN Transmembrane emp24 domain-containing protein 1 OS=Homo sapiens GN=TMED1 PE=1 SV=1.prot
sp|Q13477|MADCA_HUMAN Mucosal addressin cell adhesion molecule 1 OS=Homo sapiens GN=MADCAM1 PE=1 SV=2.prot
sp|Q13478|IL18R_HUMAN Interleukin-18 receptor 1 OS=Homo sapiens GN=IL18R1 PE=1 SV=1.prot
sp|Q13505|MTX1_HUMAN Metaxin-1 OS=Homo sapiens GN=MTX1 PE=1 SV=2.prot
sp|Q13586|STIM1_HUMAN Stromal interaction molecule 1 OS=Homo sapiens GN=STIM1 PE=1 SV=3.prot
sp|Q13591|SEM5A_HUMAN Semaphorin-5A OS=Homo sapiens GN=SEMA5A PE=1 SV=3.prot
sp|Q13634|CAD18_HUMAN Cadherin-18 OS=Homo sapiens GN=CDH18 PE=2 SV=1.prot
sp|Q13641|TPBG_HUMAN Trophoblast glycoprotein OS=Homo sapiens GN=TPBG PE=1 SV=1.prot
sp|Q13651|I10R1_HUMAN Interleukin-10 receptor subunit alpha OS=Homo sapiens GN=IL10RA PE=1 SV=2.prot
sp|Q13683|ITA7_HUMAN Integrin alpha-7 OS=Homo sapiens GN=ITGA7 PE=1 SV=3.prot
sp|Q13705|AVR2B_HUMAN Activin receptor type-2B OS=Homo sapiens GN=ACVR2B PE=1 SV=3.prot
sp|Q13740|CD166_HUMAN CD166 antigen OS=Homo sapiens GN=ALCAM PE=1 SV=2.prot
sp|Q13797|ITA9_HUMAN Integrin alpha-9 OS=Homo sapiens GN=ITGA9 PE=1 SV=2.prot
sp|Q13873|BMPR2_HUMAN Bone morphogenetic protein receptor type-2 OS=Homo sapiens GN=BMPR2 PE=1 SV=2.prot
sp|Q14114|LRP8_HUMAN Low-density lipoprotein receptor-related protein 8 OS=Homo sapiens GN=LRP8 PE=1 SV=4.prot
sp|Q14118|DAG1_HUMAN Dystroglycan OS=Homo sapiens GN=DAG1 PE=1 SV=2.prot
sp|Q14126|DSG2_HUMAN Desmoglein-2 OS=Homo sapiens GN=DSG2 PE=1 SV=2.prot
sp|Q14162|SREC_HUMAN Scavenger receptor class F member 1 OS=Homo sapiens GN=SCARF1 PE=1 SV=3.prot
sp|Q14165|MLEC_HUMAN Malectin OS=Homo sapiens GN=MLEC PE=1 SV=1.prot
sp|Q14242|SELPL_HUMAN P-selectin glycoprotein ligand 1 OS=Homo sapiens GN=SELPLG PE=1 SV=1.prot
sp|Q14392|LRC32_HUMAN Leucine-rich repeat-containing protein 32 OS=Homo sapiens GN=LRRC32 PE=1 SV=1.prot
sp|Q14517|FAT1_HUMAN Protocadherin Fat 1 OS=Homo sapiens GN=FAT1 PE=1 SV=2.prot
sp|Q14574|DSC3_HUMAN Desmocollin-3 OS=Homo sapiens GN=DSC3 PE=1 SV=3.prot
sp|Q14626|I11RA_HUMAN Interleukin-11 receptor subunit alpha OS=Homo sapiens GN=IL11RA PE=1 SV=2.prot
sp|Q14627|I13R2_HUMAN Interleukin-13 receptor subunit alpha-2 OS=Homo sapiens GN=IL13RA2 PE=1 SV=1.prot
sp|Q14703|MBTP1_HUMAN Membrane-bound transcription factor site-1 protease OS=Homo sapiens GN=MBTPS1 PE=1 SV=1.prot
sp|Q14773|ICAM4_HUMAN Intercellular adhesion molecule 4 OS=Homo sapiens GN=ICAM4 PE=1 SV=1.prot
sp|Q14789|GOGB1_HUMAN Golgin subfamily B member 1 OS=Homo sapiens GN=GOLGB1 PE=1 SV=2.prot
sp|Q14802|FXYD3_HUMAN FXYD domain-containing ion transport regulator 3 OS=Homo sapiens GN=FXYD3 PE=2 SV=1.prot
sp|Q14943|KI3S1_HUMAN Killer cell immunoglobulin-like receptor 3DS1 OS=Homo sapiens GN=KIR3DS1 PE=2 SV=1.prot
sp|Q14952|KI2S3_HUMAN Killer cell immunoglobulin-like receptor 2DS3 OS=Homo sapiens GN=KIR2DS3 PE=2 SV=1.prot
sp|Q14953|KI2S5_HUMAN Killer cell immunoglobulin-like receptor 2DS5 OS=Homo sapiens GN=KIR2DS5 PE=2 SV=1.prot
sp|Q14954|KI2S1_HUMAN Killer cell immunoglobulin-like receptor 2DS1 OS=Homo sapiens GN=KIR2DS1 PE=2 SV=1.prot
sp|Q14956|GPNMB_HUMAN Transmembrane glycoprotein NMB OS=Homo sapiens GN=GPNMB PE=1 SV=2.prot
sp|Q15109|RAGE_HUMAN Advanced glycosylation end product-specific receptor OS=Homo sapiens GN=AGER PE=1 SV=1.prot
sp|Q15116|PDCD1_HUMAN Programmed cell death protein 1 OS=Homo sapiens GN=PDCD1 PE=1 SV=3.prot
sp|Q15155|NOMO1_HUMAN Nodal modulator 1 OS=Homo sapiens GN=NOMO1 PE=1 SV=5.prot
sp|Q15223|NECT1_HUMAN Nectin-1 OS=Homo sapiens GN=NECTIN1 PE=1 SV=3.prot
sp|Q15256|PTPRR_HUMAN Receptor-type tyrosine-protein phosphatase R OS=Homo sapiens GN=PTPRR PE=1 SV=2.prot
sp|Q15262|PTPRK_HUMAN Receptor-type tyrosine-protein phosphatase kappa OS=Homo sapiens GN=PTPRK PE=1 SV=2.prot
sp|Q15303|ERBB4_HUMAN Receptor tyrosine-protein kinase erbB-4 OS=Homo sapiens GN=ERBB4 PE=1 SV=1.prot
sp|Q15363|TMED2_HUMAN Transmembrane emp24 domain-containing protein 2 OS=Homo sapiens GN=TMED2 PE=1 SV=1.prot
sp|Q15375|EPHA7_HUMAN Ephrin type-A receptor 7 OS=Homo sapiens GN=EPHA7 PE=1 SV=3.prot
sp|Q15399|TLR1_HUMAN Toll-like receptor 1 OS=Homo sapiens GN=TLR1 PE=1 SV=3.prot
sp|Q15762|CD226_HUMAN CD226 antigen OS=Homo sapiens GN=CD226 PE=1 SV=2.prot
sp|Q15768|EFNB3_HUMAN Ephrin-B3 OS=Homo sapiens GN=EFNB3 PE=1 SV=1.prot
sp|Q15884|F1892_HUMAN Protein FAM189A2 OS=Homo sapiens GN=FAM189A2 PE=1 SV=3.prot
sp|Q16288|NTRK3_HUMAN NT-3 growth factor receptor OS=Homo sapiens GN=NTRK3 PE=1 SV=2.prot
sp|Q16549|PCSK7_HUMAN Proprotein convertase subtilisin.prot
sp|Q16586|SGCA_HUMAN Alpha-sarcoglycan OS=Homo sapiens GN=SGCA PE=1 SV=1.prot
sp|Q16620|NTRK2_HUMAN BDNF.prot
sp|Q16653|MOG_HUMAN Myelin-oligodendrocyte glycoprotein OS=Homo sapiens GN=MOG PE=1 SV=2.prot
sp|Q16671|AMHR2_HUMAN Anti-Muellerian hormone type-2 receptor OS=Homo sapiens GN=AMHR2 PE=1 SV=1.prot
sp|Q16790|CAH9_HUMAN Carbonic anhydrase 9 OS=Homo sapiens GN=CA9 PE=1 SV=2.prot
sp|Q16819|MEP1A_HUMAN Meprin A subunit alpha OS=Homo sapiens GN=MEP1A PE=1 SV=2.prot
sp|Q16820|MEP1B_HUMAN Meprin A subunit beta OS=Homo sapiens GN=MEP1B PE=1 SV=3.prot
sp|Q16827|PTPRO_HUMAN Receptor-type tyrosine-protein phosphatase O OS=Homo sapiens GN=PTPRO PE=1 SV=2.prot
sp|Q16832|DDR2_HUMAN Discoidin domain-containing receptor 2 OS=Homo sapiens GN=DDR2 PE=1 SV=2.prot
sp|Q16849|PTPRN_HUMAN Receptor-type tyrosine-protein phosphatase-like N OS=Homo sapiens GN=PTPRN PE=1 SV=1.prot
sp|Q29718|1B82_HUMAN HLA class I histocompatibility antigen.prot
sp|Q29836|1B67_HUMAN HLA class I histocompatibility antigen.prot
sp|Q29865|1C18_HUMAN HLA class I histocompatibility antigen.prot
sp|Q29940|1B59_HUMAN HLA class I histocompatibility antigen.prot
sp|Q29960|1C16_HUMAN HLA class I histocompatibility antigen.prot
sp|Q29963|1C06_HUMAN HLA class I histocompatibility antigen.prot
sp|Q29974|2B1G_HUMAN HLA class II histocompatibility antigen.prot
sp|Q29980|MICB_HUMAN MHC class I polypeptide-related sequence B OS=Homo sapiens GN=MICB PE=1 SV=1.prot
sp|Q29983|MICA_HUMAN MHC class I polypeptide-related sequence A OS=Homo sapiens GN=MICA PE=1 SV=1.prot
sp|Q30134|2B18_HUMAN HLA class II histocompatibility antigen.prot
sp|Q30154|DRB5_HUMAN HLA class II histocompatibility antigen.prot
sp|Q30167|2B1A_HUMAN HLA class II histocompatibility antigen.prot
sp|Q30201|HFE_HUMAN Hereditary hemochromatosis protein OS=Homo sapiens GN=HFE PE=1 SV=1.prot
sp|Q31610|1B81_HUMAN HLA class I histocompatibility antigen.prot
sp|Q31612|1B73_HUMAN HLA class I histocompatibility antigen.prot
sp|Q69384|ENK6_HUMAN Endogenous retrovirus group K member 6 Env polyprotein OS=Homo sapiens GN=ERVK-6 PE=1 SV=1.prot
sp|Q92537|SUSD6_HUMAN Sushi domain-containing protein 6 OS=Homo sapiens GN=SUSD6 PE=1 SV=1.prot
sp|Q92542|NICA_HUMAN Nicastrin OS=Homo sapiens GN=NCSTN PE=1 SV=2.prot
sp|Q92637|FCGRB_HUMAN High affinity immunoglobulin gamma Fc receptor IB OS=Homo sapiens GN=FCGR1B PE=2 SV=1.prot
sp|Q92643|GPI8_HUMAN GPI-anchor transamidase OS=Homo sapiens GN=PIGK PE=1 SV=2.prot
sp|Q92673|SORL_HUMAN Sortilin-related receptor OS=Homo sapiens GN=SORL1 PE=1 SV=2.prot
sp|Q92692|NECT2_HUMAN Nectin-2 OS=Homo sapiens GN=NECTIN2 PE=1 SV=1.prot
sp|Q92729|PTPRU_HUMAN Receptor-type tyrosine-protein phosphatase U OS=Homo sapiens GN=PTPRU PE=1 SV=2.prot
sp|Q92823|NRCAM_HUMAN Neuronal cell adhesion molecule OS=Homo sapiens GN=NRCAM PE=1 SV=3.prot
sp|Q92824|PCSK5_HUMAN Proprotein convertase subtilisin.prot
sp|Q92854|SEM4D_HUMAN Semaphorin-4D OS=Homo sapiens GN=SEMA4D PE=1 SV=1.prot
sp|Q92859|NEO1_HUMAN Neogenin OS=Homo sapiens GN=NEO1 PE=1 SV=2.prot
sp|Q92896|GSLG1_HUMAN Golgi apparatus protein 1 OS=Homo sapiens GN=GLG1 PE=1 SV=2.prot
sp|Q92932|PTPR2_HUMAN Receptor-type tyrosine-protein phosphatase N2 OS=Homo sapiens GN=PTPRN2 PE=1 SV=2.prot
sp|Q92956|TNR14_HUMAN Tumor necrosis factor receptor superfamily member 14 OS=Homo sapiens GN=TNFRSF14 PE=1 SV=3.prot
sp|Q93033|IGSF2_HUMAN Immunoglobulin superfamily member 2 OS=Homo sapiens GN=CD101 PE=1 SV=2.prot
sp|Q93038|TNR25_HUMAN Tumor necrosis factor receptor superfamily member 25 OS=Homo sapiens GN=TNFRSF25 PE=1 SV=2.prot
sp|Q95365|1B38_HUMAN HLA class I histocompatibility antigen.prot
sp|Q95460|HMR1_HUMAN Major histocompatibility complex class I-related gene protein OS=Homo sapiens GN=MR1 PE=1 SV=1.prot
sp|Q95604|1C17_HUMAN HLA class I histocompatibility antigen.prot
sp|Q99062|CSF3R_HUMAN Granulocyte colony-stimulating factor receptor OS=Homo sapiens GN=CSF3R PE=1 SV=1.prot
sp|Q99075|HBEGF_HUMAN Proheparin-binding EGF-like growth factor OS=Homo sapiens GN=HBEGF PE=1 SV=1.prot
sp|Q99466|NOTC4_HUMAN Neurogenic locus notch homolog protein 4 OS=Homo sapiens GN=NOTCH4 PE=1 SV=2.prot
sp|Q99467|CD180_HUMAN CD180 antigen OS=Homo sapiens GN=CD180 PE=1 SV=2.prot
sp|Q99523|SORT_HUMAN Sortilin OS=Homo sapiens GN=SORT1 PE=1 SV=3.prot
sp|Q99650|OSMR_HUMAN Oncostatin-M-specific receptor subunit beta OS=Homo sapiens GN=OSMR PE=1 SV=1.prot
sp|Q99665|I12R2_HUMAN Interleukin-12 receptor subunit beta-2 OS=Homo sapiens GN=IL12RB2 PE=1 SV=1.prot
sp|Q99706|KI2L4_HUMAN Killer cell immunoglobulin-like receptor 2DL4 OS=Homo sapiens GN=KIR2DL4 PE=1 SV=3.prot
sp|Q99795|GPA33_HUMAN Cell surface A33 antigen OS=Homo sapiens GN=GPA33 PE=1 SV=1.prot
sp|Q99965|ADAM2_HUMAN Disintegrin and metalloproteinase domain-containing protein 2 OS=Homo sapiens GN=ADAM2 PE=2 SV=2.prot
sp|W5XKT8|SACA6_HUMAN Sperm acrosome membrane-associated protein 6 OS=Homo sapiens GN=SPACA6 PE=1 SV=2.prot
