# Supplementary material for: Regulation of cytokine signaling through direct interaction between cytokine receptors and the ATG16L1 WD40 domain
Source: Nat Commun. 2020 Nov 20;11:5919. doi: 10.1038/s41467-020-19670-4 (PMC7679444; doi:10.1038/s41467-020-19670-4)
Supplement: Supplementary file 10 — Source Data [file 41467_2020_19670_MOESM10_ESM.xlsx]

## Sheet: Fig. 1b
			Average binding values normalized to WT peptide
						0,8 uM First Subarray															0,8 uM Second Subarray														0,8 uM Third Subarray
				268	269	270	271	272	273	274	275	276	277	278	279	280			268	269	270	271	272	273	274	275	276	277	278	279	280			268	269	270	271	272	273	274	275	276	277	278	279	280			Average binding values for 800, 600 and 400 nM ligand concentrations
			A	28.6815	59.1802	126.595	74.4539	109.763	12.2777	96.1895	52.5917	102.526	3.33328	30.0021	117.012	78.7932		A	24.5208	71.3483	129.451	80.0562	100.948	11.7572	109.262	69.5058	111.309	4.33777	26.2653	117.357	80.4201		A	26.5236	49.7233	132.187	90.6716	89.4661	9.30518	81.8171	71.1378	74.953	8.28937	24.342	110.445	20.4847
			D	7.30167	24.7483	102.958	36.0302	117.855	2.44396	4.45836	2.18723	24.0159	8.92259	121.398	124.161	49.0696		D	9.95898	26.6811	99.8651	34.1423	106.281	5.48826	18.5502	10.005	30.9388	9.95728	135.013	126.307	34.4849		D	27.5304	29.2848	112.189	38.4781	109.429	16.6241	30.8109	26.8466	12.1629	4.1986	130.049	109.176	5.70406
			E	21.9445	6.57008	58.0199	62.4464	107.381	4.23687	12.297	16.7881	98.8591	2.26777	115.182	136.985	71.6903		E	21.896	11.7597	81.8263	68.3511	102.16	5.2326	12.9068	16.7869	106.617	3.72077	137.19	131.528	82.1322		E	17.8759	24.3801	115.456	54.4391	89.2901	3.58328	7.59298	15.6594	121.05	2.07214	85.7385	133.228	92.0433
			F	117.063	142.445	145.486	2.3458	40.4264	111.337	98.9011	133.14	135.794	107.931	65.585	134.694	140.353		F	119.626	139.389	131.95	3.03303	30.1053	102.655	107.338	124.24	131.143	105.489	64.4454	124.687	128.771		F	109.865	137.633	141.115	1.61248	32.6151	102.928	93.406	118.297	133.041	92.5986	50.6175	123.581	133.973
			G	98.2358	68.5693	114.018	82.3068	131.379	2.96497	104.487	46.0636	39.1327	3.47004	99.9095	134.055	39.2065		G	91.4614	74.1052	108.995	84.5585	122.605	5.5411	119.357	64.2153	51.4533	3.38159	107.215	128.735	67.2585		G	113.809	51.7516	112.338	67.4135	125.236	15.3311	95.2763	62.8647	72.9347	2.04052	127.137	128.663	64.5736
			H	31.8738	84.2994	115.088	108.899	145.296	26.8777	73.5889	107.447	130.608	6.51387	132.173	141.938	97.2181		H	33.665	78.6637	126.563	107.73	136.824	23.7955	106.517	113.853	132.232	6.03624	133.442	135.358	115.617		H	55.0374	77.0146	109.074	90.4713	137.766	26.8949	127.526	106.404	125.054	2.18158	129.231	136.876	35.7477
			I	93.5584	102.734	137.794	128.078	36.1073	68.3822	102.428	51.5128	110.426	31.8378	7.03068	132.836	134.842		I	89.4911	106.153	132.248	130.616	38.5005	61.7941	97.2352	62.4853	106.046	29.8497	8.28012	128.414	134.693		I	87.0291	93.2828	135.695	123.162	38.3905	62.332	113.012	81.672	95.7579	20.0866	7.21196	113.189	138.43
			K	31.164	87.933	137.968	133.388	143.449	101.545	87.1863	120.644	129.159	5.79486	128.718	140.516	32.6776		K	35.0107	99.0086	133.921	139.755	138.582	98.6021	81.28	128.459	135.022	7.90685	131.518	136.619	66.8034		K	25.9147	77.2602	132.31	131.959	141.175	91.2528	57.2976	102.761	125.85	8.75552	108.385	138.569	7.72837
			L	44.0903	117.006	143.791	130.985	69.2329	62.9758	92.8914	91.4081	97.5948	37.7358	28.0565	125.984	124.263		L	46.3716	119.898	136.216	129.099	61.3228	60.1221	90.2624	85.5982	105.526	40.1751	26.8976	108.065	120.989		L	64.8695	128.739	136.906	126.935	59.1273	58.1359	92.9042	78.3149	80.6141	36.4976	18.3898	108.351	105.336
			M	12.8062	31.2354	143.986	41.752	138.045	15.4423	79.1615	46.9462	78.5767	3.22589	64.7284	107.851	33.97		M	14.0965	32.8001	132.024	52.6575	129.998	19.1007	88.0347	39.2036	90.2956	4.75962	62.3071	104.943	42.6823		M	20.6521	53.0252	138.105	34.821	128.746	13.5548	53.3503	30.7659	62.2218	5.93511	39.2418	86.9148	73.8585
			N	18.5508	36.1191	103.824	39.9994	143.878	2.59246	42.1052	114.96	83.2607	6.13717	133.966	116.801	62.2299		N	22.4525	33.3881	104.067	40.7299	131.941	3.27591	82.1714	116.678	94.4501	5.58542	124.349	117.647	65.5089		N	44.915	40.8364	112.389	34.1555	133.571	6.12157	123.624	122.087	38.804	1.71543	128.469	127.494	13.4701
			P	25.0655	55.5004	85.8985	65.6345	93.884	3.98517	17.5809	52.3652	91.836	7.29412	134.607	126.586	117.425		P	30.1147	61.4183	93.1539	67.3625	98.4087	4.19631	18.8825	86.7009	117.266	7.11685	128.72	126.514	108.987		P	20.7206	52.2729	86.4211	95.5171	107.853	3.27035	14.7178	67.6863	49.037	2.72718	132.233	123.878	44.4691
			Q	19.6129	14.8668	124.745	102.196	142.473	5.54065	46.4604	82.5728	109.295	2.42886	65.2947	114.38	54.2093		Q	22.6459	23.5578	128.114	101.695	125.77	8.5213	43.3547	90.2649	112.04	3.92615	51.7414	109.628	63.4994		Q	16.0948	48.3872	115.503	92.0895	128.208	4.99146	26.0793	66.1204	117.504	2.99796	23.1681	100.717	43.8571
			R	25.0722	53.9206	124.682	110.658	143.896	15.8769	37.5588	113.755	94.2791	9.84715	74.5831	145.681	55.3318		R	26.0573	53.4914	121.614	106.414	137.684	20.2367	75.7704	113.607	118.669	8.57754	82.8379	135.541	62.8236		R	28.3598	53.039	109.143	119.206	137.917	14.1329	51.0192	110.853	60.5826	5.6692	71.4832	132.538	60.3215
			S	37.4766	48.8179	119.42	86.7358	125.71	10.0703	68.4527	105.407	74.3717	4.79983	98.1108	113.367	14.5178		S	34.3728	59.0449	116.511	91.729	117.966	18.7734	96.7511	101.304	80.3732	4.30624	101.745	117.912	40.7103		S	31.8324	90.0084	124.701	112.109	111.121	13.8909	55.0901	85.9565	78.1666	2.865	113.612	104.288	65.5327
			T	10.2046	58.0224	144.194	83.8027	143.57	15.7133	76.2972	79.3301	77.8929	3.98601	120.64	109.09	10.8128		T	20.0398	55.0335	138.515	85.9305	133.87	18.1028	85.0425	74.1316	93.148	5.58456	111.669	123.866	11.5288		T	11.674	44.5097	139.851	77.1508	132.047	17.3444	110.668	67.2132	46.8818	4.09888	95.6249	104.222	5.08388
			V	20.8999	90.4366	139.226	129.446	66.1111	56.6666	130.422	87.3525	108.407	15.8954	12.5411	142.099	116.905		V	22.0647	92.6682	133.075	125.553	59.3389	59.3295	121.187	87.6162	103.07	13.5971	13.1914	131.914	109.498		V	20.0907	83.0259	143.026	128.178	53.7849	70.7438	120.286	90.4486	106.32	8.29707	22.1474	124.632	127.086
			W	109.599	105.845	145.257	140.237	113.77	95.546	108.133	138.246	145.395	118.916	130.555	138.5	145.662		W	121.285	104.115	135.824	140.34	102.366	104.089	102.233	130.928	141.959	116.932	133.239	132.065	136.954		W	102.844	113.36	139.25	138.084	96.194	84.8605	85.6963	132.436	143.977	125.562	130.811	134.783	141.424
			Y	94.686	94.7825	101.574	140.443	138.631	70.2192	48.5209	122.083	141.699	85.2105	132.536	143.958	143.517		Y	91.0634	100.3	100.988	139.392	131.56	80.7431	91.0336	122.021	140.078	97.9758	133.578	133.847	138.566		Y	99.8657	88.6991	95.2998	136.777	120.544	73.1775	78.0782	119.282	141.11	118.266	128.425	136.38	141.589
						0,6 uM First Subarray															0,6 uM Second Subarray															0,6 uM Third Subarray
				268	269	270	271	272	273	274	275	276	277	278	279	280			268	269	270	271	272	273	274	275	276	277	278	279	280			268	269	270	271	272	273	274	275	276	277	278	279	280
			A	12.5081	45.4256	173.448	61.1764	102.498	6.48086	46.7499	50.796	72.7406	2.22851	17.8357	136.954	78.4822		A	9.02682	40.6207	214.519	69.7986	97.4773	5.78533	83.219	44.495	83.8403	1.53909	12.7139	151.965	48.3259		A	14.0301	44.9062	208.57	53.4122	101.134	8.48255	61.4448	42.5337	67.7177	1.61357	19.3527	143.559	22.5345
			D	4.58533	14.8741	116.063	15.1322	134.18	1.21125	6.31438	1.98565	16.7742	2.41486	145.396	136.411	63.4065		D	3.67819	14.6613	119.456	23.9757	131.298	1.74501	8.41971	2.24206	23.997	2.68231	185.065	148.29	37.9482		D	3.72413	17.5914	153.757	18.2613	147.501	1.39277	8.1224	2.26168	13.4626	1.82681	161.2	101.398	8.16689
			E	9.83356	4.71058	70.1394	36.7071	82.2137	1.91539	11.4129	11.4022	53.6554	1.87568	138.347	194.635	23.9439		E	10.0919	3.79535	78.3017	36.7055	108.659	2.61485	6.68358	8.32385	101.59	1.03138	138.408	199.765	43.619		E	10.6032	3.97263	79.2259	45.7054	112.909	2.42958	7.55824	11.9951	72.7767	1.32645	118.71	202.114	39.0664
			F	115.307	215.863	223.985	1.35788	30.1208	129.451	90.8406	154.21	164.01	97.6681	40.7975	143.243	192.465		F	130.782	233.808	247.204	1.49826	28.7438	140.502	93.792	176.626	194.266	104.438	37.886	164.157	221.657		F	109.867	203.294	237.179	1.09642	31.2387	138.837	101.462	160.844	187.293	108.917	35.9484	167.52	220.706
			G	80.1028	37.6617	142.032	60.4005	150.682	2.40569	93.2386	52.9207	22.2133	1.65878	102.536	182.388	51.8271		G	69.5749	45.2646	167.192	65.8381	172.053	2.78704	92.8103	42.9844	32.5418	1.09884	114.592	188.56	40.1671		G	64.3428	43.8047	163.335	65.1588	166.308	2.22978	106.233	45.8179	25.1958	1.3466	117.248	172.121	39.006
			H	13.8721	63.1667	165.267	98.9466	206.225	12.0636	91.1185	125.027	178.043	2.68674	149.265	201.072	89.1039		H	16.1045	56.8486	193.224	99.7211	236.496	20.9703	121.984	120.139	187.985	1.77341	214.395	235.024	69.2092		H	13.0412	74.0024	172.895	104.225	228.772	13.6775	99.6885	106.591	201.944	1.69584	161.123	226.855	54.0368
			I	71.1719	94.9127	202.446	182.724	31.8361	64.1671	98.383	37.7106	104.288	20.8784	5.70188	157.711	195.741		I	58.3096	103.023	231.211	205.338	26.152	71.6217	83.4799	35.6901	121.396	15.1583	4.27376	147.861	234.376		I	71.4435	109.462	243.89	172.38	27.612	59.0656	80.8193	35.0015	120.448	15.2961	3.71993	145.553	234.933
			K	12.1278	105.362	206.537	216.891	208.087	94.7951	60.9656	158.078	178.75	3.43671	136.288	216.247	22.4073		K	9.78128	80.4461	234.838	226.155	240.35	89.6806	56.9835	178.536	171.281	2.32372	143.763	253.942	18.5312		K	13.7581	83.4655	225.77	213.285	227.711	108.376	66.3711	147.511	158.388	2.43798	132.722	245.967	8.05104
			L	28.0237	147.991	218.969	179.446	54.3687	51.404	73.3836	79.5819	99.7241	29.8214	14.7259	116.9	153.175		L	26.3509	158.936	248.258	206.085	55.5988	60.2143	80.1798	71.6891	95.7039	20.7377	18.6146	114.53	163.635		L	23.3975	126.931	254.858	170.576	56.5806	62.1853	66.6717	110.045	119.199	21.5271	15.2961	126.305	163.093
			M	4.15154	13.8919	215.966	28.8195	172.804	7.22319	43.1711	24.9994	44.3824	2.54622	35.1613	92.3405	15.3888		M	5.57409	18.8685	235.281	22.4313	198.075	7.1682	54.9864	22.3123	60.7966	1.82844	33.8173	90.9251	13.7382		M	4.07841	14.1242	226.265	26.7674	191.726	9.15753	45.5392	24.1749	43.4084	1.79826	28.5489	98.9917	15.3616
			N	9.02555	19.299	119.794	13.7407	203.311	0.976025	62.0089	80.894	68.2194	3.21217	129.396	125.701	44.9979		N	7.87118	16.5785	124.897	23.1076	238.051	1.27281	81.2911	102.247	47.7472	1.79471	153.309	130.434	28.6355		N	7.93351	24.1044	161.968	17.9927	232.115	1.19045	65.2898	94.0771	40.947	1.31637	150.083	130.198	4.79536
			P	10.8157	31.6681	100.245	46.8751	96.6295	0.948531	3.62458	96.0185	125.408	3.08845	174.931	156.492	103.503		P	8.50669	28.2627	83.8119	44.2412	86.7019	1.30299	14.0098	72.6531	124.824	1.84974	183.838	149.43	125.426		P	12.0925	40.0067	81.0863	38.4385	84.164	2.20627	6.46602	74.3466	114.812	1.6908	155.159	155.854	53.9025
			Q	8.25573	11.0433	154.707	93.8221	197.426	2.42555	42.8473	67.3656	94.6194	1.93525	20.0979	121.1	26.4031		Q	8.87238	10.0351	202.309	87.7049	214.07	2.98941	28.5983	70.3205	94.3831	1.24973	26.9757	113.576	33.3717		Q	9.38252	8.80493	171.498	105.859	200.552	3.78793	33.4038	74.3281	78.9455	1.39025	18.2412	142.435	30.2262
			R	8.70021	54.8819	144.015	102.36	170.601	8.35349	74.1901	119.738	130.393	4.39898	35.6593	189.799	24.4968		R	13.2127	35.1141	183.613	103.841	211.812	7.22323	63.754	123.762	128.481	3.09237	63.6067	210.408	47.3069		R	9.09877	55.7646	180.55	103.581	197.708	10.6788	61.0401	116.444	117.152	3.64857	47.8025	190.93	34.8319
			S	28.0176	33.417	153.053	84.7858	147.448	11.4771	60.596	112.063	32.3173	1.99634	99.637	140.703	18.3719		S	18.5347	36.3221	185.525	74.5649	148.086	8.05225	63.2916	107.974	63.8854	2.19058	96.8169	143.263	23.1484		S	22.4682	31.0607	189.237	66.5424	148.692	10.2733	65.0799	111.249	39.2444	2.03333	96.0483	132.841	18.0061
			T	9.77399	32.9756	219.416	64.9446	197.178	15.1154	52.1142	78.1232	49.6566	3.00139	121.07	142.918	5.32155		T	5.29716	36.3665	252.197	59.5114	228.69	8.53421	66.8961	64.9363	38.5677	1.674	130.153	151.766	2.46573		T	4.89946	37.0784	248.901	74.4423	225.788	13.1067	66.5944	84.1623	39.2797	2.03501	124.928	152.479	2.87621
			V	14.4861	86.6447	190.061	156.986	58.9754	55.1462	139.796	77.4664	107.37	9.04847	7.18348	171.87	117.511		V	11.2724	75.0549	233.212	172.577	48.2726	54.4521	186.26	80.1905	105.143	6.03208	16.3228	207.138	140.337		V	12.5878	76.7107	251.773	155.715	45.5576	49.3069	184.239	75.8628	93.3803	6.44755	6.32162	187.692	141.923
			W	127.248	118.864	213.714	215.411	119.382	118.765	175.058	195.947	247.075	131.731	191.478	191.654	228.339		W	111.331	124.606	242.435	240.364	126.395	129.484	206.106	235.118	258.272	162.335	215.295	226.063	254.959		W	129.218	132.954	240.341	231.318	128.477	135.791	185.827	218.464	253.585	150.307	204.636	219.071	251.611
			Y	84.5231	95.2518	110.827	238.19	156.512	68.3752	102.577	143.034	227.951	93.2126	163.656	205.242	228.261		Y	78.6692	94.6725	119.822	249.591	199.077	76.491	112.786	164.02	259.154	94.0014	175.177	235.09	262.563		Y	93.6187	101.472	121.914	238.789	189.796	64.1254	113.301	156.128	263.841	93.3182	170.059	227.462	266.25
						0,4 uM First Subarray															0,4 uM Second Subarray															0,4 uM Third Subarray
				268	269	270	271	272	273	274	275	276	277	278	279	280			268	269	270	271	272	273	274	275	276	277	278	279	280			268	269	270	271	272	273	274	275	276	277	278	279	280
			A	12.9643	39.3109	198.053	78.531	88.0849	1.98935	99.7294	73.7473	30.4399	3.61565	5.26129	128.23	43.4934		A															A	15.2571	48.3085	161.512	77.7756	73.0619	2.77791	127.957	65.7991	64.4828	4.11326	7.81079	138.85	31.0978
			D	11.1951	10.6788	92.4966	33.3279	149.942	2.56964	10.8187	7.80117	0.711226	1.13231	137.52	123.993	10.905		D															D	25.2692	7.12346	59.6012	29.4361	113.942	15.1594	8.69586	15.5334	0.994664	2.12274	155.458	141.081	7.34384
			E	7.48126	8.93347	88.0804	26.3823	70.2284	0.541603	0.633854	3.80461	92.9311	3.17969	121.499	207.586	46.9856		E															E	7.95255	23.3418	113.518	31.2491	81.6839	1.04112	0.443132	2.2371	122.755	2.68023	174.788	176.076	78.3521
			F	117.59	177.902	213.231	0.510357	20.4559	99.9838	44.4918	164.31	163.531	127.94	17.4593	135.826	195.676		F															F	145.831	166.976	162.23	0.480059	15.6895	83.0515	80.463	117.803	159.623	103.559	32.9728	107.455	154.322
			G	102.684	73.0703	136.578	41.3493	136.46	4.01887	17.4325	79.6409	29.2942	0.85853	118.659	165.226	73.4304		G															G	115.89	67.1333	99.595	43.8677	133.538	11.5929	61.6882	64.8354	42.387	1.02683	117.043	166.794	56.5922
			H	34.2847	51.36	140.106	111.323	208.06	26.049	76.6175	110.576	70.1569	1.68879	160.642	193.023	8.37253		H															H	26.682	50.4753	135.043	127.705	167.871	21.1441	125.44	128.381	132.18	1.73441	167.434	162.286	60.285
			I	72.7206	90.1814	157.889	141.251	27.0102	50.631	84.002	45.4961	88.3661	17.9443	16.5427	111.375	182.602		I															I	84.7811	89.484	136.156	155.334	27.4063	47.6617	101.833	55.8203	96.6194	16.8533	4.61238	97.302	157.225
			K	10.7264	117.979	206.568	199.552	216.763	88.2679	6.66142	154.498	137.744	8.66267	106.505	219.803	0.986491		K		N/A													K	15.3488	113.527	168.253	175.024	168.07	70.9237	10.952	158.96	155.163	9.63692	128.665	174.047	9.32721
			L	51.0625	125.938	207.374	162.322	36.5627	25.7901	97.801	38.247	66.3776	57.1079	5.14821	103.989	151.628		L															L	42.8384	145.756	167.339	149.85	13.2058	24.6581	98.43	40.9373	93.6819	44.1655	8.3516	75.6695	151.524
			M	15.1217	33.322	215.705	20.2566	184.542	3.08446	14.1948	11.4659	77.3942	4.03226	19.273	73.8663	36.0836		M															M	5.60824	26.9977	164.106	28.0245	150.705	4.3384	35.69	15.4667	70.882	3.80474	37.2231	85.4101	51.1281
			N	24.2635	15.6247	87.2026	41.8016	211.816	1.64266	65.2557	125.665	6.26117	1.39865	153.178	142.889	3.20647		N															N	40.2857	13.2272	68.7783	27.9709	169.557	2.81722	78.7285	131.157	30.208	1.1257	145.479	131.019	15.0629
			P	9.89616	24.6385	114.976	70.7938	104.686	2.94013	5.52762	99.8484	16.4519	1.56976	165.184	174.905	98.911		P															P	15.1653	30.5094	115.88	90.9647	104.772	1.50927	5.01739	77.8244	72.2305	1.3556	163.887	150.097	97.564
			Q	5.00685	22.7101	167.879	76.991	183.717	0.705274	3.91174	47.911	112.131	3.08	7.45299	94.6689	33.0824		Q															Q	6.4814	47.7427	151.964	92.0701	146.93	1.01134	2.52299	67.8587	118.327	3.08048	26.2865	98.7088	35.522
			R	26.2186	40.2795	97.1389	113.911	170.355	3.34187	65.7676	108.367	17.8982	3.54571	49.9168	170.072	40.098		R															R	15.1499	28.5725	87.2255	123.745	148.491	4.57188	44.4263	115.948	78.9787	3.37709	67.3953	135.448	59.8776
			S	30.1661	55.9785	125.668	94.4234	159.962	11.3439	7.82795	94.1035	53.278	1.17546	108.431	123.178	33.5437		S															S	20.4305	95.7188	87.4601	120.476	119.87	6.56002	44.1333	61.9324	66.0338	1.37943	108.784	149.805	41.2744
			T	21.1686	25.0372	211.173	52.2245	202.768	3.42966	55.7226	45.8532	9.0168	4.22123	119.086	124.161	0.729081		T															T	36.6251	27.5171	170.515	57.3594	166.859	3.16982	67.1321	38.6656	38.0831	3.46762	113.535	155.833	1.05184
			V	15.8493	67.7242	172.319	141.208	48.1848	47.7325	124.276	77.174	114.146	7.86812	10.2562	163.342	120.786		V															V	9.46896	81.6613	143.017	140.904	37.8222	57.8883	131.18	65.2702	134.591	7.66904	13.6418	144.933	112.093
			W	112.816	126.321	220.035	214.022	101.838	96.9291	22.606	212.974	227.926	138.445	161.366	209.245	225.991		W															W	150.662	123.292	168.927	172.954	86.4988	98.9137	10.0681	165.117	180.488	133.272	152.666	163.221	179.983
			Y	83.4069	69.1585	109.767	192.277	131.264	78.464	84.7653	146.615	230.898	109.966	146.932	202.098	238.012		Y															Y	71.8779	73.1751	72.5438	164.719	117.75	79.2765	62.2124	124.348	183.057	97.3818	152.591	158.554	190.802
						0,2 uM First Subarray															0,2 uM Second Subarray															0,2 uM Third Subarray
				268	269	270	271	272	273	274	275	276	277	278	279	280			268	269	270	271	272	273	274	275	276	277	278	279	280			268	269	270	271	272	273	274	275	276	277	278	279	280			Average binding values for 200, 50 and 20 nM ligand concentrations
			A	15.7018	44.4913	152.384	58.6774	88.3163	6.22041	28.5493	32.9764	63.2425	1.67178	13.0396	143.539	29.5398		A															A	23.8099	49.1752	133.704	59.5933	67.5916	7.10226	103.849	48.4238	49.266	3.51313	10.8655	127.99	29.3811
			D	2.67575	9.65701	94.4016	10.712	126.712	0.61979	0.772861	0.660308	0.867405	2.39662	119.592	135.164	4.75872		D															D	7.80954	17.7336	112.233	29.5074	115.327	2.11572	6.94413	4.02551	0.942637	1.80805	136.912	134.309	1.91469
			E	10.2108	1.67928	30.8004	38.2214	104.29	1.39565	0.807377	4.90729	19.2195	1.39415	156.418	219.078	2.134		E															E	19.9866	6.30182	58.1481	38.4213	80.4784	0.992895	1.30057	5.4744	89.005	1.91469	137.527	157.916	58.061
			F	151.085	214.96	213.719	0.651304	21.8397	111.936	95.5842	159.804	166.519	123.224	32.4497	143.249	194.263		F															F	119.775	145.477	159.171	0.355481	20.6081	77.827	96.0203	126.3	122.003	101.307	30.2453	117.517	165.524
			G	90.6574	54.2699	139.741	50.5871	132.179	2.22854	21.8052	33.6457	1.57424	1.5007	98.7776	191.266	21.0984		G															G	89.7442	63.7659	124.518	37.1943	99.6805	3.13313	41.286	50.808	13.1932	1.24663	93.5944	130.553	55.2331
			H	11.4098	50.1819	147.495	116.588	213.076	11.0467	4.23198	113.78	76.3962	3.55966	131.505	190.365	38.6896		H															H	25.7638	56.2052	118.791	114.685	150.734	28.2705	30.9795	100.615	76.7507	2.59133	123.678	143.131	31.6819
			I	81.254	94.082	162.527	190.655	13.5979	58.826	80.8458	23.549	106.472	31.3887	1.93891	132.459	202.566		I															I	98.3811	81.2053	132.556	125.235	19.8395	43.5023	82.8515	39.2193	95.7457	23.4985	10.3187	76.7042	183.227
			K	8.59151	71.633	206.09	209.872	213.203	101.387	7.21087	150.838	72.88	3.75475	139.847	234.732	2.74028		K		N/A													K	28.4446	106.069	148.454	151.486	172.63	104.673	9.65682	128.028	123.273	7.46264	121.988	182.141	3.28758
			L	28.7279	130.354	200.076	152.767	41.4554	39.6965	84.9127	71.681	93.7188	41.0892	14.3647	107.066	146.868		L															L	38.4324	101.019	148.209	118.017	37.0276	27.1036	90.2602	58.5146	86.0227	37.0448	8.58057	83.1445	158.961
			M	4.05189	11.3903	194.131	31.7743	188.928	5.89625	38.1013	24.4944	13.2737	1.83686	46.109	115.827	9.97966		M															M	10.7931	23.5537	164.341	36.1217	147.322	7.08265	26.0359	20.6939	61.7593	3.08655	36.2014	103.427	31.1475
			N	6.77116	14.9515	86.5409	15.1901	212.532	0.981459	1.93741	113.794	14.5343	2.88585	144.145	134.037	8.11879		N															N	18.9802	25.2477	90.0445	36.4576	162.668	2.24321	24.6336	107.991	14.5661	1.31405	125.381	117.774	3.50823
			P	7.97172	28.9275	76.3257	47.4177	72.5634	0.77136	0.639299	8.33339	22.6696	2.16251	188.246	166.845	98.8572		P															P	27.334	41.9994	93.6312	58.5219	69.1251	6.27853	2.53372	25.9746	24.3958	1.6107	133.378	146.815	51.4846
			Q	6.27593	4.60115	155.066	94.5187	191.317	2.00043	2.38311	66.373	34.0359	1.40466	34.3871	137.926	1.43017		Q															Q	20.1705	15.0528	142.16	95.7052	141.637	1.95392	5.62885	66.2825	104.126	2.60727	27.3634	118.785	33.6628
			R	9.00571	46.0145	139.481	91.5323	143.803	7.31592	2.43564	86.8126	25.6755	5.29747	15.3732	170.678	4.85327		R															R	21.5103	57.0277	116.443	89.7062	120.15	8.33786	15.6264	78.7562	26.4171	3.93971	51.6599	135.295	23.0413
			S	31.4127	24.571	111.343	76.2416	126.428	2.5692	13.1266	113.915	3.2205	2.02745	78.7163	144.966	2.88885		S															S	43.1909	41.6905	121.568	76.1452	117.922	7.34497	22.9163	113.778	29.017	1.45257	75.1781	114.772	17.8353
			T	4.36704	33.1985	202.301	69.4705	201.017	8.23885	4.29351	67.3094	18.166	1.7108	124.282	150.319	2.45064		T															T	26.9001	39.44	156.868	61.7311	154.33	8.57076	17.3193	59.0895	27.7471	2.78869	106.63	136.375	2.02869
			V	13.988	63.3701	163.306	166.117	30.8004	45.8374	157.017	58.856	124.935	15.064	8.91567	174.56	136.388		V															V	22.3083	83.2634	135.595	116.171	35.5272	43.1725	134.829	52.1809	108.651	12.1158	8.39057	114.248	125.535
			W	125.107	87.7475	224.139	218.182	95.8213	136.37	5.61712	202.923	245.651	122.211	173.843	179.829	248.141		W															W	107.772	91.6466	161.929	169.78	75.8081	98.8212	12.1648	154.651	174.552	103.07	138.728	161.863	190.671
			Y	98.467	57.9376	100.604	222.581	142.735	117.073	10.3879	133.87	233.143	80.5801	144.141	211.647	253.309		Y															Y	87.7155	67.5585	105.454	144.802	104.603	87.6579	45.0566	101.516	195.349	84.461	115.758	148.726	196.847
						0,05 uM First Subarray															0,05 uM Second Subarray															0,05 uM Third Subarray
				268	269	270	271	272	273	274	275	276	277	278	279	280			268	269	270	271	272	273	274	275	276	277	278	279	280			268	269	270	271	272	273	274	275	276	277	278	279	280
			A	10.068	36.0512	398.088	59.3527	115.899	6.03785	30.1233	44.7197	30.3724	3.23875	9.98004	194.919	6.05983		A	13.4358	39.8649	572.621	68.5873	108.673	6.85062	41.2365	57.88	26.2669	3.11928	13.1851	160.868	23.3762		A	11.5772	36.5399	564.669	108.26	83.1618	5.30694	118.537	55.6815	24.224	6.37661	12.1445	135.788	14.077
			D	6.25035	12.0904	119.372	17.7325	133.221	2.52066	4.08874	3.64176	2.08101	2.49867	181.429	153.364	2.0004		D	6.90224	11.5996	126.121	21.4441	137.012	2.79482	9.19562	7.41844	2.11639	2.69158	198.521	155.632	5.05869		D	18.4088	9.65651	99.5672	52.6498	113.644	8.96507	10.8739	11.1339	1.25877	2.94896	226.006	135.463	2.1866
			E	7.39344	6.7706	70.7616	31.3983	94.488	3.29004	1.48748	4.82149	14.7356	2.24954	169.177	506.271	4.82149		E	7.52167	12.8753	115.34	27.6827	87.3178	2.59572	2.10902	6.04684	34.7693	3.59861	192.525	359.927	8.79004		E	9.72152	17.1323	163.304	23.6685	80.8275	2.93714	1.71382	5.94519	118.165	3.99498	133.389	219.033	16.0745
			F	149.224	348.078	805.174	1.47283	39.9568	143.729	117.921	251.076	292.279	101.706	37.8904	245.398	386.159		F	131.135	343.822	749.8	1.61495	32.3727	123.496	117.714	237.301	279.408	90.297	33.5968	212.745	325.062		F	151.88	319.888	692.172	1.51289	28.9104	101.246	95.6964	185.436	223.051	71.1119	28.6445	177.599	275.435
			G	93.8285	56.0333	183.253	40.8288	224.749	4.84347	20.9933	41.5249	3.53185	1.98575	110.806	255.4	16.6627		G	107.317	53.8611	177.983	42.3647	207.945	4.24016	17.816	58.964	7.39631	2.22701	101.491	222.538	40.005		G	126.894	91.2227	135.823	35.5293	194.424	8.85278	9.99927	56.6625	22.0256	2.38162	109.821	212.461	27.1552
			H	17.4541	39.1215	245.617	120.999	506.667	17.5127	10.5662	131.887	36.9232	1.89049	242.415	440.499	10.5809		H	18.8337	54.982	318.587	109.086	426.907	21.6359	14.5714	114.47	39.5773	2.69895	283.516	403.346	14.9844		H	44.4353	38.6851	233.44	145.439	384.83	42.7215	77.2462	144.989	21.606	2.3048	265.932	370.86	7.62947
			I	70.5344	96.7448	527.909	262.273	39.2973	62.9944	87.7613	42.9171	111.964	12.4128	5.47363	206.305	403.459		I	60.2545	106.277	595.96	222.627	46.5754	65.2173	88.6378	40.3884	100.562	14.7779	5.4274	185.689	312.017		I	63.506	86.7136	533.59	169.367	44.7781	52.2362	95.5841	54.7301	86.3176	13.3678	7.5881	127.763	359.111
			K	10.7568	80.0235	506.857	353.852	535.947	83.3209	4.07408	182.147	37.4581	4.50641	175.911	606.254	4.7702		K	10.1616	113.452	672.482	338.247	488.186	77.6724	5.52327	175.395	45.5283	5.70762	214.412	636.879	4.55725		K	11.6954	116.398	724.67	375.103	409.007	66.1772	5.90383	131.958	128.968	5.94519	154.155	523.053	2.70666
			L	33.5379	161.513	774.801	245.72	70.9814	49.761	79.4373	68.0724	94.4074	25.8587	12.1636	174.614	177.384		L	29.8655	168.81	861.158	215.017	67.496	41.9739	75.6297	71.1241	77.1857	29.5779	19.1434	154.121	179.783		L	62.4423	199.436	839.472	159.338	53.3058	32.4917	116.304	63.7129	69.6817	24.0349	12.2923	108.55	167.63
			M	7.54731	19.4325	532.965	24.21	349.543	8.33135	19.9601	17.4761	8.771	3.13617	26.2397	92.6048	8.74902		M	8.2001	21.481	681.759	28.6561	297.585	7.95675	18.8116	14.4755	11.607	4.24016	29.0101	90.968	9.69706		M	18.5743	47.8807	708.755	24.4486	291.965	7.07395	15.3476	15.8972	55.1497	4.90508	30.5533	88.126	16.1631
			N	12.8451	12.1123	127.051	20.8101	395.684	2.37411	12.1636	111.715	6.06716	1.6267	149.759	167.616	3.61245		N	13.5316	17.5358	138.768	22.8452	336.986	3.73134	19.2024	98.8731	6.15745	2.61784	152.69	144.217	4.21804		N	35.1157	15.4599	95.9505	51.917	296.592	7.7713	39.5243	121.9	4.26683	2.60619	158.848	139.405	1.90293
			P	10.471	27.3389	89.3954	51.3437	113.796	3.56849	2.46204	9.74556	15.4683	1.66334	165.836	289.179	21.1911		P	12.4181	26.8126	127.109	49.2596	117.876	3.95994	3.43637	24.1947	14.564	2.61046	172.49	299.119	27.3288		P	11.3999	25.0218	125.913	85.2243	117.208	11.6717	9.24283	20.1817	7.39308	2.00931	175.07	230.184	19.3248
			Q	7.18094	11.2184	303.219	101.918	383.301	4.54304	2.94565	72.7913	20.7734	2.60126	20.7588	113.605	3.48788		Q	8.37708	22.9264	355.436	85.666	275.854	4.23279	4.3139	57.7104	28.0883	3.8567	25.9866	123.99	4.96283		Q	8.90006	34.832	474.032	78.0499	234.605	4.07181	3.74677	53.1167	111.251	3.79996	27.6044	123.301	6.80211
			R	13.9222	38.9603	274.7	140.893	402.074	10.6468	6.90249	133.434	23.0303	2.88703	35.6336	386.774	8.60247		R	15.5669	46.7524	343.04	115.251	349.95	11.2899	18.0815	123.024	22.0931	4.95546	45.1006	336.064	12.8532		R	35.1866	30.4824	348.976	127.68	277.084	9.14236	15.8972	135.942	9.86335	4.64505	51.1015	250.401	13.031
			S	21.5575	31.5961	241.631	83.2549	195.82	7.15896	14.6623	84.9989	5.51027	3.00427	93.3962	163.007	5.9719		S	31.5689	35.2118	279.017	83.7782	192.194	8.75316	12.7795	95.9677	8.89327	2.35237	100.481	153.486	11.5554		S	17.9006	85.8921	202.976	135.859	161.188	8.82915	6.74892	78.6349	29.0995	2.47027	101.523	140.758	10.4484
			T	10.2805	20.0627	782.986	66.0353	389.075	8.09688	6.49216	47.1084	13.7903	3.09953	126.963	202.84	2.4254		T	18.2143	25.9424	865.288	58.7723	392.13	8.08949	7.4848	55.1516	11.7913	4.82272	127.242	182.519	3.70184		T	24.4663	25.5714	836.322	57.1058	344.904	7.26307	20.3768	48.5839	9.67424	4.5505	99.319	169.58	4.27865
			V	11.746	71.2891	495.133	217.333	72.1318	59.9315	236.033	113.386	91.3078	6.58009	8.37532	321.098	165.499		V	14.9475	75.3937	605.768	175.189	78.218	50.2625	190.497	96.565	83.7929	8.29596	8.28859	284.813	133.458		V	9.20146	67.696	474.57	171.707	69.7408	50.5637	192.817	80.7388	114.956	7.15669	11.3526	189.72	123.413
			W	128.627	132.591	809.482	555.306	150.624	189.885	7.37145	383.074	806.625	161.329	342.399	384.21	917.885		W	119.808	162.778	742.647	561.869	124.779	170.388	9.15874	370.148	753.878	163.685	334.132	349.507	814.037		W	91.4473	152.897	684.483	487.411	92.7769	142.064	6.6189	290.464	605.24	156.395	298.678	254.674	664
			Y	78.8365	88.179	153.951	561.139	240.921	152.522	30.6216	206.752	616.484	93.0078	250.351	440.954	780.319		Y	85.1129	88.3502	150.124	539.901	230.34	128.038	77.6797	195.121	577.539	92.8779	251.069	351.041	1003.34		Y	61.6031	68.9548	112.941	380.102	180.761	102.948	65.0603	153.358	504.142	100.808	177.8	278.65	559.735
						0,02 uM First Subarray														0,02 uM Second Subarray																0,02 uM Third Subarray
				268	269	270	271	272	273	274	275	276	277	278	279	280			268	269	270	271	272	273	274	275	276	277	278	279	280			268	269	270	271	272	273	274	275	276	277	278	279	280
			A	14.1282	48.3268	240.44	84.5221	81.4549	5.21487	138.99	59.0859	88.5636	5.13253	8.35066	130.585	98.4788		A	25.424	72.8869	264.905	81.5315	80.4518	9.89004	143.508	59.9828	135.612	4.63037	14.7456	111.698	166.157		A	20.6064	49.722	300.683	102.191	64.6898	3.76588	181.357	77.6141	57.9577	5.87779	7.70947	89.1715	48.5464
			D	9.86709	11.2257	96.6398	38.8714	121.088	12.2206	7.89093	8.20656	6.88912	5.9079	264.799	129.198	61.4326		D	11.089	25.987	112.652	37.818	119.164	12.3874	21.9595	32.4258	35.8638	17.3755	226.424	146.284	144.038		D	18.1255	7.98285	73.4792	55.1897	114.22	15.3027	34.5696	46.6737	1.43527	1.81801	227.874	103.934	9.17891
			E	10.4709	4.97471	74.7648	50.447	94.6225	1.63308	2.01733	4.69339	158.388	2.23691	192.655	325.243	135.573		E	21.774	9.67806	96.2639	61.4467	97.3437	3.83545	15.0437	15.9512	149.132	3.02729	291.66	254.412	107.134		E	15.3643	15.3574	104.44	33.5786	76.0421	1.97521	2.40579	2.22126	152.166	4.27165	144.429	267.323	117.658
			F	135.669	220.98	360.835	1.56446	13.044	77.1664	103.906	169.717	203.298	103.577	24.7706	102.301	276.409		F	125.629	203.219	376.51	2.41123	13.2419	60.9632	124.47	144.462	185.784	82.1741	39.2223	76.8482	242.939		F	148.312	204.875	417.514	1.14822	9.45913	72.2558	60.7941	128.956	182.259	84.7768	14.175	91.5089	220.964
			G	67.9855	76.2675	142.476	60.1083	136.739	5.65402	95.1509	62.8186	70.936	2.53882	104.332	197.657	71.6839		G	72.4099	79.1998	126.259	68.3029	137.579	6.98198	167.76	62.1158	59.6714	5.45178	102.716	173.9	84.2674		G	102.52	105.951	112.245	57.8552	132.64	10.1153	55.9893	78.4274	70.8615	1.30542	112.553	172.164	63.815
			H	33.1899	62.1736	227.595	126.138	274.261	28.2289	121.802	139.271	171.906	2.54568	240.653	257.21	92.7355		H	32.7636	76.0731	325.576	112.156	249.821	32.8166	124.437	117.866	240.587	8.90302	203.716	227.729	216.11		H	52.9342	65.9679	181.753	131.464	215.161	43.3042	146.029	131.006	104.918	2.06406	196.01	200.849	15.5283
			I	75.2932	103.906	281.631	158.217	12.5569	46.5565	65.5221	35.866	101.951	16.0426	5.5511	80.2542	181.203		I	73.8871	100.278	291.322	136.798	15.2027	42.9783	74.7946	38.8315	102.431	25.8479	5.03445	67.2099	178.968		I	74.2036	94.8921	220.144	139.966	21.242	51.9296	91.2287	52.8454	83.9361	10.2109	4.84576	69.0571	172.616
			K	21.4153	92.0837	398.952	229.99	333.169	91.1436	39.4958	176.071	249.093	5.53737	167.391	329.436	24.4276		K	27.557	91.1698	509.797	208.26	268.19	73.589	83.6778	162.692	208.903	6.97536	174.324	330.333	109.413		K	19.3147	139.679	501.184	233.15	222.536	67.8474	20.1007	154.476	228.919	10.6689	89.6977	281.389	2.61083
			L	44.745	120.539	358.529	149.056	22.6435	34.1437	94.6843	39.983	82.6008	33.2448	7.91151	59.23	177.216		L	43.7202	130.187	398.847	126.418	29.9285	32.0747	91.2626	54.1203	94.1309	28.9282	16.1632	47.708	150.278		L	73.1921	145.325	364.826	138.914	16.0409	25.2335	107.352	24.2219	69.5766	34.7815	4.29215	55.9141	142.864
			M	12.0971	33.4644	348.134	26.7743	178.891	5.65402	57.5283	21.4427	147.704	3.77392	35.8042	93.2433	67.3679		M	13.6394	37.2814	331.651	47.7411	129.266	10.3206	102.776	40.3352	129.597	3.45787	50.5697	96.2772	68.1969		M	24.8371	55.5382	520.02	28.9789	151.182	5.08497	30.831	11.1063	141.798	5.18065	21.5633	55.9278	66.3301
			N	21.1477	19.0617	135.134	43.9284	292.829	3.60238	66.9631	133.597	53.8298	2.67605	144.61	143.436	51.5929		N	22.9266	31.4653	125.821	43.2499	215.706	3.78246	84.7708	144.144	109.433	13.8977	152.047	137.142	122.251		N	39.8459	12.2955	76.3975	66.8359	238.946	4.76374	115.663	176.942	15.8837	1.4011	186.845	131.013	4.21013
			P	13.4763	42.0483	82.5254	65.0899	76.5763	6.04514	29.5738	97.1613	94.3206	3.93174	187.866	178.836	148.631		P	26.7886	52.7954	83.075	67.7663	78.7295	8.05511	28.8884	97.3503	168.919	11.2016	176.464	161.275	188.812		P	15.0567	37.3786	109.443	76.794	87.9071	14.3937	29.594	115.758	53.2555	2.58349	197.254	177.885	105.445
			Q	11.0473	17.1748	289.398	76.6861	167.192	3.28674	15.3496	62.8598	181.217	2.43589	26.8086	101.896	104.428		Q	19.1905	22.9796	309.062	92.2297	168.157	5.39878	47.1582	75.8943	157.346	2.96767	59.6648	124.318	96.1977		Q	13.5121	37.3991	326.825	76.6641	149.562	1.55146	3.27379	58.5318	174.051	3.92308	11.9401	80.3138	78.1199
			R	20.8801	39.9006	158.429	102.966	163.624	4.97471	48.2787	112.813	95.6586	4.48754	99.261	163.816	76.6792		R	22.7941	58.2737	224.934	101.186	173.986	9.83704	62.0628	111.049	150.066	9.22761	97.8604	156.485	82.9557		R	42.3542	38.4106	124.964	112.074	164.434	3.41048	83.4441	118.923	36.3876	4.79108	82.8973	145.038	70.6838
			S	24.6403	54.4474	191.935	82.7312	127.312	6.29902	44.1823	96.88	97.1064	2.66233	104.544	149.742	43.2697		S	38.5731	55.7035	199.921	88.9242	126.411	10.0093	109.075	100.066	91.9581	4.16004	93.5281	131.459	88.9971		S	22.0349	71.955	123.885	101.248	117.645	15.665	25.6025	82.1045	104.536	1.49678	93.8464	130.432	79.0425
			T	9.57204	36.1816	386.772	63.5117	228.521	3.82195	74.7511	49.6305	55.1267	2.77212	115.235	135.834	2.12026		T	13.9905	48.483	429.379	63.9838	157.989	9.24086	77.4907	70.2636	95.7207	3.32538	108.552	130.617	25.4041		T	30.1954	37.7955	485.478	56.2832	221.435	5.72059	99.4303	35.2941	22.5475	4.62705	89.3355	109.532	1.97521
			V	13.4214	63.6969	307.026	139.656	24.6403	53.8916	99.4943	51.888	101.738	8.04188	9.22895	148.658	80.3777		V	23.0392	78.9481	301.53	124.987	28.0008	46.8071	101.126	51.8548	109.85	13.7454	8.53206	127.769	100.093		V	10.5253	76.4112	190.187	134.403	33.8519	50.1252	109.942	65.1546	123.475	5.54289	10.1084	135.134	106.661
			W	128.471	91.7612	409.8	300.205	113.458	99.6315	74.8815	312.501	474.986	133.604	207.971	243.061	612.693		W	135.334	93.6076	442.395	229.968	100.02	88.3943	143.661	254.703	547.059	117.919	165.984	171.993	592.203		W	122.155	128.3	392.944	289.727	89.4244	79.8149	43.2086	226.486	621.234	133.043	140.472	204.998	701.336
			Y	84.1104	85.5376	133.919	218.812	109.965	89.5243	88.7215	146.106	530.339	87.3354	173.292	239.637	937.229		Y	83.7705	103.06	212.864	246.138	126.51	74.1786	106.154	134.267	570.164	88.2552	155.809	194.932	934.751		Y	83.3689	80.0062	104.235	249.826	129.311	87.62	125.211	125.593	480.256	111.459	160.347	190.01	843.339

## Sheet: Fig. 1c
			INCREASED DISTANCES BETWEEN CRITICAL RESIDUES
				Binding values normalized to WT peptide
				800 nM			400 nM												GRAPH-ADDITIONS
			WT vs 4M	Subarray1	Subarray2	Subarray3	Subarray1	Subarray2	Subarray3	MEAN	SD	P-values vs. WT peptide								MEAN	SD
			YVPSEKLSIYGDL	92.2058	95.8628	82.4939	134.384	111.605	83.4484	100	18.144								YVPSEKLSIYGDL	100	18.144
			AVPSAKLSIAGDA	1.53833	1.09777	1.0834	1.01789	0.779718	0.91559	1.07212	0.234905	2.51818e-07	****						AVPSAKLSIAGDA	1.07212	0.234905
																			Y VAPS EKLSIYGDL	101.409	35.6226
				800 nM			400 nM												Y VAPAS EKLSIYGDL	109.082	18.4173
			ADDITIONS Y268-E272	Subarray1	Subarray2	Subarray3	Subarray1	Subarray2	Subarray3	MEAN	SD								Y VAPAAS EKLSIYGDL	111.557	22.5563
			Y VAPS E	101.09	99.5268	87.4163	154.601	127.074	38.7489	101.409	35.6226								Y VAAPAAS EKLSIYGDL	48.0727	19.2581
			Y VAPAS E	100.748	103.616	86.3134	136.01	131.873	95.9339	109.082	18.4173								Y VAAPAAAS EKLSIYGDL	58.7392	8.83173
			Y VAPAAS E	102.295	100.966	88.5505	154.326	127.355	95.8509	111.557	22.5563	0.392983	n.s.						Y VAAAPAAAS EKLSIYGDL	27.7647	30.0983
			Y VAAPAAS E	38.9679	57.4698	51.0017	38.4425	82.3591	20.1951	48.0727	19.2581
			Y VAAPAAAS E	47.893	69.2388	51.7628	67.6577	65.379	50.504	58.7392	8.83173								YVPSE KALSI YGDL	69.3485	19.7104
			Y VAAAPAAAS E	12.2479	13.4198	13.2371	8.94989	24.5352	94.1983	27.7647	30.0983								YVPSE KALASI YGDL	55.9389	7.79227
																			YVPSE KALASAI YGDL	49.1505	1.37677
																			YVPSE KAALASAI YGDL	83.2584	7.79411
				800 nM			400 nM												YVPSE KAALASAAI YGDL	33.8489	2.77066
			ADDITIONS E272-Y277	Subarray1	Subarray2	Subarray3	Subarray1	Subarray2	Subarray3	MEAN	SD								YVPSE KAALAASAAI YGDL	36.1926	4.76717
			E KALSI Y	55.4617	52.8334	52.1754	98.151	88.1209		69.3485	19.7104
			E KALASI Y	54.7594	62.1568	57.2579	41.7694	63.7511		55.9389	7.79227								YVPSEKLSIY GAD L	32.2364	8.41362
			E KALASAI Y	50.63	50.2814	48.1411	46.9881	49.7117	N/A	49.1505	1.37677								YVPSEKLSIY GAAD L	30.4454	8.85619
			E KAALASAI Y	84.5838	95.5872	79.1163	71.8847	85.12		83.2584	7.79411	0.116316	n.s.						YVPSEKLSIY GAAAD L	43.4548	8.27729
			E KAALASAAI Y	33.7013	35.0355	38.1283	32.6894	29.6902		33.8489	2.77066								YVPSEKLSIY GAAAAD L	34.9016	3.02429
			E KAALAASAAI Y	43.0167	39.5591	34.5745	34.7669	29.0458		36.1926	4.76717
				800 nM			400 nM
			ADDITIONS Y277-L280	Subarray1	Subarray2	Subarray3	Subarray1	Subarray2	Subarray3	MEAN	SD
			Y GAD L	40.314	34.2918	32.0517	22.0638	21.1298	43.5673	32.2364	8.41362	1.89044e-05	****
			Y GAAD L	30.8592	38.9746	39.0145	23.5276	35.6429	14.6538	30.4454	8.85619
			Y GAAAD L	43.7717	38.7429	47.1285	57.7022	43.0484	30.3349	43.4548	8.27729
			Y GAAAAD L	32.9169	39.6096	36.4527	34.0829	36.3144	30.0332	34.9016	3.02429
			DECREASED DISTANCES BETWEEN CRITICAL RESIDUES
				Binding values normalized to WT peptide
				800 nM			600 nM			400 nM									GRAPH-DELETIONS
			DELETIONS Y268-E272	Subarray1	Subarray2	Subarray3	Subarray1	Subarray2	Subarray3	Subarray1	Subarray2	Subarray3	MEAN	SD	P-values vs. WT peptide					MEAN	SD
			Y VS E	137.87	136.021	131.741	173.297	192.515	190.5	179.227	132.604	155.474	158.806	25.3857					Y VS EKLSIYGDL	155.93	23.377
			Y VP E	143.004	139.099	135.921	226.132	229.604	248.58	192.602	149.525	173.834	182.033	43.8248					Y VP EKLSIYGDL	182.089	38.845
			Y V E	140.401	138.328	136.195	229.826	246.932	252.64	164.293	142.488	172.049	180.35	48.9622					Y V EKLSIYGDL	179.469	43.1857
			Y S E	122.473	121.892	117.266	145.571	146.625	160.022	132.077	119.494	139.321	133.86	14.8837					Y S EKLSIYGDL	131.075	14.3349
			Y PS E	26.2484	25.9968	49.7079	11.4893	14.4678	12.6298	29.1885	38.0374	20.3674	25.3481	12.5867					Y PS EKLSIYGDL	23.9533	11.2298
			Y P E	135.508	140.073	132.437	222.329	233.891	244.399	199.722	146.471	176.925	181.306	44.9812					Y P EKLSIYGDL	180.195	39.9535
			Y E	138.463	132.746	131.258	188.089	208.588	206.76	166.805	142.878	159.056	163.849	30.7734	0.000631745	***			Y EKLSIYGDL	161.714	28.3641
																			YVPSE YGDL	16.395	13.5718
																			YVPSE S YGDL	9.24766	7.73977
																			YVPSE SI YGDL	22.4165	18.8412
				800 nM			600 nM			400 nM									YVPSE L YGDL	109.52	23.8778
			DELETIONS E272-Y277	Subarray1	Subarray2	Subarray3	Subarray1	Subarray2	Subarray3	Subarray1	Subarray2	Subarray3	MEAN	SD					YVPSE LS YGDL	33.0023	23.0689
			E Y	3.20743	26.8618	6.43045	9.32646	7.32087	4.77521	17.6095	38.0605	43.6282	17.4689	14.3458					YVPSE LSI YGDL	16.6949	7.60078
			E S Y	6.00545	12.0997	6.78472	13.9194	8.3416	10.217	2.70206	30.7068	0.687331	10.1627	8.28239					YVPSE LI YGDL	153.742	34.3758
			E SI Y	4.1773	25.7556	8.68013	7.44314	7.32087	6.05129	31.477	48.8732	62.0003	22.4199	20.0037					YVPSE K YGDL	76.4228	22.6164
			E L Y	70.7054	98.28	61.4054	104.491	120.079	119.879	139.683	118.608	138.045	107.908	25.7654	0.554447	n.s.			YVPSE KS YGDL	23.7274	16.6474
			E LS Y	14.0001	36.6623	62.6004	12.4775	16.5021	15.5497	41.7436	62.8674	75.1632	37.5074	23.1225					YVPSE KSI YGDL	28.6016	16.4692
			E LSI Y	14.6755	17.8974	35.0537	10.1879	9.17949	9.03328	16.5606	22.0512	24.5283	17.6853	8.03696					YVPSE KL YGDL	89.5838	24.8993
			E LI Y	126.45	124.307	127.11	176.011	222.188	210.042	166.431	121.198	138.381	156.902	36.5713					YVPSE KLS YGDL	50.41	17.1961
			E K Y	92.2068	90.9322	91.4385	75.9268	80.4656	100.076	46.6746	111.286	54.3515	82.5954	19.7367					YVPSE KLI YGDL	106.666	27.1791
			E KS Y	26.3986	33.6224	36.5349	16.8918	14.892	21.1023	8.5972	68.1059	9.89303	26.2265	17.4302					YVPSE KI YGDL	119.155	32.2208
			E KSI Y	43.7136	48.3436	35.3966	23.0061	37.476	29.4623	5.33122	53.0948	7.999	31.5359	15.8587					YVPSE I YGDL	127.377	20.4555
			E KL Y	53.2948	95.1319	88.8296	69.504	79.1875	81.5615	116.989	116.265	139.242	93.334	25.2239
			E KLS Y	33.0652	52.8015	31.6788	52.9482	39.6825	41.2055	64.2484	90.9121	31.2598	48.6447	18.3614
			E KLI Y	56.5139	99.9537	61.4273	91.7051	112.925	109.748	146.52	120.94	140.948	104.52	29.4491
			E KI Y	89.5691	106.142	108.415	128.834	191.495	164.221	121.932	121.906	77.2657	123.309	33.5532
			E I Y	95.7473	117.313	128.538	114.705	169.521	140.415	140.972	128.291	148.653	131.573	20.2475

## Sheet: Fig. 2c
		IL-10RB-Flag / GFP-LC3						IL-2Rg-Flag / GFP-LC3
		% colocalization						% colocalization
	Cell #	No Baf.	Baf.				Cell #	No Baf.	Baf.
	1	5.13	7.14				1	8.62	1.33
	2	2.13	13.33				2	12.77	1.49
	3	22.22	4.55				3	45	2.44
	4	3.85	9.09				4	22.22	2.63
	5	15.79	6.82				5	16.13	39.53
	6	2.27	7.14				6	15.85	38.24
	7	7.69	10.71				7	1.96	36.96
	8	6.67	4.08				8	42.5	9.18
	9	25	8.23				9	37.04	28.17
	10	0	38.4				10	25	4.49
	11	5.77	32.89				11	24.39	0
	12	10.42	72.37				12	22.22	3.48
	13	0	64.29				13	16.22	6.67
	14	12.07	54.17				14	9.09	0
	15	21.88	56.86				15	3.33	0
	16	5	55.79				16	3.85	0
	17	2.78	45.71				17	3.77	0
	18	8.33	15.15				18	2.36	1.41
	19	8.06	58.06				19	0	6
	20	5.41	20.24				20	3.06	5.36
	21	5.19	45.06				21	10.2	5.75
	22	20	7.86				22	12.12	2.5
	23	8.29	41.97				23	8.33	10
	Average	8.86739	29.5613				24	3.03	0
	SD	7.29975	23.051				25	18.42	0
							Average	14.6992	8.2252
							SD	12.6344	12.71
	p-value	0.000172701	***
							p-value	0.0771542	n.s.

## Sheet: Fig. 3d
		IL-10RB-Flag / GFP-ATG16L1								IL-2Rg-Flag / GFP-ATG16L1
		WT		5M						WT		5M
	Cell #	% colocalization	# Flag vesicles/cell	% colocalization	# Flag vesicles/cell				Cell #	% colocalization	# Flag vesicles/cell	% colocalization	# Flag vesicles/cell
	1	27.54	44	2.5	40				1	35	120	2.94	68
	2	41.5	78	3.64	55				2	46.67	60	2.56	78
	3	35.71	72	0	61				3	75	28	3.64	55
	4	35.09	60	6.67	60				4	39.68	126	0	34
	5	12.82	120	2.08	96				5	56.82	44	10.53	76
	6	3.7	110	2.98	62.4				6	65.12	30	10	27
	7	0	113	3.85	52				7	52	90	4.29	19
	8	25.64	70	3.57	34				8	80	58	6.41	32
	9	2.78	124	18.75	53				9	70	55	0	16
	10	28.33	52	22.33	50				10	56.25	30	18.52	44
	11	40.83	80	4.29	45				11	68.12	115	5	30
	12	20	68	9	44				12	39.47	43	21.28	70
	13	27.89	80	10.3	46				13	44.44	50	0	78
	14	24	82	6.92	53.72				14	33.33	10	12.2	39
	15	0	22	1.82	55				15	3.7	10	14.63	81
	16	3.57	28	0	33				16	37.7	16	0	20
	17	2.13	47	25.42	59				17	49.23	69	42.11	47
	18	24.44	45	5.26	76				18	0	76	0	25
	19	13.89	36	6.67	120				19	42.22	36	0	41
	20	11.54	26	0	63				20	41.38	45	4.55	41
	Average	19.07	67.85	6.8025	57.906				21	0	27	3.93	62
	SD	13.995	31.2903	7.27107	20.3463				22	3.33	61	7.84	27.6
									23	31.3	65	10.62	59.6
									Average	42.207	54.9565	7.87174	46.5304
	p-values	% colocalization WT vs 5M		0.00128004	**				SD	23.2527	33.0172	9.63185	21.2068
		# Flag vesicles/cell		0.240848	n.s.
									p-values	% colocalization WT vs 5M		5.37146e-08	****
										# Flag vesicles/cell		0.308736	n.s.

## Sheet: Fig. 4b
	TIME COURSE
										FOLD INDUCTION
			LUCIFERASE CRUDE VALUES							(EACH EXPERIMENTAL POINT / AVERAGE UNTREATED)
					#1	#2	#3	Average		#1	#2	#3	Average	SD
			FL	Untreated	1051	1184	1128	1121
				4h	16133	14979	16287			14.3916	13.3622	14.529	14.0943	0.637714
				8h	10972	10724	10755			9.78769	9.56646	9.59411	9.64942	0.12054							GRAPH
																						FL	Nt
																					4 h	14.0943	8.24726
			Nt	Untreated	916	1192	1265	1124.33								p-value (FL vs Nt)					8 h	9.64942	5.93329
				4h	7867	10130	9821			6.99704	9.00978	8.73495	8.24726	1.09141		0.00131655	**
				8h	6962	5820	7231			6.19211	5.1764	6.43137	5.93329	0.666315		0.000683682	***
	DOSE RESPONSE
										FOLD INDUCTION
			LUCIFERASE CRUDE VALUES							EACH EXPERIMENTAL POINT / AVERAGE UNTREATED
					#1	#2	#3	Average		#1	#2	#3	Average	SD
			FL	Untreated	650	698	614	654
				5 ng/ml	3668	4067	4319			5.60856	6.21865	6.60398	6.14373	0.501918
				10 ng/ml	6933	6053	6115			10.6009	9.25535	9.35015	9.73547	0.750993
				25 ng/ml	9709	9300	9187			14.8456	14.2202	14.0474	14.371	0.419925							GRAPH
				50 ng/ml	9875	9868	9771			15.0994	15.0887	14.9404	15.0428	0.0888825								FL	Nt
				75 ng/ml	11168	10267	10656			17.0765	15.6988	16.2936	16.3563	0.690974							5 ng/ml	6.14373	2.82735
				100 ng/ml	11883	10495	11189			18.1697	16.0474	17.1086	17.1086	1.06116							10 ng/ml	9.73547	5.21812
																					25 ng/ml	14.371	8.37607
																					50 ng/ml	15.0428	7.81436
			Nt	Untreated	963	999	963	975								p-value (FL vs Nt)					75 ng/ml	16.3563	8.24786
				5 ng/ml	2558	3011	2701			2.62359	3.08821	2.77026	2.82735	0.237511		0.000492844	***				100 ng/ml	17.1086	8.29402
				10 ng/ml	5129	4743	5391			5.26051	4.86462	5.52923	5.21812	0.33433		0.000680243	***
				25 ng/ml	8024	8110	8366			8.22974	8.31795	8.58051	8.37607	0.182464		2.23902e-05	****
				50 ng/ml	8065	7145	7647			8.27179	7.32821	7.84308	7.81436	0.47245		1.29153e-05	****
				75 ng/ml	7591	8617	7917			7.78564	8.83795	8.12	8.24786	0.53768		8.83228e-05	****
				100 ng/ml	9089	5978	9193			9.32205	6.13128	9.42872	8.29402	1.87374		0.00208963	**

## Sheet: Fig 4c
	DENSITOMETRIC ANALYSIS OF WESTERN-BLOT SIGNALS FIG. 4c
				CYTOPLASM								CORRECTED VALUES				NUCLEUS						CORRECTED VALUES
				P-STAT3		STAT3		IL-10		GAPDH		P-STAT3/STAT3	P-STAT3/GAPDH	IL-10/GAPDH		P-STAT3		STAT3		H3		P-STAT3/STAT3	P-STAT3/H3
	Untreated	FL	1	0		7824075		0		10315660						0		5842225		10169589
		Nt	2	0		8265075		0		12118196						0		7535761		10604004
	5 min	FL	3	12148267		13764652		10071439		12100731		0.88257	1.00393	0.8323		10637803		10750933		10793296		0.989477	0.985594
		Nt	4	7813660		12549459		5576953		13035146		0.622629	0.59943	0.42784		4353225		10455196		11745832		0.41637	0.370619
	15 min	FL	5	12486752		14428551		7759317		12260439		0.86542	1.01846	0.632874		11457631		12802388		11063589		0.89496	1.03562
		Nt	6	9605489		13295602		4015347		11717903		0.722456	0.819728	0.342668		5611711		10965125		10692711		0.511778	0.524816
	30 min	FL	7	6539640		12389823		5006903		13139024		0.527824	0.497726	0.381071		2488569		7374347		11960418		0.337463	0.208067
		Nt	8	6856296		13673430		2593640		11332903		0.501432	0.60499	0.228859		2800569		8446296		12661368		0.331574	0.22119
	60 min	FL	9	2470790		11370752		403263		12477267		0.217293	0.198023	0.0323198		1157477		8174468		12671246		0.141597	0.0913467
		Nt	10	2142669		11065924		944991		11262317		0.193628	0.190251	0.0839073		1112062		5123983		11914832		0.217031	0.0933343

## Sheet: Fig. 4d
							# of Flag-positive vesicles per cell
		Untreated					IL-10 (5 min)					IL-10 (15 min)					IL-10 (30 min)
		FL		Nt			FL		Nt			FL		Nt			FL		Nt
		0	10	20	0		57	45	11	7		37	40	37	38		44	21	27	38
		5	8	6	4		35	30	4	25		36	67	75	28		10	53	52	25
		10	12	7	0		30	29	0	0		19	28	27	50		33	50	50	29
		0	1	7	5		39	23	10	19		38	32	23	24		38	49	34	50
		0	12	0	1		36	35	11	0		30	52	34	48		34	41	25	66
		13	4	0	0		40	38	2	0		71	70	30	42		45	36	33	40
		0	21	0	7		15	35	18	12		30	60	26	11		34	50	45	46
		15	9	1	8		30	38	6	8		71	52	47	32		37	40	52	30
		3	0	5	0		28	24	28	7		99	83	44	21		48	55	33	35
		3	0	8	7		65	56	18	0		22	42	21	28		50	48	67	37
		0	0	1	38		35	41	4	7		43	47	47	31		69	24	28	26
		0	0	7	8		38	48	13	18		77	50	60	12		30	46	27	43
		0	12	11	17		94	50	2	6		70	30	52	40		47	63	18	46
		0	4	6	5		33	58	6	6		26	55	46	32		45	37	29	15
		3	1	0	0		53	48	19	13		50	25	42	56		48	41	32	57
		18	0	0	0		21	37	14	8		30	40	55	29		49	38	35	20
		28	23	0	8		40	50	11	19		65	60	57	48		29	59	49	68
		0	0	0	0		42	36	0	21		45	48	38	22		18	23	26	28
		3	4	2	0		53	42	5	13		75	34	56	39		80	41	46	30
		2	0	0	7		36	46	0	15		63	59	24	27		40	52	30	44
		0	7	0	4		35	42	28	10		37	45	30	36		55	35	46	31
		5	1	0	11		51	25	17	0		63	46	19	43		45	62	25	35
		10	0	3	6		23	28	12	22		61	70	31	35		41	60	29	53
		5	0	13	8		52	58	0	7		64	71	45	25		51	36	37	34
		4	8	13	5		52	42	0	4		90	98	32	30		40	30	36	31
		12	0	0	0		71	27	7	0		42	57	24	44		40	28	16	28
		5	0	0	0		55	22	20	0		56	62	47	66		59	20	67	7
		4	14	2	18		55	34	16	5		54	31	46	23		49	28	48	36
							28	44	14	11		77	34	24	23		40	49	30	27
							40	52	43	17		33	34	55	25		58	48	30	23
							37	38	0	12		20	41	38	62		36	52	56	38
							38	28	12	0		30	44	18	28		55	39	33	51
							55	33	0	2		47	88	46	35		35	38	29	17
							42	22	23	3		35	28	12	39		32	33	52	47
	Average	5.33929		4.98214			40.5588		9.86765			50.4265		36.4706			42.4853		36.8088
	SD	6.64496		6.77023			13.3107		8.79604			19.394		13.6464			12.4918		13.181
	p-values (FL vs. Nt)	0.778679					1.48199e-32					3.32988e-06					0.0110293
		n.s.					****					****					*
p-value (FL untreated vs. 5 min)		3.34814e-36
		****

## Sheet: Fig. 5b
		# of Flag-positive vesicles per cell												% of Flag / EEA1 colocalization
		Untreated		IL-10 (5 min)		IL-10 (15 min)		IL-10 (30 min)						Untreated		IL-10 (5 min)		IL-10 (15 min)		IL-10 (30 min)
	Cell #	FL	Nt	FL	Nt	FL	Nt	FL	Nt				Cell #	FL	Nt	FL	Nt	FL	Nt	FL	Nt
	1	0	5	36	19	90	57	35	67				1			19.37	13.31	25.96	9.9	18.8	19.23
	2	0	6	39	18	32	23	24	50				2			28.65	17.81	18.31	17.6	12.11	18.75
	3	0	4	50	11	55	28	21	48				3			16.24	6.86	25	14.76	19.33	17.92
	4	1	1	71	14	41	24	60	57				4			19.99	13.27	20.16	14.95	16.27	22.37
	5	0	2	35	12	44	28	33	68				5			31.08	11.69	22.51	19.79	26.47	22.09
	6	0	0	21	2	63	24	41	53				6			23.09	5.33	17.42	23.7	26.31	21.63
	7	3	8	28	5	83	42	48	38				7			24.98	3.42	23.83	18.72	27.18	11.39
	8	4	6	22	10	38	22	50	46				8			12.53	3.32	26.13	9.72	24.93	13.39
	9	12	7	29	7	56	25	40	29				9			27.27	7.47	26.14	15.54	20.57	20.06
	10	10	0	36	4	30	43	39	47				10			25.75	10.29	16.85	16.55	21.82	27.85
	11	0	0	35	11	34	26	49	30				11			21.86	11.6	22.6	13.76	24.58	11.89
	12	7	0	28	7	28	39	28	27				12			21.81	4.6	21.45	22.91	28.37	10.85
	13	0	0	25	0	71	21	36	31				13			22.19	0.07	20.88	15.06	16.87	13.28
	14	13	0	35	6	50	24	34	25				14			28.32	6.65	24.74	16.49	17.52	18.75
	15	0	7	42	18	22	27	37	66				15			25.07	18.6	29.13	18.36	17.15	14.34
	16	0	0	65	13	20	48	23	30				16			27.48	11.84	31.27	5.19	13.47	18.92
	17	8	0	57	18	26	46	29	49				17			25.26	9.87	29.71	17.86	27.22	11.06
	18	0	0	38	7	75	50	20	29				18			23.35	6.65	25.44	24.78	20.22	18.38
	19	0	8	37	7	34	23	50	56				19			24.27	9.25	19.76	19.23	24.1	12.48
	20	0	0	40	13	33	31	59	46				20			16.69	11.37	18.09	19.29	15.88	21.02
	21	1	1	28	19	36	24	41	67				21			25.9	9.89	25.62	8.97	22.01	28.49
	22	0	2	23	0	43	38	34	30				22			16.59	12.27	16.44	17.97	25.34	23.08
	23	0	0	24	2	30	38	49	52				23			24.78	2.95	9.89	8.1	21.03	19.62
	24	3	8	33	11	45	40	40	45				24			15.95	4.38	16.22	15.26	26.02	21.53
	25	4	6	27	0	47	21	48	36				25			24.02	1.68	21.51	16.57	25.67	14.58
	26	12	7	23	6	28	36	33	26				26			30.07	3.97	19.74	22.24	19.15	12.44
	27	0	0	30	3	34	19	38	30				27			32.73	5.26	18.54	5.2	15.68	16.54
	Average	2.88889	2.88889	35.4444	9	44	32.1111	38.4815	43.6296				Average			23.5293	8.28407	21.9756	15.8693	21.2619	17.8493
	SD	4.37065	3.23839	12.641	6.12058	18.5659	10.5515	10.5176	13.8032				SD			4.99107	4.71964	4.82839	5.23757	4.64646	4.906
	p-values												p-values
		FL vs Nt (5 min)		2.20032e-13	****									FL vs Nt (5 min)		6.03494e-16	****
		FL vs Nt (15 min)		0.00556365	**									FL vs Nt (15 min)		4.497e-05	****
		FL (5 min) vs Nt (15 min)		0.297711	n.s.									FL (5 min) vs Nt (15 min)		1.16511e-06	****
		FL (30 min) vs Nt (30 min)		0.136416	n.s.									FL (30 min) vs Nt (30 min)		0.011373	*
		FL (control) vs FL (5 min)		1.7136e-17	****

## Sheet: Fig. 6a
	DENSITOMETRIC ANALYSIS OF WESTERN-BLOT SIGNALS FIG. 6a
				NUCLEUS						CORRECTED VALUES
				P-STAT3		STAT3		H3		P-STAT3/STAT3	P-STAT3/H3
	Untreated	FL	1	0		8057660		8572225
		Nt	2	0		8859196		9369397
	5 min	FL	3	2707154		5243761		9728640		0.516262	0.278266
		Nt	4	1908669		8758146		10362933		0.217931	0.184182
	15 min	FL	5	7267660		10394267		9584347		0.699199	0.758284
		Nt	6	1789205		8456146		9464347		0.211586	0.189047
	30 min	FL	7	3094983		8133317		10057761		0.380531	0.307721
		Nt	8	1568548		9912560		9156104		0.158238	0.171312
	60 min	FL	9	1882426		14029631		9178225		0.134175	0.205097
		Nt	10	793113		8246267		8635225		0.0961784	0.0918462

## Sheet: Fig. 6b
	THP1 qPCR TNF
	THP1 control												THP1 Nt
	Shown are mean values of triplicates for TC , TE, HC, HE (T: gene of interest; H: housekeeping gene; C: untreated cells; E: treated cells)												Shown are mean values of triplicates for TC , TE, HC, HE (T: gene of interest; H: housekeeping gene; C: untreated cells; E: treated cells)
	LPS 10 ng/ml									IL-10-induced inhibition factor			LPS 10 ng/ml									IL-10-induced inhibition factor
	mean TC	mean TE		mean HC	mean HE	∆CTE (TE-HE)	∆CTC (TC-HC)	∆∆CT (∆CTE-∆CTC)	2-∆∆CT				mean TC	mean TE		mean HC	mean HE	∆CTE (TE-HE)	∆CTC (TC-HC)	∆∆CT (∆CTE-∆CTC)	2-∆∆CT
TNF	24.18	22.3	GAPDH	19.07	19.12	3.18	5.11	-1.93	3.81055			TNF	24.85	22.94	GAPDH	18.88	18.93	4.01	5.97	-1.96	3.89062
	LPS + IL-10												LPS + IL-10
	mean TC	mean TE		mean HC	mean HE	∆CTE (TE-HE)	∆CTC (TC-HC)	∆∆CT (∆CTE-∆CTC)	2-∆∆CT				mean TC	mean TE		mean HC	mean HE	∆CTE (TE-HE)	∆CTC (TC-HC)	∆∆CT (∆CTE-∆CTC)	2-∆∆CT
TNF	24.18	23.18	GAPDH	19.07	18.66	4.52	5.11	-0.59	1.50525	2.52		TNF	24.85	23.9	GAPDH	18.88	19.11	4.79	5.97	-1.18	2.26577	1.71
	LPS + IL-10												LPS + IL-10
	mean TC	mean TE		mean HC	mean HE	∆CTE (TE-HE)	∆CTC (TC-HC)	∆∆CT (∆CTE-∆CTC)	2-∆∆CT				mean TC	mean TE		mean HC	mean HE	∆CTE (TE-HE)	∆CTC (TC-HC)	∆∆CT (∆CTE-∆CTC)	2-∆∆CT
TNF	24.18	22.5	GAPDH	19.07	18.57	3.93	5.11	-1.18	2.26577	1.68		TNF	24.85	23.58	GAPDH	18.88	18.81	4.77	5.97	-1.2	2.2974	1.69
																										GRAPH
																											Control	Nt
	LPS 10 ng/ml												LPS 10 ng/ml														2.52	1.71
	mean TC	mean TE		mean HC	mean HE	∆CTE (TE-HE)	∆CTC (TC-HC)	∆∆CT (∆CTE-∆CTC)	2-∆∆CT				mean TC	mean TE		mean HC	mean HE	∆CTE (TE-HE)	∆CTC (TC-HC)	∆∆CT (∆CTE-∆CTC)	2-∆∆CT						1.68	1.69
TNF	24.31	23.05	GAPDH	18.74	19.06	3.99	5.57	-1.58	2.9897			TNF	24.99	23.19	GAPDH	18.6	18.06	5.13	6.39	-1.26	2.39496						2.18	1.17
																											1.625	1.05
	LPS + IL-10												LPS + IL-10														2.11	1.27
	mean TC	mean TE		mean HC	mean HE	∆CTE (TE-HE)	∆CTC (TC-HC)	∆∆CT (∆CTE-∆CTC)	2-∆∆CT				mean TC	mean TE		mean HC	mean HE	∆CTE (TE-HE)	∆CTC (TC-HC)	∆∆CT (∆CTE-∆CTC)	2-∆∆CT						1.21	1.43
TNF	24.31	23.64	GAPDH	18.74	18.52	5.12	5.57	-0.45	1.36604	2.18		TNF	24.99	23.94	GAPDH	18.6	18.58	5.36	6.39	-1.03	2.04202	1.17					1.61	1.39
																										Av.	1.84786	1.38714	p-value
	LPS + IL-10												LPS + IL-10													SD	0.441983	0.249113	0.0333635	*
	mean TC	mean TE		mean HC	mean HE	∆CTE (TE-HE)	∆CTC (TC-HC)	∆∆CT (∆CTE-∆CTC)	2-∆∆CT				mean TC	mean TE		mean HC	mean HE	∆CTE (TE-HE)	∆CTC (TC-HC)	∆∆CT (∆CTE-∆CTC)	2-∆∆CT
TNF	24.31	23.31	GAPDH	18.74	18.62	4.69	5.57	-0.88	1.84038	1.625		TNF	24.99	23.64	GAPDH	18.6	18.44	5.2	6.39	-1.19	2.28153	1.05
	LPS 10 ng/ml												LPS 10 ng/ml
	mean TC	mean TE		mean HC	mean HE	∆CTE (TE-HE)	∆CTC (TC-HC)	∆∆CT (∆CTE-∆CTC)	2-∆∆CT				mean TC	mean TE		mean HC	mean HE	∆CTE (TE-HE)	∆CTC (TC-HC)	∆∆CT (∆CTE-∆CTC)	2-∆∆CT
TNF	23.93	22.05	ACTIN	19.48	19.34	2.71	4.45	-1.74	3.34035			TNF	24.6	22.69	ACTIN	19.17	19.28	3.41	5.43	-2.02	4.05584
	LPS + IL-10												LPS + IL-10
	mean TC	mean TE		mean HC	mean HE	∆CTE (TE-HE)	∆CTC (TC-HC)	∆∆CT (∆CTE-∆CTC)	2-∆∆CT				mean TC	mean TE		mean HC	mean HE	∆CTE (TE-HE)	∆CTC (TC-HC)	∆∆CT (∆CTE-∆CTC)	2-∆∆CT
TNF	23.93	22.93	ACTIN	19.48	19.14	3.79	4.45	-0.66	1.58008	2.11		TNF	24.6	23.65	ACTIN	19.17	19.9	3.75	5.43	-1.68	3.20428	1.27
	LPS + IL-10												LPS + IL-10
	mean TC	mean TE		mean HC	mean HE	∆CTE (TE-HE)	∆CTC (TC-HC)	∆∆CT (∆CTE-∆CTC)	2-∆∆CT				mean TC	mean TE		mean HC	mean HE	∆CTE (TE-HE)	∆CTC (TC-HC)	∆∆CT (∆CTE-∆CTC)	2-∆∆CT
TNF	23.93	22.25	ACTIN	19.48	19.26	2.99	4.45	-1.46	2.75108	1.21		TNF	24.6	23.33	ACTIN	19.17	19.4	3.93	5.43	-1.5	2.82843	1.43
	LPS 10 ng/ml												LPS 10 ng/ml
	mean TC	mean TE		mean HC	mean HE	∆CTE (TE-HE)	∆CTC (TC-HC)	∆∆CT (∆CTE-∆CTC)	2-∆∆CT				mean TC	mean TE		mean HC	mean HE	∆CTE (TE-HE)	∆CTC (TC-HC)	∆∆CT (∆CTE-∆CTC)	2-∆∆CT
TNF	24.56	23.18	ACTIN	20.5	20.38	2.8	4.06	-1.26	2.39496			TNF	25.24	24.13	ACTIN	20.24	20.86	3.27	5	-1.73	3.31728
	LPS + IL-10												LPS + IL-10
	mean TC	mean TE		mean HC	mean HE	∆CTE (TE-HE)	∆CTC (TC-HC)	∆∆CT (∆CTE-∆CTC)	2-∆∆CT				mean TC	mean TE		mean HC	mean HE	∆CTE (TE-HE)	∆CTC (TC-HC)	∆∆CT (∆CTE-∆CTC)	2-∆∆CT
TNF	24.56	23.69	ACTIN	20.5	20.2	3.49	4.06	-0.57	1.48452	1.61		TNF	25.24	24.14	ACTIN	20.24	20.39	3.75	5	-1.25	2.37841	1.39
	THP1 qPCR IL-6
	THP1 control												THP1 Nt
	Shown are mean values of triplicates for TC , TE, HC, HE (T: gene of interest; H: housekeeping gene; C: untreated cells; E: treated cells)												Shown are mean values of triplicates for TC , TE, HC, HE (T: gene of interest; H: housekeeping gene; C: untreated cells; E: treated cells)
	LPS 10 ng/ml									IL-10-induced inhibition factor			LPS 10 ng/ml									IL-10-induced inhibition factor
	mean TC	mean TE		mean HC	mean HE	∆CTE (TE-HE)	∆CTC (TC-HC)	∆∆CT (∆CTE-∆CTC)	2-∆∆CT				mean TC	mean TE		mean HC	mean HE	∆CTE (TE-HE)	∆CTC (TC-HC)	∆∆CT (∆CTE-∆CTC)	2-∆∆CT
IL-6	33.2	32.23	GAPDH	21.53	21.67	10.56	11.67	-1.11	2.15846			IL-6	34.8	31.85	GAPDH	22.14	21.43	10.42	12.66	-2.24	4.72397
	LPS + IL-10												LPS + IL-10
	mean TC	mean TE		mean HC	mean HE	∆CTE (TE-HE)	∆CTC (TC-HC)	∆∆CT (∆CTE-∆CTC)	2-∆∆CT				mean TC	mean TE		mean HC	mean HE	∆CTE (TE-HE)	∆CTC (TC-HC)	∆∆CT (∆CTE-∆CTC)	2-∆∆CT
IL-6	33.2	33.23	GAPDH	21.53	21.6	11.63	11.67	-0.04	1.02811	2.097		IL-6	34.8	32.47	GAPDH	22.14	21.23	11.24	12.66	-1.42	2.67586	1.76
	LPS + IL-10												LPS + IL-10
	mean TC	mean TE		mean HC	mean HE	∆CTE (TE-HE)	∆CTC (TC-HC)	∆∆CT (∆CTE-∆CTC)	2-∆∆CT				mean TC	mean TE		mean HC	mean HE	∆CTE (TE-HE)	∆CTC (TC-HC)	∆∆CT (∆CTE-∆CTC)	2-∆∆CT						GRAPH
IL-6	33.2	33.68	GAPDH	21.53	21.72	11.96	11.67	0.29	0.817902	2.63		IL-6	34.8	32.25	GAPDH	22.14	22.27	9.98	12.66	-2.68	6.40856	0.74						Control	Nt
																												2.1	1.76
																												2.63	0.74
																												1.54	1.21
	LPS 60 ng/ml												LPS 60 ng/ml															1.82	0.84
	mean TC	mean TE		mean HC	mean HE	∆CTE (TE-HE)	∆CTC (TC-HC)	∆∆CT (∆CTE-∆CTC)	2-∆∆CT				mean TC	mean TE		mean HC	mean HE	∆CTE (TE-HE)	∆CTC (TC-HC)	∆∆CT (∆CTE-∆CTC)	2-∆∆CT							2.43	1.48
IL6	33.2	25.65	GAPDH	18.84	18.93	6.72	14.36	-7.64	199.466			IL6	32.62	26.12	GAPDH	18.62	18.63	7.49	14	-6.51	91.1392							1.74	1.25
																											Av.	2.04333	1.21333	p-value
	LPS + IL-10												LPS + IL-10														SD	0.422406	0.383336	0.00514511	**
	mean TC	mean TE		mean HC	mean HE	∆CTE (TE-HE)	∆CTC (TC-HC)	∆∆CT (∆CTE-∆CTC)	2-∆∆CT				mean TC	mean TE		mean HC	mean HE	∆CTE (TE-HE)	∆CTC (TC-HC)	∆∆CT (∆CTE-∆CTC)	2-∆∆CT
IL6	33.2	26.02	GAPDH	18.84	18.68	7.34	14.36	-7.02	129.787	1.54		IL6	32.62	26.83	GAPDH	18.62	19.07	7.76	14	-6.24	75.5835	1.21
	LPS 60 ng/ml												LPS 60 ng/ml
	mean TC	mean TE		mean HC	mean HE	∆CTE (TE-HE)	∆CTC (TC-HC)	∆∆CT (∆CTE-∆CTC)	2-∆∆CT				mean TC	mean TE		mean HC	mean HE	∆CTE (TE-HE)	∆CTC (TC-HC)	∆∆CT (∆CTE-∆CTC)	2-∆∆CT
IL6	30.55	27.3	GAPDH	18.22	18.69	8.61	12.33	-3.72	13.1775			IL6	31.73	26.21	GAPDH	18.5	18.13	8.08	13.23	-5.15	35.5062
	LPS + IL-10												LPS + IL-10
	mean TC	mean TE		mean HC	mean HE	∆CTE (TE-HE)	∆CTC (TC-HC)	∆∆CT (∆CTE-∆CTC)	2-∆∆CT				mean TC	mean TE		mean HC	mean HE	∆CTE (TE-HE)	∆CTC (TC-HC)	∆∆CT (∆CTE-∆CTC)	2-∆∆CT
IL6	30.55	27.68	GAPDH	18.22	18.21	9.47	12.33	-2.86	7.26015	1.82		IL6	31.73	26.38	GAPDH	18.5	18.56	7.82	13.23	-5.41	42.5179	0.84
	LPS 60 ng/ml												LPS 60 ng/ml
	mean TC	mean TE		mean HC	mean HE	∆CTE (TE-HE)	∆CTC (TC-HC)	∆∆CT (∆CTE-∆CTC)	2-∆∆CT				mean TC	mean TE		mean HC	mean HE	∆CTE (TE-HE)	∆CTC (TC-HC)	∆∆CT (∆CTE-∆CTC)	2-∆∆CT
IL6	33.26	24.61	GAPDH	19.47	19.4	5.21	13.79	-8.58	382.681			IL6	32.84	25.07	GAPDH	18.94	19.08	5.99	13.9	-7.91	240.518
	LPS + IL-10												LPS + IL-10
	mean TC	mean TE		mean HC	mean HE	∆CTE (TE-HE)	∆CTC (TC-HC)	∆∆CT (∆CTE-∆CTC)	2-∆∆CT				mean TC	mean TE		mean HC	mean HE	∆CTE (TE-HE)	∆CTC (TC-HC)	∆∆CT (∆CTE-∆CTC)	2-∆∆CT
IL6	33.26	25.5	GAPDH	19.47	19.01	6.49	13.79	-7.3	157.586	2.43		IL6	32.84	25.64	GAPDH	18.94	19.08	6.56	13.9	-7.34	162.017	1.48
	LPS + IL-10												LPS + IL-10
	mean TC	mean TE		mean HC	mean HE	∆CTE (TE-HE)	∆CTC (TC-HC)	∆∆CT (∆CTE-∆CTC)	2-∆∆CT				mean TC	mean TE		mean HC	mean HE	∆CTE (TE-HE)	∆CTC (TC-HC)	∆∆CT (∆CTE-∆CTC)	2-∆∆CT
IL6	33.26	25.27	GAPDH	19.47	19.26	6.01	13.79	-7.78	219.793	1.74		IL6	32.84	25.57	GAPDH	18.94	19.26	6.31	13.9	-7.59	192.672	1.25

[truncated: 32 more sheets: Fig. 6c, Fig. 6d, Fig. 6e, Suppl. Fig 1a, Suppl. Fig. 2a, Suppl. Fig. 2b, Suppl. Fig. 2c, Suppl. Figs. 3a and 3b, Suppl. Figs. 4a and 4b, Suppl. Figs. 5a, 5b and 5c, Suppl. Fig. 5d, Suppl. Fig. 5f, Suppl. Figs. 6a and 6b, Suppl. Fig. 7a, Suppl. Fig. 7b, Suppl. Fig. 8a, Suppl. Fig. 8b , Suppl. Fig. 9a, Suppl. Fig. 9b, Suppl. Fig. 10b …]
